# Supplementary material for: ALKBH5 Stabilized N6-Methyladenosine—Modified LOC4191 to Suppress E. coli-Induced Apoptosis
Source: Cells. 2023 Nov 10;12(22):2604. doi: 10.3390/cells12222604 (PMC10670315; doi:10.3390/cells12222604)
Supplement: Supplementary file 1 [file cells-12-02604-s001.zip]

Archive with 12 entries (12 files):
- .DS_Store
- Figure S1.jpg
- Figure S2.jpg
- Figure S3.jpg
- Figure S4.jpg
- Table S1 Related primer sequences in RT-qPCR.pdf
- Table S2 High quality clean reads in MeRIP sequencing.xlsx
- Table S3 Methylated RNA sites within LncRNA.xlsx
- Table S4 Differentially m6A methylated sites of lncRNA in MAC-T cells induced by E. coli.xlsx
- Table S5 GO analysis in MAC-T cells induced by E. coli.xls
- Table S6 KEGG analysis in MAC-T cells induced by E. coli.xls
- Table S7 The expression of proteins pulled down by LOC4191.xlsx
