# Supplementary material for: ALKBH5 Stabilized N6-Methyladenosine—Modified LOC4191 to Suppress E. coli-Induced Apoptosis
Source: Cells. 2023 Nov 10;12(22):2604. doi: 10.3390/cells12222604 (PMC10670315; doi:10.3390/cells12222604)
Supplement: Supplementary file 1 [file cells-12-02604-s001.zip › Table S2 High quality clean reads in MeRIP sequencing.xlsx]

## Sheet: Sheet1
Table S1. Reads statistics
Sample	Raw Reads	Clean Reads	Percentage
C1.IP	103269302	102589000	0.993412
C2.IP	97282080	96638060	0.99338
C3.IP	82684704	82372540	0.996225
E1.IP	82242542	81520566	0.991221
E2.IP	81983934	81616444	0.995518
E3.IP	81337674	80881272	0.994389
C1.Input	73154920	73147688	0.999901
C2.Input	69039432	69033572	0.999915
C3.Input	81512268	81506016	0.999923
E1.Input	61411388	61407072	0.99993
E2.Input	64310018	64304914	0.999921
E3.Input	63774118	63769190	0.999923
