# Supplementary material for: ALKBH5 Stabilized N6-Methyladenosine—Modified LOC4191 to Suppress E. coli-Induced Apoptosis
Source: Cells. 2023 Nov 10;12(22):2604. doi: 10.3390/cells12222604 (PMC10670315; doi:10.3390/cells12222604)
Supplement: Supplementary file 1 [file cells-12-02604-s001.zip › Table S3 Methylated RNA sites within LncRNA.xlsx]

## Sheet: C1
chrom	txStart	txEnd	PeakID	score	Peak_length	transcript_id	GeneName	-10*log10(pvalue)	fold_enrichment	FDR	Accession	source	RNAlength	coordinates	relationship	Associated_gene_acc	Associated_gene_name	Associated_gene_coordinates
NC_037328.1	42017924	42018956	MACS_peak_736	438.79	1032	gene228	LOC104970812	438.79	56.58	21.04		NCBI	1032	NC_037328.1:42017925-42018956+	intron sense-overlapping	rna400	ARL6	NC_037328.1:42010599-42049951+
NC_037328.1	66847171	66847629	MACS_peak_1811	424.85	458	gene458	LOC782812	424.85	14.04	21.58		NCBI	458	NC_037328.1:66847172-66847629+	intron sense-overlapping	rna956	FAM162A	NC_037328.1:66820312-66861502+
NC_037328.1	70641116	70641354	MACS_peak_2162	313.12	238	rna1114	LOC101906292	313.12	16.2	24.27	XR_003035459.1	NCBI	956	NC_037328.1:70641117-70649832+	intergenic
NC_037328.1	72898613	72900147	MACS_peak_2413	146.27	1534	rna1203	LOC112447381	146.27	18.67	35.39	XR_003035547.1	NCBI	2374	NC_037328.1:72898590-72902465-	natural antisense	rna1202	LSG1	NC_037328.1:72877436-72900012+
NC_037328.1	76472872	76473355	MACS_peak_2504	485.01	483	rna1290	LOC104970908	485.01	24.71	20.54	XR_001500615.1	NCBI	483	NC_037328.1:76472873-76473355-	intergenic
NC_037328.1	79194463	79195059	MACS_peak_2681	295.46	596	rna1333	LOC100847122	295.46	31.46	25.29	XR_003036639.1	NCBI	720	NC_037328.1:79194055-79195059+	natural antisense	rna1324	LPP	NC_037328.1:78436172-79194075-
NC_037328.1	82103896	82106938	MACS_peak_2865	241.25	3042	rna1428	C1H3orf70	241.25	29.03	27.37	XR_003034603.1	NCBI	8034	NC_037328.1:81984026-82112760+	exon sense-overlapping	rna1429	C1H3orf70	NC_037328.1:81984064-82104798+
NC_037328.1	82116359	82117075	MACS_peak_2868	276.31	716	rna1434	LOC112447474	276.31	37.62	25.72	XR_003035697.1	NCBI	3331	NC_037328.1:82116360-82121654+	natural antisense	rna1430	VPS8	NC_037328.1:82115726-82406813-
NC_037328.1	82116359	82117075	MACS_peak_2868	276.31	716	rna1434	LOC112447474	276.31	37.62	25.72	XR_003035697.1	NCBI	3331	NC_037328.1:82116360-82121654+	natural antisense	rna1431	VPS8	NC_037328.1:82116048-82406813-
NC_037328.1	82116359	82117075	MACS_peak_2868	276.31	716	rna1434	LOC112447474	276.31	37.62	25.72	XR_003035697.1	NCBI	3331	NC_037328.1:82116360-82121654+	natural antisense	rna1432	VPS8	NC_037328.1:82116048-82406766-
NC_037328.1	82116359	82117075	MACS_peak_2868	276.31	716	rna1434	LOC112447474	276.31	37.62	25.72	XR_003035697.1	NCBI	3331	NC_037328.1:82116360-82121654+	natural antisense	rna1433	VPS8	NC_037328.1:82116048-82373615-
NC_037328.1	82969279	82970417	MACS_peak_2949	435.19	1138	rna1489	LOC101907353	435.19	49.02	21.2	XR_233337.4	NCBI	1827	NC_037328.1:82968324-82970417+	natural antisense	rna1490	AP2M1	NC_037328.1:82970227-82979254-
NC_037328.1	82969279	82970417	MACS_peak_2949	435.19	1138	rna1489	LOC101907353	435.19	49.02	21.2	XR_233337.4	NCBI	1827	NC_037328.1:82968324-82970417+	natural antisense	rna1491	AP2M1	NC_037328.1:82970229-82979113-
NC_037328.1	83013332	83013904	MACS_peak_2963	543.59	572	rna1497	LOC112447506	543.59	29.95	19.85	XR_003035732.1	NCBI	1136	NC_037328.1:83012347-83018354+	natural antisense	rna1496	EIF2B5	NC_037328.1:83003219-83012357-
NC_037328.1	83371800	83372139	MACS_peak_3022	53.85	339	gene694	LOC112447508	53.85	11.49	57.65		NCBI	428	NC_037328.1:83371801-83372228-	intron sense-overlapping	rna1525	YEATS2	NC_037328.1:83311798-83416603-
NC_037328.1	83371800	83372139	MACS_peak_3022	53.85	339	gene694	LOC112447508	53.85	11.49	57.65		NCBI	428	NC_037328.1:83371801-83372228-	intron sense-overlapping	rna1526	YEATS2	NC_037328.1:83311798-83416603-
NC_037328.1	83371800	83372139	MACS_peak_3022	53.85	339	gene694	LOC112447508	53.85	11.49	57.65		NCBI	428	NC_037328.1:83371801-83372228-	intron sense-overlapping	rna1528	YEATS2	NC_037328.1:83311798-83416602-
NC_037328.1	83371800	83372139	MACS_peak_3022	53.85	339	gene694	LOC112447508	53.85	11.49	57.65		NCBI	428	NC_037328.1:83371801-83372228-	intron sense-overlapping	rna1529	YEATS2	NC_037328.1:83311798-83416602-
NC_037328.1	83371800	83372139	MACS_peak_3022	53.85	339	gene694	LOC112447508	53.85	11.49	57.65		NCBI	428	NC_037328.1:83371801-83372228-	intron sense-overlapping	rna1530	YEATS2	NC_037328.1:83311798-83416602-
NC_037328.1	83371800	83372139	MACS_peak_3022	53.85	339	gene694	LOC112447508	53.85	11.49	57.65		NCBI	428	NC_037328.1:83371801-83372228-	intron sense-overlapping	rna1531	YEATS2	NC_037328.1:83311798-83416602-
NC_037328.1	83371800	83372139	MACS_peak_3022	53.85	339	gene694	LOC112447508	53.85	11.49	57.65		NCBI	428	NC_037328.1:83371801-83372228-	intron sense-overlapping	rna1532	YEATS2	NC_037328.1:83311798-83416602-
NC_037328.1	83371800	83372139	MACS_peak_3022	53.85	339	gene694	LOC112447508	53.85	11.49	57.65		NCBI	428	NC_037328.1:83371801-83372228-	intron sense-overlapping	rna1533	YEATS2	NC_037328.1:83311798-83416602-
NC_037328.1	83371800	83372139	MACS_peak_3022	53.85	339	gene694	LOC112447508	53.85	11.49	57.65		NCBI	428	NC_037328.1:83371801-83372228-	intron sense-overlapping	rna1534	YEATS2	NC_037328.1:83311798-83416602-
NC_037328.1	83371800	83372139	MACS_peak_3022	53.85	339	gene694	LOC112447508	53.85	11.49	57.65		NCBI	428	NC_037328.1:83371801-83372228-	intron sense-overlapping	rna1535	YEATS2	NC_037328.1:83311798-83416237-
NC_037328.1	83371800	83372139	MACS_peak_3022	53.85	339	gene694	LOC112447508	53.85	11.49	57.65		NCBI	428	NC_037328.1:83371801-83372228-	intron sense-overlapping	rna1536	YEATS2	NC_037328.1:83311798-83388916-
NC_037328.1	83371800	83372139	MACS_peak_3022	53.85	339	gene694	LOC112447508	53.85	11.49	57.65		NCBI	428	NC_037328.1:83371801-83372228-	intron sense-overlapping	rna1537	YEATS2	NC_037328.1:83313948-83416551-
NC_037328.1	88318171	88318571	MACS_peak_3246	627.35	400	rna1658	LOC112447626	627.35	45	19.02	XR_003035821.1	NCBI	949	NC_037328.1:88318172-88321464+	intronic antisense	rna1653	KCNMB2	NC_037328.1:88158068-88671406-
NC_037328.1	88318171	88318571	MACS_peak_3246	627.35	400	rna1658	LOC112447626	627.35	45	19.02	XR_003035821.1	NCBI	949	NC_037328.1:88318172-88321464+	intronic antisense	rna1654	KCNMB2	NC_037328.1:88158068-88670694-
NC_037328.1	88318171	88318571	MACS_peak_3246	627.35	400	rna1658	LOC112447626	627.35	45	19.02	XR_003035821.1	NCBI	949	NC_037328.1:88318172-88321464+	intronic antisense	rna1655	KCNMB2	NC_037328.1:88158068-88639373-
NC_037328.1	88318171	88318571	MACS_peak_3246	627.35	400	rna1658	LOC112447626	627.35	45	19.02	XR_003035821.1	NCBI	949	NC_037328.1:88318172-88321464+	intronic antisense	rna1656	KCNMB2	NC_037328.1:88158068-88639373-
NC_037328.1	88318171	88318571	MACS_peak_3246	627.35	400	rna1658	LOC112447626	627.35	45	19.02	XR_003035821.1	NCBI	949	NC_037328.1:88318172-88321464+	intronic antisense	rna1657	KCNMB2	NC_037328.1:88158302-88639351-
NC_037328.1	95820479	95821308	MACS_peak_3562	178.89	829	gene786	LOC781565	178.89	28.43	31.77		NCBI	829	NC_037328.1:95820480-95821308+	intron sense-overlapping	rna1740	PLD1	NC_037328.1:95687024-95910784+
NC_037328.1	95820479	95821308	MACS_peak_3562	178.89	829	gene786	LOC781565	178.89	28.43	31.77		NCBI	829	NC_037328.1:95820480-95821308+	intron sense-overlapping	rna1741	PLD1	NC_037328.1:95687024-95910784+
NC_037328.1	95820479	95821308	MACS_peak_3562	178.89	829	gene786	LOC781565	178.89	28.43	31.77		NCBI	829	NC_037328.1:95820480-95821308+	intron sense-overlapping	rna1742	PLD1	NC_037328.1:95687026-95910784+
NC_037328.1	95820479	95821308	MACS_peak_3562	178.89	829	gene786	LOC781565	178.89	28.43	31.77		NCBI	829	NC_037328.1:95820480-95821308+	intron sense-overlapping	rna1743	PLD1	NC_037328.1:95750118-95910784+
NC_037328.1	95820479	95821308	MACS_peak_3562	178.89	829	gene786	LOC781565	178.89	28.43	31.77		NCBI	829	NC_037328.1:95820480-95821308+	intron sense-overlapping	rna1744	PLD1	NC_037328.1:95750119-95910792+
NC_037328.1	95820479	95821308	MACS_peak_3562	178.89	829	gene786	LOC781565	178.89	28.43	31.77		NCBI	829	NC_037328.1:95820480-95821308+	intron sense-overlapping	rna1745	PLD1	NC_037328.1:95750197-95909097+
NC_037328.1	95820479	95821308	MACS_peak_3562	178.89	829	gene786	LOC781565	178.89	28.43	31.77		NCBI	829	NC_037328.1:95820480-95821308+	intron sense-overlapping	rna1746	PLD1	NC_037328.1:95773140-95910784+
NC_037328.1	95820479	95821308	MACS_peak_3562	178.89	829	gene786	LOC781565	178.89	28.43	31.77		NCBI	829	NC_037328.1:95820480-95821308+	intron sense-overlapping	rna1747	PLD1	NC_037328.1:95780526-95963604+
NC_037328.1	95820479	95821308	MACS_peak_3562	178.89	829	gene786	LOC781565	178.89	28.43	31.77		NCBI	829	NC_037328.1:95820480-95821308+	intron sense-overlapping	rna1748	PLD1	NC_037328.1:95780546-95910784+
NC_037328.1	111129335	111130881	MACS_peak_3992	381.57	1546	gene910	LOC112447735	381.57	63.19	22.45		NCBI	1955	NC_037328.1:111129261-111131215-	intron sense-overlapping	rna1954	KCNAB1	NC_037328.1:111111017-111559800-
NC_037328.1	111129335	111130881	MACS_peak_3992	381.57	1546	gene910	LOC112447735	381.57	63.19	22.45		NCBI	1955	NC_037328.1:111129261-111131215-	intron sense-overlapping	rna1955	KCNAB1	NC_037328.1:111111017-111208019-
NC_037328.1	111129335	111130881	MACS_peak_3992	381.57	1546	gene910	LOC112447735	381.57	63.19	22.45		NCBI	1955	NC_037328.1:111129261-111131215-	intron sense-overlapping	rna1956	KCNAB1	NC_037328.1:111111922-111408136-
NC_037328.1	117715652	117718618	MACS_peak_4198	3100	2966	rna2103	TSC22D2	3100	42.42	13.91	XR_804448.3	NCBI	3336	NC_037328.1:117674212-117718618-	exon sense-overlapping	rna2100	TSC22D2	NC_037328.1:117666912-117718609-
NC_037328.1	117715652	117718618	MACS_peak_4198	3100	2966	rna2103	TSC22D2	3100	42.42	13.91	XR_804448.3	NCBI	3336	NC_037328.1:117674212-117718618-	exon sense-overlapping	rna2101	TSC22D2	NC_037328.1:117672585-117718237-
NC_037328.1	130074673	130075658	MACS_peak_4671	54.32	985	gene1077	LOC541276	54.32	12.8	57.35		NCBI	2250	NC_037328.1:130073936-130076185-	intergenic
NC_037328.1	130075686	130076185	MACS_peak_4672	82.47	499	gene1077	LOC541276	82.47	20.1	46.92		NCBI	2250	NC_037328.1:130073936-130076185-	intergenic
NC_037328.1	130567986	130569346	MACS_peak_4706	77.75	1360	gene1088	LOC616840	77.75	16.72	48.41		NCBI	1360	NC_037328.1:130567987-130569346+	intron sense-overlapping	rna2357	CEP70	NC_037328.1:130505324-130599056+
NC_037328.1	130567986	130569346	MACS_peak_4706	77.75	1360	gene1088	LOC616840	77.75	16.72	48.41		NCBI	1360	NC_037328.1:130567987-130569346+	intron sense-overlapping	rna2358	CEP70	NC_037328.1:130505324-130599056+
NC_037328.1	130567986	130569346	MACS_peak_4706	77.75	1360	gene1088	LOC616840	77.75	16.72	48.41		NCBI	1360	NC_037328.1:130567987-130569346+	intron sense-overlapping	rna2359	CEP70	NC_037328.1:130505324-130599056+
NC_037328.1	130567986	130569346	MACS_peak_4706	77.75	1360	gene1088	LOC616840	77.75	16.72	48.41		NCBI	1360	NC_037328.1:130567987-130569346+	intron sense-overlapping	rna2360	CEP70	NC_037328.1:130516997-130599056+
NC_037328.1	130567986	130569346	MACS_peak_4706	77.75	1360	gene1088	LOC616840	77.75	16.72	48.41		NCBI	1360	NC_037328.1:130567987-130569346+	intron sense-overlapping	rna2361	CEP70	NC_037328.1:130516997-130599056+
NC_037328.1	130567986	130569346	MACS_peak_4706	77.75	1360	gene1088	LOC616840	77.75	16.72	48.41		NCBI	1360	NC_037328.1:130567987-130569346+	intron sense-overlapping	rna2362	CEP70	NC_037328.1:130516998-130599056+
NC_037328.1	130567986	130569346	MACS_peak_4706	77.75	1360	gene1088	LOC616840	77.75	16.72	48.41		NCBI	1360	NC_037328.1:130567987-130569346+	intron sense-overlapping	rna2364	CEP70	NC_037328.1:130518736-130599056+
NC_037328.1	130567986	130569346	MACS_peak_4706	77.75	1360	gene1088	LOC616840	77.75	16.72	48.41		NCBI	1360	NC_037328.1:130567987-130569346+	intron sense-overlapping	rna2366	CEP70	NC_037328.1:130518736-130599056+
NC_037328.1	130567986	130569346	MACS_peak_4706	77.75	1360	gene1088	LOC616840	77.75	16.72	48.41		NCBI	1360	NC_037328.1:130567987-130569346+	intron sense-overlapping	rna2367	CEP70	NC_037328.1:130518736-130599056+
NC_037328.1	130567986	130569346	MACS_peak_4706	77.75	1360	gene1088	LOC616840	77.75	16.72	48.41		NCBI	1360	NC_037328.1:130567987-130569346+	intron sense-overlapping	rna2368	CEP70	NC_037328.1:130518736-130599056+
NC_037328.1	130567986	130569346	MACS_peak_4706	77.75	1360	gene1088	LOC616840	77.75	16.72	48.41		NCBI	1360	NC_037328.1:130567987-130569346+	intron sense-overlapping	rna2369	CEP70	NC_037328.1:130518736-130599056+
NC_037328.1	130567986	130569346	MACS_peak_4706	77.75	1360	gene1088	LOC616840	77.75	16.72	48.41		NCBI	1360	NC_037328.1:130567987-130569346+	intron sense-overlapping	rna2370	CEP70	NC_037328.1:130518736-130599056+
NC_037328.1	130567986	130569346	MACS_peak_4706	77.75	1360	gene1088	LOC616840	77.75	16.72	48.41		NCBI	1360	NC_037328.1:130567987-130569346+	intron sense-overlapping	rna2371	CEP70	NC_037328.1:130518736-130599056+
NC_037328.1	130567986	130569346	MACS_peak_4706	77.75	1360	gene1088	LOC616840	77.75	16.72	48.41		NCBI	1360	NC_037328.1:130567987-130569346+	intron sense-overlapping	rna2372	CEP70	NC_037328.1:130518736-130599056+
NC_037328.1	130567986	130569346	MACS_peak_4706	77.75	1360	gene1088	LOC616840	77.75	16.72	48.41		NCBI	1360	NC_037328.1:130567987-130569346+	intron sense-overlapping	rna2373	CEP70	NC_037328.1:130518736-130599056+
NC_037328.1	130567986	130569346	MACS_peak_4706	77.75	1360	gene1088	LOC616840	77.75	16.72	48.41		NCBI	1360	NC_037328.1:130567987-130569346+	intron sense-overlapping	rna2374	CEP70	NC_037328.1:130518736-130599056+
NC_037328.1	130567986	130569346	MACS_peak_4706	77.75	1360	gene1088	LOC616840	77.75	16.72	48.41		NCBI	1360	NC_037328.1:130567987-130569346+	intron sense-overlapping	rna2375	CEP70	NC_037328.1:130518835-130599056+
NC_037328.1	130567986	130569346	MACS_peak_4706	77.75	1360	gene1088	LOC616840	77.75	16.72	48.41		NCBI	1360	NC_037328.1:130567987-130569346+	intron sense-overlapping	rna2376	CEP70	NC_037328.1:130518839-130599056+
NC_037328.1	130567986	130569346	MACS_peak_4706	77.75	1360	gene1088	LOC616840	77.75	16.72	48.41		NCBI	1360	NC_037328.1:130567987-130569346+	intron sense-overlapping	rna2377	CEP70	NC_037328.1:130518839-130599056+
NC_037328.1	130567986	130569346	MACS_peak_4706	77.75	1360	gene1088	LOC616840	77.75	16.72	48.41		NCBI	1360	NC_037328.1:130567987-130569346+	intron sense-overlapping	rna2378	CEP70	NC_037328.1:130518908-130599056+
NC_037328.1	130567986	130569346	MACS_peak_4706	77.75	1360	gene1088	LOC616840	77.75	16.72	48.41		NCBI	1360	NC_037328.1:130567987-130569346+	intron sense-overlapping	rna2379	CEP70	NC_037328.1:130518909-130599056+
NC_037328.1	130567986	130569346	MACS_peak_4706	77.75	1360	gene1088	LOC616840	77.75	16.72	48.41		NCBI	1360	NC_037328.1:130567987-130569346+	intron sense-overlapping	rna2380	CEP70	NC_037328.1:130522863-130599056+
NC_037328.1	130567986	130569346	MACS_peak_4706	77.75	1360	gene1088	LOC616840	77.75	16.72	48.41		NCBI	1360	NC_037328.1:130567987-130569346+	intron sense-overlapping	rna2381	CEP70	NC_037328.1:130523486-130599056+
NC_037328.1	132293026	132293721	MACS_peak_4774	199.55	695	rna2436	LOC100847791	199.55	47.68	30.17	XR_804547.2	NCBI	2963	NC_037328.1:132293027-132307116+	intronic antisense	rna2438	SLC35G2	NC_037328.1:132298306-132334597-
NC_037328.1	138853595	138854620	MACS_peak_5053	50.01	1025	rna2538	ASTE1	50.01	16.08	59.88	XR_003036194.1	NCBI	4975	NC_037328.1:138838378-138861642+	exon sense-overlapping	rna2537	ASTE1	NC_037328.1:138838271-138853573+
NC_037328.1	138853595	138854620	MACS_peak_5053	50.01	1025	rna2538	ASTE1	50.01	16.08	59.88	XR_003036194.1	NCBI	4975	NC_037328.1:138838378-138861642+	exon sense-overlapping	rna2539	ASTE1	NC_037328.1:138838378-138861642+
NC_037328.1	138853595	138854620	MACS_peak_5053	50.01	1025	rna2538	ASTE1	50.01	16.08	59.88	XR_003036194.1	NCBI	4975	NC_037328.1:138838378-138861642+	exon sense-overlapping	rna2540	ASTE1	NC_037328.1:138838378-138855535+
NC_037328.1	138853595	138854620	MACS_peak_5053	50.01	1025	rna2538	ASTE1	50.01	16.08	59.88	XR_003036194.1	NCBI	4975	NC_037328.1:138838378-138861642+	exon sense-overlapping	rna2541	ASTE1	NC_037328.1:138838378-138855535+
NC_037328.1	138853595	138854620	MACS_peak_5053	50.01	1025	rna2538	ASTE1	50.01	16.08	59.88	XR_003036194.1	NCBI	4975	NC_037328.1:138838378-138861642+	exon sense-overlapping	rna2542	ASTE1	NC_037328.1:138838378-138853645+
NC_037328.1	138853595	138854620	MACS_peak_5053	50.01	1025	rna2538	ASTE1	50.01	16.08	59.88	XR_003036194.1	NCBI	4975	NC_037328.1:138838378-138861642+	exon sense-overlapping	rna2543	ASTE1	NC_037328.1:138838378-138853645+
NC_037328.1	153266718	153267558	MACS_peak_5908	119.42	840	rna3028	OXNAD1	119.42	15.71	38.8	XR_003030191.1	NCBI	2359	NC_037328.1:153266719-153316373+	exon sense-overlapping	rna3029	OXNAD1	NC_037328.1:153266726-153316751+
NC_037328.1	153266718	153267558	MACS_peak_5908	119.42	840	rna3028	OXNAD1	119.42	15.71	38.8	XR_003030191.1	NCBI	2359	NC_037328.1:153266719-153316373+	exon sense-overlapping	rna3030	OXNAD1	NC_037328.1:153266736-153318618+
NC_037328.1	153266718	153267558	MACS_peak_5908	119.42	840	rna3028	OXNAD1	119.42	15.71	38.8	XR_003030191.1	NCBI	2359	NC_037328.1:153266719-153316373+	exon sense-overlapping	rna3031	OXNAD1	NC_037328.1:153266737-153318618+
NC_037328.1	153266718	153267558	MACS_peak_5908	119.42	840	rna3028	OXNAD1	119.42	15.71	38.8	XR_003030191.1	NCBI	2359	NC_037328.1:153266719-153316373+	exon sense-overlapping	rna3032	OXNAD1	NC_037328.1:153266737-153318618+
NC_037328.1	153266718	153267558	MACS_peak_5908	119.42	840	rna3028	OXNAD1	119.42	15.71	38.8	XR_003030191.1	NCBI	2359	NC_037328.1:153266719-153316373+	exon sense-overlapping	rna3033	OXNAD1	NC_037328.1:153274504-153318616+
NC_037329.1	14411109	14411783	MACS_peak_6665	86.85	674	rna3398	LOC101905179	86.85	20	45.69	XR_003030598.1	NCBI	4003	NC_037329.1:14411110-14415112-	intronic antisense	rna3387	PDE1A	NC_037329.1:14055688-14453675+
NC_037329.1	14411109	14411783	MACS_peak_6665	86.85	674	rna3398	LOC101905179	86.85	20	45.69	XR_003030598.1	NCBI	4003	NC_037329.1:14411110-14415112-	intronic antisense	rna3388	PDE1A	NC_037329.1:14055716-14451324+
NC_037329.1	14411109	14411783	MACS_peak_6665	86.85	674	rna3398	LOC101905179	86.85	20	45.69	XR_003030598.1	NCBI	4003	NC_037329.1:14411110-14415112-	intronic antisense	rna3392	PDE1A	NC_037329.1:14055758-14453675+
NC_037329.1	14411109	14411783	MACS_peak_6665	86.85	674	rna3398	LOC101905179	86.85	20	45.69	XR_003030598.1	NCBI	4003	NC_037329.1:14411110-14415112-	intronic antisense	rna3393	PDE1A	NC_037329.1:14055758-14451279+
NC_037329.1	14411109	14411783	MACS_peak_6665	86.85	674	rna3398	LOC101905179	86.85	20	45.69	XR_003030598.1	NCBI	4003	NC_037329.1:14411110-14415112-	intronic antisense	rna3395	PDE1A	NC_037329.1:14143760-14453675+
NC_037329.1	14411109	14411783	MACS_peak_6665	86.85	674	rna3398	LOC101905179	86.85	20	45.69	XR_003030598.1	NCBI	4003	NC_037329.1:14411110-14415112-	intronic antisense	rna3396	PDE1A	NC_037329.1:14143762-14453677+
NC_037329.1	14411109	14411783	MACS_peak_6665	86.85	674	rna3398	LOC101905179	86.85	20	45.69	XR_003030598.1	NCBI	4003	NC_037329.1:14411110-14415112-	intronic antisense	rna3397	PDE1A	NC_037329.1:14143930-14453673+
NC_037329.1	17619790	17620674	MACS_peak_6718	61.23	884	rna3445	LOC112442544	61.23	27.79	54.27	XR_003030613.1	NCBI	2253	NC_037329.1:17590007-17621615-	intronic antisense	rna3446	SESTD1	NC_037329.1:17618527-17771677+
NC_037329.1	17619790	17620674	MACS_peak_6718	61.23	884	rna3445	LOC112442544	61.23	27.79	54.27	XR_003030613.1	NCBI	2253	NC_037329.1:17590007-17621615-	intronic antisense	rna3447	SESTD1	NC_037329.1:17618970-17771677+
NC_037329.1	17619790	17620674	MACS_peak_6718	61.23	884	rna3445	LOC112442544	61.23	27.79	54.27	XR_003030613.1	NCBI	2253	NC_037329.1:17590007-17621615-	intronic antisense	rna3448	SESTD1	NC_037329.1:17618997-17764631+
NC_037329.1	17619790	17620674	MACS_peak_6718	61.23	884	rna3445	LOC112442544	61.23	27.79	54.27	XR_003030613.1	NCBI	2253	NC_037329.1:17590007-17621615-	intronic antisense	rna3449	SESTD1	NC_037329.1:17619475-17771677+
NC_037329.1	21024519	21025560	MACS_peak_6933	60.36	1041	gene1614	LOC112442552	60.36	19.24	54.8		NCBI	1250	NC_037329.1:21024311-21025560-	intergenic
NC_037329.1	22796754	22797452	MACS_peak_7017	713.37	698	rna3607	SP3	713.37	41.93	17.93	XR_003030657.1	NCBI	3110	NC_037329.1:22796755-22855038+	exon sense-overlapping	rna3608	SP3	NC_037329.1:22796816-22855038+
NC_037329.1	26554283	26554342	MACS_peak_7228	123.24	59	rna3715	LOC112442557	123.24	13.61	38.24	XR_003030667.1	NCBI	243	NC_037329.1:26554284-26556135+	bidirectional	rna3712	SSB	NC_037329.1:26544087-26554136-
NC_037329.1	31585213	31587175	MACS_peak_7524	1013.75	1962	rna3816	COBLL1	1013.75	24.89	15.91	XR_003030695.1	NCBI	5358	NC_037329.1:31429854-31597845+	exon sense-overlapping	rna3824	COBLL1	NC_037329.1:31431266-31597850+
NC_037329.1	44355866	44356196	MACS_peak_7997	130.11	330	rna4078	ARL5A	130.11	25.36	37.38	XR_003038049.1	NCBI	2008	NC_037329.1:44355867-44403684+	exon sense-overlapping	rna4079	ARL5A	NC_037329.1:44355896-44378846+
NC_037329.1	48180577	48181188	MACS_peak_8164	133.34	611	rna4157	LOC107132255	133.34	26.11	36.97	XR_003030831.1	NCBI	951	NC_037329.1:47961935-48181188-	bidirectional	rna4160	ORC4	NC_037329.1:48181465-48278412+
NC_037329.1	48180577	48181188	MACS_peak_8164	133.34	611	rna4157	LOC107132255	133.34	26.11	36.97	XR_003030831.1	NCBI	951	NC_037329.1:47961935-48181188-	bidirectional	rna4161	ORC4	NC_037329.1:48181482-48278412+
NC_037329.1	48180577	48181188	MACS_peak_8164	133.34	611	rna4157	LOC107132255	133.34	26.11	36.97	XR_003030831.1	NCBI	951	NC_037329.1:47961935-48181188-	bidirectional	rna4162	ORC4	NC_037329.1:48181523-48275919+
NC_037329.1	69613699	69614185	MACS_peak_8732	75.86	486	gene1946	LOC112442702	75.86	14.65	49.07		NCBI	1762	NC_037329.1:69613700-69615461-	intron sense-overlapping	rna4318	CCDC93	NC_037329.1:69565200-69664403-
NC_037329.1	69613699	69614185	MACS_peak_8732	75.86	486	gene1946	LOC112442702	75.86	14.65	49.07		NCBI	1762	NC_037329.1:69613700-69615461-	intron sense-overlapping	rna4319	CCDC93	NC_037329.1:69565519-69664432-
NC_037329.1	70643504	70644448	MACS_peak_8770	329.16	944	rna4326	LOC104971255	329.16	37.5	23.78	XR_003030984.1	NCBI	3202	NC_037329.1:70610407-70644448+	intronic antisense	rna4325	EN1	NC_037329.1:70606399-70615085-
NC_037329.1	87653754	87653851	MACS_peak_9069	113.72	97	gene2051	LOC112443623	113.72	22.12	39.78		NCBI	97	NC_037329.1:87653755-87653851+	intergenic
NC_037329.1	98070225	98070965	MACS_peak_9637	143.64	740	gene2181	LOC101906200	143.64	35.9	35.65		NCBI	1156	NC_037329.1:98069810-98070965+	intergenic
NC_037329.1	107227765	107228110	MACS_peak_9999	142.85	345	rna5196	DNAJB2	142.85	18.96	35.77	XR_003029392.1	NCBI	2830	NC_037329.1:107227766-107234945+	exon sense-overlapping	rna5189	DNAJB2	NC_037329.1:107227558-107234945+
NC_037329.1	107227765	107228110	MACS_peak_9999	142.85	345	rna5196	DNAJB2	142.85	18.96	35.77	XR_003029392.1	NCBI	2830	NC_037329.1:107227766-107234945+	exon sense-overlapping	rna5194	DNAJB2	NC_037329.1:107227591-107234945+
NC_037329.1	107227765	107228110	MACS_peak_9999	142.85	345	rna5196	DNAJB2	142.85	18.96	35.77	XR_003029392.1	NCBI	2830	NC_037329.1:107227766-107234945+	exon sense-overlapping	rna5195	DNAJB2	NC_037329.1:107227669-107234943+
NC_037329.1	109526114	109526305	MACS_peak_10049	275.72	191	rna5243	LOC104971315	275.72	11.54	25.72	XR_003031367.1	NCBI	1476	NC_037329.1:109526115-109531440+	intergenic
NC_037329.1	114685361	114685916	MACS_peak_10179	121.23	555	gene2336	LOC614695	121.23	31.67	38.58		NCBI	559	NC_037329.1:114685362-114685920-	intergenic
NC_037329.1	118178702	118179706	MACS_peak_10284	62.61	1004	gene2369	LOC101903900	62.61	21.25	53.93		NCBI	1015	NC_037329.1:118178703-118179717+	intergenic
NC_037329.1	119413811	119414313	MACS_peak_10394	1715.06	502	rna5525	PTMA	1715.06	30.54	15.28	XR_003031467.1	NCBI	3307	NC_037329.1:119412264-119419171+	exon sense-overlapping	rna5524	PTMA	NC_037329.1:119411648-119419171+
NC_037329.1	119413811	119414313	MACS_peak_10394	1715.06	502	rna5525	PTMA	1715.06	30.54	15.28	XR_003031467.1	NCBI	3307	NC_037329.1:119412264-119419171+	exon sense-overlapping	rna5526	PTMA	NC_037329.1:119414066-119419171+
NC_037329.1	124938682	124938735	MACS_peak_10824	57.57	53	rna5858	LOC112443405	57.57	17.52	56.1	XR_003031706.1	NCBI	495	NC_037329.1:124918249-124939030+	intronic antisense	rna5859	PHACTR4	NC_037329.1:124922939-125032434-
NC_037329.1	124938682	124938735	MACS_peak_10824	57.57	53	rna5858	LOC112443405	57.57	17.52	56.1	XR_003031706.1	NCBI	495	NC_037329.1:124918249-124939030+	intronic antisense	rna5860	PHACTR4	NC_037329.1:124922939-125032430-
NC_037329.1	124938682	124938735	MACS_peak_10824	57.57	53	rna5858	LOC112443405	57.57	17.52	56.1	XR_003031706.1	NCBI	495	NC_037329.1:124918249-124939030+	intronic antisense	rna5861	PHACTR4	NC_037329.1:124922939-125032430-
NC_037329.1	124938682	124938735	MACS_peak_10824	57.57	53	rna5858	LOC112443405	57.57	17.52	56.1	XR_003031706.1	NCBI	495	NC_037329.1:124918249-124939030+	intronic antisense	rna5862	PHACTR4	NC_037329.1:124922939-125032430-
NC_037329.1	124938682	124938735	MACS_peak_10824	57.57	53	rna5858	LOC112443405	57.57	17.52	56.1	XR_003031706.1	NCBI	495	NC_037329.1:124918249-124939030+	intronic antisense	rna5863	PHACTR4	NC_037329.1:124922939-125032430-
NC_037329.1	124938682	124938735	MACS_peak_10824	57.57	53	rna5858	LOC112443405	57.57	17.52	56.1	XR_003031706.1	NCBI	495	NC_037329.1:124918249-124939030+	intronic antisense	rna5864	PHACTR4	NC_037329.1:124922939-125032405-
NC_037329.1	124938682	124938735	MACS_peak_10824	57.57	53	rna5858	LOC112443405	57.57	17.52	56.1	XR_003031706.1	NCBI	495	NC_037329.1:124918249-124939030+	intronic antisense	rna5865	PHACTR4	NC_037329.1:124922939-125032405-
NC_037329.1	124938682	124938735	MACS_peak_10824	57.57	53	rna5858	LOC112443405	57.57	17.52	56.1	XR_003031706.1	NCBI	495	NC_037329.1:124918249-124939030+	intronic antisense	rna5866	PHACTR4	NC_037329.1:124922939-124973971-
NC_037329.1	125182452	125182563	MACS_peak_10878	156.41	111	rna5877	LOC107131363	156.41	24.16	34.18	XR_001495206.2	NCBI	675	NC_037329.1:125182196-125192381+	intergenic
NC_037329.1	131317615	131318011	MACS_peak_11497	280.69	396	gene2704	LOC112443418	280.69	41.65	25.62		NCBI	396	NC_037329.1:131317616-131318011+	intergenic
NC_037329.1	133349279	133350136	MACS_peak_11715	77.14	857	rna6397	PQLC2	77.14	15.51	48.6	XR_003037800.1	NCBI	1736	NC_037329.1:133347545-133363455-	exon sense-overlapping	rna6391	PQLC2	NC_037329.1:133346864-133363455-
NC_037329.1	133349279	133350136	MACS_peak_11715	77.14	857	rna6397	PQLC2	77.14	15.51	48.6	XR_003037800.1	NCBI	1736	NC_037329.1:133347545-133363455-	exon sense-overlapping	rna6392	PQLC2	NC_037329.1:133346864-133363452-
NC_037329.1	133349279	133350136	MACS_peak_11715	77.14	857	rna6397	PQLC2	77.14	15.51	48.6	XR_003037800.1	NCBI	1736	NC_037329.1:133347545-133363455-	exon sense-overlapping	rna6393	PQLC2	NC_037329.1:133346864-133363452-
NC_037329.1	133349279	133350136	MACS_peak_11715	77.14	857	rna6397	PQLC2	77.14	15.51	48.6	XR_003037800.1	NCBI	1736	NC_037329.1:133347545-133363455-	exon sense-overlapping	rna6394	PQLC2	NC_037329.1:133346864-133360965-
NC_037329.1	133349279	133350136	MACS_peak_11715	77.14	857	rna6397	PQLC2	77.14	15.51	48.6	XR_003037800.1	NCBI	1736	NC_037329.1:133347545-133363455-	exon sense-overlapping	rna6395	PQLC2	NC_037329.1:133346864-133350280-
NC_037329.1	133349279	133350136	MACS_peak_11715	77.14	857	rna6397	PQLC2	77.14	15.51	48.6	XR_003037800.1	NCBI	1736	NC_037329.1:133347545-133363455-	exon sense-overlapping	rna6396	PQLC2	NC_037329.1:133346902-133363429-
NC_037329.1	133349279	133350136	MACS_peak_11715	77.14	857	rna6397	PQLC2	77.14	15.51	48.6	XR_003037800.1	NCBI	1736	NC_037329.1:133347545-133363455-	exon sense-overlapping	rna6398	PQLC2	NC_037329.1:133347568-133363455-
NC_037329.1	133349279	133350136	MACS_peak_11715	77.14	857	rna6397	PQLC2	77.14	15.51	48.6	XR_003037800.1	NCBI	1736	NC_037329.1:133347545-133363455-	exon sense-overlapping	rna6399	PQLC2	NC_037329.1:133347568-133363455-
NC_037329.1	135584740	135585626	MACS_peak_11856	108.88	886	rna6485	LOC101903997	108.88	22.69	40.7	XR_805228.3	NCBI	1285	NC_037329.1:135584741-135586248-	bidirectional	rna6486	ATP13A2	NC_037329.1:135586339-135606402+
NC_037329.1	135584740	135585626	MACS_peak_11856	108.88	886	rna6485	LOC101903997	108.88	22.69	40.7	XR_805228.3	NCBI	1285	NC_037329.1:135584741-135586248-	bidirectional	rna6487	ATP13A2	NC_037329.1:135586361-135606403+
NC_037329.1	135688324	135688483	MACS_peak_11897	239.25	159	rna6498	NECAP2	239.25	23.29	27.61	XR_003037669.1	NCBI	4904	NC_037329.1:135674404-135688483-	exon sense-overlapping	rna6500	NECAP2	NC_037329.1:135674404-135688469-
NC_037329.1	135688324	135688483	MACS_peak_11897	239.25	159	rna6498	NECAP2	239.25	23.29	27.61	XR_003037669.1	NCBI	4904	NC_037329.1:135674404-135688483-	exon sense-overlapping	rna6501	NECAP2	NC_037329.1:135674410-135688425-
NC_037330.1	8693933	8695740	MACS_peak_12313	279.77	1807	rna6850	LOC788736	279.77	23.89	25.63	NR_044990.1	NCBI	1807	NC_037330.1:8693934-8695740+	intergenic
NC_037330.1	8847447	8848169	MACS_peak_12316	363.13	722	gene2950	LOC100139781	363.13	87.02	22.98		NCBI	738	NC_037330.1:8847331-8848181+	intergenic
NC_037330.1	12329988	12330861	MACS_peak_12408	329.83	873	rna7037	LOC112445934	329.83	55.37	23.75	XR_003033928.1	NCBI	1284	NC_037330.1:12329989-12332000+	intronic antisense	rna7034	KIRREL1	NC_037330.1:12267205-12372283-
NC_037330.1	12329988	12330861	MACS_peak_12408	329.83	873	rna7037	LOC112445934	329.83	55.37	23.75	XR_003033928.1	NCBI	1284	NC_037330.1:12329989-12332000+	intronic antisense	rna7035	KIRREL1	NC_037330.1:12267205-12372282-
NC_037330.1	12329988	12330861	MACS_peak_12408	329.83	873	rna7037	LOC112445934	329.83	55.37	23.75	XR_003033928.1	NCBI	1284	NC_037330.1:12329989-12332000+	intronic antisense	rna7036	KIRREL1	NC_037330.1:12267205-12372281-
NC_037330.1	12368496	12371538	MACS_peak_12414	270.87	3042	rna7039	LOC107132098	270.87	36.39	25.83	XR_001495672.2	NCBI	10337	NC_037330.1:12362995-12403544+	intronic antisense	rna7034	KIRREL1	NC_037330.1:12267205-12372283-
NC_037330.1	12368496	12371538	MACS_peak_12414	270.87	3042	rna7039	LOC107132098	270.87	36.39	25.83	XR_001495672.2	NCBI	10337	NC_037330.1:12362995-12403544+	intronic antisense	rna7035	KIRREL1	NC_037330.1:12267205-12372282-
NC_037330.1	12368496	12371538	MACS_peak_12414	270.87	3042	rna7039	LOC107132098	270.87	36.39	25.83	XR_001495672.2	NCBI	10337	NC_037330.1:12362995-12403544+	intronic antisense	rna7036	KIRREL1	NC_037330.1:12267205-12372281-
NC_037330.1	16750299	16750610	MACS_peak_12870	71.93	311	rna7544	CHTOP	71.93	22.04	50.27	XR_003033862.1	NCBI	2675	NC_037330.1:16741096-16750610-	exon sense-overlapping	rna7545	CHTOP	NC_037330.1:16741096-16750602-
NC_037330.1	16750299	16750610	MACS_peak_12870	71.93	311	rna7544	CHTOP	71.93	22.04	50.27	XR_003033862.1	NCBI	2675	NC_037330.1:16741096-16750610-	exon sense-overlapping	rna7546	CHTOP	NC_037330.1:16741100-16750525-
NC_037330.1	18762821	18763074	MACS_peak_12913	782.54	253	rna7672	LOC112445948	782.54	33.06	17.22	XR_003033961.1	NCBI	1337	NC_037330.1:18757676-18763282-	intronic antisense	rna7673	S100A10	NC_037330.1:18762488-18773422+
NC_037330.1	19792944	19793210	MACS_peak_13021	135.41	266	rna7813	CERS2	135.41	29.21	36.85	XR_003033855.1	NCBI	2295	NC_037330.1:19792945-19802013+	exon sense-overlapping	rna7814	CERS2	NC_037330.1:19793152-19802009+
NC_037330.1	19792944	19793210	MACS_peak_13021	135.41	266	rna7813	CERS2	135.41	29.21	36.85	XR_003033855.1	NCBI	2295	NC_037330.1:19792945-19802013+	exon sense-overlapping	rna7815	CERS2	NC_037330.1:19793544-19801999+
NC_037330.1	19792944	19793210	MACS_peak_13021	135.41	266	rna7813	CERS2	135.41	29.21	36.85	XR_003033855.1	NCBI	2295	NC_037330.1:19792945-19802013+	exon sense-overlapping	rna7816	CERS2	NC_037330.1:19794614-19801999+
NC_037330.1	19792944	19793210	MACS_peak_13021	135.41	266	rna7813	CERS2	135.41	29.21	36.85	XR_003033855.1	NCBI	2295	NC_037330.1:19792945-19802013+	exon sense-overlapping	rna7817	CERS2	NC_037330.1:19796671-19802013+
NC_037330.1	19792944	19793210	MACS_peak_13021	135.41	266	rna7813	CERS2	135.41	29.21	36.85	XR_003033855.1	NCBI	2295	NC_037330.1:19792945-19802013+	natural antisense	rna7818	SETDB1	NC_037330.1:19801954-19834258-
NC_037330.1	20715757	20715816	MACS_peak_13162	50.05	59	rna7901	LOC101906484	50.05	14.65	59.84	XR_233887.4	NCBI	456	NC_037330.1:20714114-20715816+	natural antisense	rna7898	BOLA1	NC_037330.1:20713194-20714518-
NC_037330.1	20790668	20790956	MACS_peak_13166	174.65	288	rna7914	LOC112445952	174.65	31.59	32.27	XR_003033966.1	NCBI	563	NC_037330.1:20790669-20791345-	bidirectional	rna7915	LOC788142	NC_037330.1:20791736-20855871+
NC_037330.1	20790668	20790956	MACS_peak_13166	174.65	288	rna7914	LOC112445952	174.65	31.59	32.27	XR_003033966.1	NCBI	563	NC_037330.1:20790669-20791345-	bidirectional	rna7916	LOC788142	NC_037330.1:20791736-20855871+
NC_037330.1	20857268	20858021	MACS_peak_13179	78.87	753	gene3409	LOC101901896	78.87	26.42	48.07		NCBI	906	NC_037330.1:20857116-20858021+	intergenic
NC_037330.1	21179115	21179666	MACS_peak_13190	2315.58	551	gene3472	LOC614643	2315.58	110.2	14.73		NCBI	551	NC_037330.1:21179116-21179666+	intergenic
NC_037330.1	22388821	22388987	MACS_peak_13309	758.9	166	rna8080	CHD1L	758.9	53.86	17.29	XR_003033835.1	NCBI	3184	NC_037330.1:22381859-22446410-	exon sense-overlapping	rna8081	CHD1L	NC_037330.1:22381859-22446397-
NC_037330.1	22388821	22388987	MACS_peak_13309	758.9	166	rna8080	CHD1L	758.9	53.86	17.29	XR_003033835.1	NCBI	3184	NC_037330.1:22381859-22446410-	exon sense-overlapping	rna8082	CHD1L	NC_037330.1:22381859-22446318-
NC_037330.1	22388821	22388987	MACS_peak_13309	758.9	166	rna8080	CHD1L	758.9	53.86	17.29	XR_003033835.1	NCBI	3184	NC_037330.1:22381859-22446410-	exon sense-overlapping	rna8083	CHD1L	NC_037330.1:22381859-22446028-
NC_037330.1	22388821	22388987	MACS_peak_13309	758.9	166	rna8080	CHD1L	758.9	53.86	17.29	XR_003033835.1	NCBI	3184	NC_037330.1:22381859-22446410-	exon sense-overlapping	rna8084	CHD1L	NC_037330.1:22381859-22421582-
NC_037330.1	22388821	22388987	MACS_peak_13309	758.9	166	rna8080	CHD1L	758.9	53.86	17.29	XR_003033835.1	NCBI	3184	NC_037330.1:22381859-22446410-	exon sense-overlapping	rna8085	CHD1L	NC_037330.1:22381859-22414970-
NC_037330.1	25809380	25810255	MACS_peak_13460	57.41	875	gene3583	LOC781612	57.41	11.95	56.13		NCBI	875	NC_037330.1:25809381-25810255+	intronic antisense	rna8185	MAN1A2	NC_037330.1:25709451-25855803-
NC_037330.1	25809380	25810255	MACS_peak_13460	57.41	875	gene3583	LOC781612	57.41	11.95	56.13		NCBI	875	NC_037330.1:25809381-25810255+	intronic antisense	rna8186	MAN1A2	NC_037330.1:25728784-25856637-
NC_037330.1	26331319	26332324	MACS_peak_13510	1054.11	1005	rna8203	LOC112445965	1054.11	51.7	15.52	XR_003033979.1	NCBI	2554	NC_037330.1:26329373-26332324+	natural antisense	rna8202	PTGFRN	NC_037330.1:26250982-26331447-
NC_037330.1	27309950	27311866	MACS_peak_13571	164.4	1916	gene3605	LOC101905053	164.4	18.93	33.19		NCBI	1916	NC_037330.1:27309951-27311866-	intron sense-overlapping	rna8222	SLC22A15	NC_037330.1:27258669-27363306-
NC_037330.1	27309950	27311866	MACS_peak_13571	164.4	1916	gene3605	LOC101905053	164.4	18.93	33.19		NCBI	1916	NC_037330.1:27309951-27311866-	intron sense-overlapping	rna8223	SLC22A15	NC_037330.1:27258669-27363306-
NC_037330.1	27309950	27311866	MACS_peak_13571	164.4	1916	gene3605	LOC101905053	164.4	18.93	33.19		NCBI	1916	NC_037330.1:27309951-27311866-	intron sense-overlapping	rna8225	SLC22A15	NC_037330.1:27261018-27363147-
NC_037330.1	29459713	29460955	MACS_peak_13719	56.84	1242	rna8280	LOC100849652	56.84	19.53	56.38	XR_805435.3	NCBI	8367	NC_037330.1:29450360-29468152+	natural antisense	rna8274	HIPK1	NC_037330.1:29395986-29450375-
NC_037330.1	29593001	29593050	MACS_peak_13748	62.37	49	rna8294	LOC112445972	62.37	13.28	53.98	XR_003033990.1	NCBI	1368	NC_037330.1:29573975-29624481-	intronic antisense	rna8290	PTPN22	NC_037330.1:29519848-29576050+
NC_037330.1	29593001	29593050	MACS_peak_13748	62.37	49	rna8294	LOC112445972	62.37	13.28	53.98	XR_003033990.1	NCBI	1368	NC_037330.1:29573975-29624481-	intronic antisense	rna8292	PTPN22	NC_037330.1:29519988-29575960+
NC_037330.1	29593001	29593050	MACS_peak_13748	62.37	49	rna8294	LOC112445972	62.37	13.28	53.98	XR_003033990.1	NCBI	1368	NC_037330.1:29573975-29624481-	natural antisense	rna8291	PTPN22	NC_037330.1:29519849-29578366+
NC_037330.1	29593001	29593050	MACS_peak_13748	62.37	49	rna8294	LOC112445972	62.37	13.28	53.98	XR_003033990.1	NCBI	1368	NC_037330.1:29573975-29624481-	natural antisense	rna8298	RSBN1	NC_037330.1:29579106-29618905+
NC_037330.1	29593001	29593050	MACS_peak_13748	62.37	49	rna8294	LOC112445972	62.37	13.28	53.98	XR_003033990.1	NCBI	1368	NC_037330.1:29573975-29624481-	natural antisense	rna8299	PHTF1	NC_037330.1:29624471-29707640+
NC_037330.1	29593001	29593050	MACS_peak_13748	62.37	49	rna8294	LOC112445972	62.37	13.28	53.98	XR_003033990.1	NCBI	1368	NC_037330.1:29573975-29624481-	natural antisense	rna8300	PHTF1	NC_037330.1:29624471-29707640+
NC_037330.1	29593001	29593050	MACS_peak_13748	62.37	49	rna8294	LOC112445972	62.37	13.28	53.98	XR_003033990.1	NCBI	1368	NC_037330.1:29573975-29624481-	natural antisense	rna8301	PHTF1	NC_037330.1:29624471-29707640+
NC_037330.1	29593001	29593050	MACS_peak_13748	62.37	49	rna8294	LOC112445972	62.37	13.28	53.98	XR_003033990.1	NCBI	1368	NC_037330.1:29573975-29624481-	natural antisense	rna8302	PHTF1	NC_037330.1:29624471-29707640+
NC_037330.1	29593001	29593050	MACS_peak_13748	62.37	49	rna8294	LOC112445972	62.37	13.28	53.98	XR_003033990.1	NCBI	1368	NC_037330.1:29573975-29624481-	natural antisense	rna8303	PHTF1	NC_037330.1:29624471-29707640+
NC_037330.1	29593001	29593050	MACS_peak_13748	62.37	49	rna8294	LOC112445972	62.37	13.28	53.98	XR_003033990.1	NCBI	1368	NC_037330.1:29573975-29624481-	natural antisense	rna8304	PHTF1	NC_037330.1:29624471-29707640+
NC_037330.1	29593001	29593050	MACS_peak_13748	62.37	49	rna8294	LOC112445972	62.37	13.28	53.98	XR_003033990.1	NCBI	1368	NC_037330.1:29573975-29624481-	natural antisense	rna8305	PHTF1	NC_037330.1:29624471-29707640+
NC_037330.1	29593001	29593050	MACS_peak_13748	62.37	49	rna8294	LOC112445972	62.37	13.28	53.98	XR_003033990.1	NCBI	1368	NC_037330.1:29573975-29624481-	natural antisense	rna8306	PHTF1	NC_037330.1:29624471-29707640+
NC_037330.1	29593001	29593050	MACS_peak_13748	62.37	49	rna8294	LOC112445972	62.37	13.28	53.98	XR_003033990.1	NCBI	1368	NC_037330.1:29573975-29624481-	natural antisense	rna8307	PHTF1	NC_037330.1:29624471-29699573+
NC_037330.1	44293838	44295505	MACS_peak_14300	135.31	1667	gene3830	LOC101902918	135.31	31.59	36.85		NCBI	2111	NC_037330.1:44283240-44295780+	intron sense-overlapping	rna8730	PLPPR5	NC_037330.1:44218191-44352274+
NC_037330.1	44293838	44295505	MACS_peak_14300	135.31	1667	gene3830	LOC101902918	135.31	31.59	36.85		NCBI	2111	NC_037330.1:44283240-44295780+	intron sense-overlapping	rna8731	PLPPR5	NC_037330.1:44218216-44349518+
NC_037330.1	44293838	44295505	MACS_peak_14300	135.31	1667	gene3830	LOC101902918	135.31	31.59	36.85		NCBI	2111	NC_037330.1:44283240-44295780+	intron sense-overlapping	rna8732	PLPPR5	NC_037330.1:44218217-44352274+
NC_037330.1	44293838	44295505	MACS_peak_14300	135.31	1667	gene3830	LOC101902918	135.31	31.59	36.85		NCBI	2111	NC_037330.1:44283240-44295780+	intron sense-overlapping	rna8733	PLPPR5	NC_037330.1:44218218-44344433+
NC_037330.1	44293838	44295505	MACS_peak_14300	135.31	1667	gene3830	LOC101902918	135.31	31.59	36.85		NCBI	2111	NC_037330.1:44283240-44295780+	intron sense-overlapping	rna8734	PLPPR5	NC_037330.1:44218220-44352274+
NC_037330.1	45362879	45363053	MACS_peak_14329	157.25	174	rna8739	LOC101904239	157.25	28.43	34.06	XR_001496956.2	NCBI	523	NC_037330.1:45362880-45408201-	bidirectional	rna8745	DPYD	NC_037330.1:45408337-46330781+
NC_037330.1	48403318	48404091	MACS_peak_14468	152.05	773	rna8764	LOC112445985	152.05	33.03	34.6	XR_003034016.1	NCBI	2436	NC_037330.1:48396197-48405448-	bidirectional	rna8765	ALG14	NC_037330.1:48405568-48503990+
NC_037330.1	48403318	48404091	MACS_peak_14468	152.05	773	rna8764	LOC112445985	152.05	33.03	34.6	XR_003034016.1	NCBI	2436	NC_037330.1:48396197-48405448-	bidirectional	rna8766	ALG14	NC_037330.1:48405843-48503988+
NC_037330.1	50158505	50159098	MACS_peak_14657	93.6	593	gene3869	LOC101905706	93.6	30.44	44.29		NCBI	929	NC_037330.1:50158170-50159098-	intergenic
NC_037330.1	56711554	56711882	MACS_peak_14991	175.85	328	rna8998	LOC112445999	175.85	21.34	32.18	XR_003034027.1	NCBI	6241	NC_037330.1:56704866-56711882-	intron sense-overlapping	rna8996	LMO4	NC_037330.1:56698567-56715683-
NC_037330.1	56711554	56711882	MACS_peak_14991	175.85	328	rna8998	LOC112445999	175.85	21.34	32.18	XR_003034027.1	NCBI	6241	NC_037330.1:56704866-56711882-	intron sense-overlapping	rna8997	LMO4	NC_037330.1:56698572-56712376-
NC_037330.1	80611851	80611895	MACS_peak_15534	67.64	44	rna9366	LOC112446005	67.64	18.67	51.93	XR_003034050.1	NCBI	2314	NC_037330.1:80603629-80612814+	intronic antisense	rna9364	RAVER2	NC_037330.1:80583997-80721371-
NC_037330.1	80611851	80611895	MACS_peak_15534	67.64	44	rna9366	LOC112446005	67.64	18.67	51.93	XR_003034050.1	NCBI	2314	NC_037330.1:80603629-80612814+	intronic antisense	rna9365	RAVER2	NC_037330.1:80583997-80721371-
NC_037330.1	87228094	87229108	MACS_peak_15980	92.68	1014	rna9477	LOC100294994	92.68	18.38	44.48	XR_003034057.1	NCBI	3845	NC_037330.1:87226292-87265069-	bidirectional	rna9485	JUN	NC_037330.1:87265962-87268009+
NC_037330.1	92163702	92164482	MACS_peak_16170	87.31	780	rna9567	LOC112446012	87.31	23.26	45.7	XR_003034064.1	NCBI	4440	NC_037330.1:92163703-92170124-	intron sense-overlapping	rna9562	TCEANC2	NC_037330.1:92133465-92177652-
NC_037330.1	92163702	92164482	MACS_peak_16170	87.31	780	rna9567	LOC112446012	87.31	23.26	45.7	XR_003034064.1	NCBI	4440	NC_037330.1:92163703-92170124-	intron sense-overlapping	rna9563	TCEANC2	NC_037330.1:92133465-92177421-
NC_037330.1	92163702	92164482	MACS_peak_16170	87.31	780	rna9567	LOC112446012	87.31	23.26	45.7	XR_003034064.1	NCBI	4440	NC_037330.1:92163703-92170124-	intron sense-overlapping	rna9564	TCEANC2	NC_037330.1:92133465-92177413-
NC_037330.1	92163702	92164482	MACS_peak_16170	87.31	780	rna9567	LOC112446012	87.31	23.26	45.7	XR_003034064.1	NCBI	4440	NC_037330.1:92163703-92170124-	intron sense-overlapping	rna9565	TCEANC2	NC_037330.1:92133465-92177363-
NC_037330.1	92169894	92170124	MACS_peak_16172	130.68	230	rna9567	LOC112446012	130.68	24.99	37.32	XR_003034064.1	NCBI	4440	NC_037330.1:92163703-92170124-	intron sense-overlapping	rna9562	TCEANC2	NC_037330.1:92133465-92177652-
NC_037330.1	92169894	92170124	MACS_peak_16172	130.68	230	rna9567	LOC112446012	130.68	24.99	37.32	XR_003034064.1	NCBI	4440	NC_037330.1:92163703-92170124-	intron sense-overlapping	rna9563	TCEANC2	NC_037330.1:92133465-92177421-
NC_037330.1	92169894	92170124	MACS_peak_16172	130.68	230	rna9567	LOC112446012	130.68	24.99	37.32	XR_003034064.1	NCBI	4440	NC_037330.1:92163703-92170124-	intron sense-overlapping	rna9564	TCEANC2	NC_037330.1:92133465-92177413-
NC_037330.1	92169894	92170124	MACS_peak_16172	130.68	230	rna9567	LOC112446012	130.68	24.99	37.32	XR_003034064.1	NCBI	4440	NC_037330.1:92163703-92170124-	intron sense-overlapping	rna9565	TCEANC2	NC_037330.1:92133465-92177363-
NC_037330.1	100543581	100543942	MACS_peak_16807	2501.11	361	gene4345	LOC104971817	2501.11	89.01	14.03		NCBI	686	NC_037330.1:100543582-100544267-	intergenic
NC_037330.1	102122403	102125031	MACS_peak_16952	377.56	2628	rna10042	LOC112446029	377.56	72.66	22.56	XR_003034084.1	NCBI	3162	NC_037330.1:102111568-102130020+	intronic antisense	rna10046	ST3GAL3	NC_037330.1:102126903-102340472-
NC_037330.1	102122403	102125031	MACS_peak_16952	377.56	2628	rna10042	LOC112446029	377.56	72.66	22.56	XR_003034084.1	NCBI	3162	NC_037330.1:102111568-102130020+	intronic antisense	rna10047	ST3GAL3	NC_037330.1:102126903-102340472-
NC_037330.1	102122403	102125031	MACS_peak_16952	377.56	2628	rna10042	LOC112446029	377.56	72.66	22.56	XR_003034084.1	NCBI	3162	NC_037330.1:102111568-102130020+	intronic antisense	rna10048	ST3GAL3	NC_037330.1:102126903-102340472-
NC_037330.1	102122403	102125031	MACS_peak_16952	377.56	2628	rna10042	LOC112446029	377.56	72.66	22.56	XR_003034084.1	NCBI	3162	NC_037330.1:102111568-102130020+	intronic antisense	rna10049	ST3GAL3	NC_037330.1:102126903-102340472-
NC_037330.1	102122403	102125031	MACS_peak_16952	377.56	2628	rna10042	LOC112446029	377.56	72.66	22.56	XR_003034084.1	NCBI	3162	NC_037330.1:102111568-102130020+	intronic antisense	rna10050	ST3GAL3	NC_037330.1:102126903-102340472-
NC_037330.1	102122403	102125031	MACS_peak_16952	377.56	2628	rna10042	LOC112446029	377.56	72.66	22.56	XR_003034084.1	NCBI	3162	NC_037330.1:102111568-102130020+	intronic antisense	rna10051	ST3GAL3	NC_037330.1:102126903-102340472-
NC_037330.1	102122403	102125031	MACS_peak_16952	377.56	2628	rna10042	LOC112446029	377.56	72.66	22.56	XR_003034084.1	NCBI	3162	NC_037330.1:102111568-102130020+	intronic antisense	rna10052	ST3GAL3	NC_037330.1:102126903-102340472-
NC_037330.1	102122403	102125031	MACS_peak_16952	377.56	2628	rna10042	LOC112446029	377.56	72.66	22.56	XR_003034084.1	NCBI	3162	NC_037330.1:102111568-102130020+	intronic antisense	rna10053	ST3GAL3	NC_037330.1:102126903-102340472-
NC_037330.1	102122403	102125031	MACS_peak_16952	377.56	2628	rna10042	LOC112446029	377.56	72.66	22.56	XR_003034084.1	NCBI	3162	NC_037330.1:102111568-102130020+	intronic antisense	rna10054	ST3GAL3	NC_037330.1:102126903-102340318-
NC_037330.1	102122403	102125031	MACS_peak_16952	377.56	2628	rna10042	LOC112446029	377.56	72.66	22.56	XR_003034084.1	NCBI	3162	NC_037330.1:102111568-102130020+	intronic antisense	rna10055	ST3GAL3	NC_037330.1:102126903-102311788-
NC_037330.1	102122403	102125031	MACS_peak_16952	377.56	2628	rna10042	LOC112446029	377.56	72.66	22.56	XR_003034084.1	NCBI	3162	NC_037330.1:102111568-102130020+	intronic antisense	rna10056	ST3GAL3	NC_037330.1:102127288-102311398-
NC_037330.1	102122403	102125031	MACS_peak_16952	377.56	2628	rna10042	LOC112446029	377.56	72.66	22.56	XR_003034084.1	NCBI	3162	NC_037330.1:102111568-102130020+	natural antisense	rna10045	ARTN	NC_037330.1:102121032-102122522-
NC_037330.1	110447404	110448327	MACS_peak_17673	475	923	rna10518	LOC618220	475	30.46	20.67	XR_083644.6	NCBI	923	NC_037330.1:110447405-110448327-	intron sense-overlapping	rna10509	ZMYM4	NC_037330.1:110326763-110491529-
NC_037330.1	110447404	110448327	MACS_peak_17673	475	923	rna10518	LOC618220	475	30.46	20.67	XR_083644.6	NCBI	923	NC_037330.1:110447405-110448327-	intron sense-overlapping	rna10510	ZMYM4	NC_037330.1:110326763-110491529-
NC_037330.1	110447404	110448327	MACS_peak_17673	475	923	rna10518	LOC618220	475	30.46	20.67	XR_083644.6	NCBI	923	NC_037330.1:110447405-110448327-	intron sense-overlapping	rna10511	ZMYM4	NC_037330.1:110326763-110491529-
NC_037330.1	110447404	110448327	MACS_peak_17673	475	923	rna10518	LOC618220	475	30.46	20.67	XR_083644.6	NCBI	923	NC_037330.1:110447405-110448327-	intron sense-overlapping	rna10512	ZMYM4	NC_037330.1:110326763-110491529-
NC_037330.1	110447404	110448327	MACS_peak_17673	475	923	rna10518	LOC618220	475	30.46	20.67	XR_083644.6	NCBI	923	NC_037330.1:110447405-110448327-	intron sense-overlapping	rna10513	ZMYM4	NC_037330.1:110326763-110491527-
NC_037330.1	110447404	110448327	MACS_peak_17673	475	923	rna10518	LOC618220	475	30.46	20.67	XR_083644.6	NCBI	923	NC_037330.1:110447405-110448327-	intron sense-overlapping	rna10514	ZMYM4	NC_037330.1:110326763-110491063-
NC_037330.1	110447404	110448327	MACS_peak_17673	475	923	rna10518	LOC618220	475	30.46	20.67	XR_083644.6	NCBI	923	NC_037330.1:110447405-110448327-	intron sense-overlapping	rna10515	ZMYM4	NC_037330.1:110326763-110491062-
NC_037330.1	110447404	110448327	MACS_peak_17673	475	923	rna10518	LOC618220	475	30.46	20.67	XR_083644.6	NCBI	923	NC_037330.1:110447405-110448327-	intron sense-overlapping	rna10517	ZMYM4	NC_037330.1:110349089-110491531-
NC_037330.1	117547180	117547790	MACS_peak_18025	74.28	610	rna10789	LOC101905228	74.28	15.71	49.53	XR_234157.4	NCBI	4877	NC_037330.1:117540502-117547790-	intergenic
NC_037330.1	118109617	118110825	MACS_peak_18078	530.5	1208	rna10809	LOC101905509	530.5	22.59	19.97	XR_234160.4	NCBI	4991	NC_037330.1:118103143-118110825-	natural antisense	rna10808	TWIST2	NC_037330.1:118051375-118103634+
NC_037330.1	118413076	118414449	MACS_peak_18152	63.53	1373	rna10825	LOC101907383	63.53	20.39	53.71	XR_003034115.1	NCBI	3525	NC_037330.1:118411670-118415878+	intronic antisense	rna10816	HDAC4	NC_037330.1:118221446-118512913-
NC_037330.1	118413076	118414449	MACS_peak_18152	63.53	1373	rna10825	LOC101907383	63.53	20.39	53.71	XR_003034115.1	NCBI	3525	NC_037330.1:118411670-118415878+	intronic antisense	rna10817	HDAC4	NC_037330.1:118221446-118512913-
NC_037330.1	118413076	118414449	MACS_peak_18152	63.53	1373	rna10825	LOC101907383	63.53	20.39	53.71	XR_003034115.1	NCBI	3525	NC_037330.1:118411670-118415878+	intronic antisense	rna10818	HDAC4	NC_037330.1:118221446-118480753-
NC_037330.1	118413076	118414449	MACS_peak_18152	63.53	1373	rna10825	LOC101907383	63.53	20.39	53.71	XR_003034115.1	NCBI	3525	NC_037330.1:118411670-118415878+	intronic antisense	rna10819	HDAC4	NC_037330.1:118221446-118447598-
NC_037330.1	120336897	120338192	MACS_peak_18280	100.96	1295	rna10973	LOC112446053	100.96	24.41	42.27	XR_003034133.1	NCBI	2719	NC_037330.1:120335184-120338192+	natural antisense	rna10974	PASK	NC_037330.1:120338120-120372586-
NC_037330.1	120336897	120338192	MACS_peak_18280	100.96	1295	rna10973	LOC112446053	100.96	24.41	42.27	XR_003034133.1	NCBI	2719	NC_037330.1:120335184-120338192+	natural antisense	rna10975	PASK	NC_037330.1:120338121-120372985-
NC_037330.1	120336897	120338192	MACS_peak_18280	100.96	1295	rna10973	LOC112446053	100.96	24.41	42.27	XR_003034133.1	NCBI	2719	NC_037330.1:120335184-120338192+	natural antisense	rna10976	PASK	NC_037330.1:120338121-120372936-
NC_037330.1	120336897	120338192	MACS_peak_18280	100.96	1295	rna10973	LOC112446053	100.96	24.41	42.27	XR_003034133.1	NCBI	2719	NC_037330.1:120335184-120338192+	natural antisense	rna10977	PASK	NC_037330.1:120338121-120372586-
NC_037331.1	14116443	14117079	MACS_peak_18847	3100	636	rna11282	LOC618297	3100	233.21	13.91	XR_003034486.1	NCBI	885	NC_037331.1:14080188-14117079+	bidirectional	rna11281	SEM1	NC_037331.1:14054958-14079935-
NC_037331.1	15669654	15670352	MACS_peak_18884	188.45	698	gene4883	LOC101904794	188.45	25.77	31.09		NCBI	698	NC_037331.1:15669655-15670352-	intronic antisense	rna11312	MIOS	NC_037331.1:15634925-15672063+
NC_037331.1	15669654	15670352	MACS_peak_18884	188.45	698	gene4883	LOC101904794	188.45	25.77	31.09		NCBI	698	NC_037331.1:15669655-15670352-	intronic antisense	rna11313	MIOS	NC_037331.1:15634972-15672063+
NC_037331.1	15669654	15670352	MACS_peak_18884	188.45	698	gene4883	LOC101904794	188.45	25.77	31.09		NCBI	698	NC_037331.1:15669655-15670352-	intronic antisense	rna11314	MIOS	NC_037331.1:15634977-15672063+
NC_037331.1	15669654	15670352	MACS_peak_18884	188.45	698	gene4883	LOC101904794	188.45	25.77	31.09		NCBI	698	NC_037331.1:15669655-15670352-	intronic antisense	rna11315	MIOS	NC_037331.1:15634984-15672063+
NC_037331.1	15669654	15670352	MACS_peak_18884	188.45	698	gene4883	LOC101904794	188.45	25.77	31.09		NCBI	698	NC_037331.1:15669655-15670352-	intronic antisense	rna11316	MIOS	NC_037331.1:15634984-15672063+
NC_037331.1	15669654	15670352	MACS_peak_18884	188.45	698	gene4883	LOC101904794	188.45	25.77	31.09		NCBI	698	NC_037331.1:15669655-15670352-	intronic antisense	rna11317	MIOS	NC_037331.1:15634998-15672063+
NC_037331.1	15669654	15670352	MACS_peak_18884	188.45	698	gene4883	LOC101904794	188.45	25.77	31.09		NCBI	698	NC_037331.1:15669655-15670352-	intronic antisense	rna11318	MIOS	NC_037331.1:15634998-15672063+
NC_037331.1	15669654	15670352	MACS_peak_18884	188.45	698	gene4883	LOC101904794	188.45	25.77	31.09		NCBI	698	NC_037331.1:15669655-15670352-	intronic antisense	rna11319	MIOS	NC_037331.1:15634998-15672063+
NC_037331.1	15669654	15670352	MACS_peak_18884	188.45	698	gene4883	LOC101904794	188.45	25.77	31.09		NCBI	698	NC_037331.1:15669655-15670352-	intronic antisense	rna11320	MIOS	NC_037331.1:15634998-15672063+
NC_037331.1	15669654	15670352	MACS_peak_18884	188.45	698	gene4883	LOC101904794	188.45	25.77	31.09		NCBI	698	NC_037331.1:15669655-15670352-	intronic antisense	rna11322	MIOS	NC_037331.1:15635299-15672063+
NC_037331.1	16779788	16781324	MACS_peak_18980	61.74	1536	gene4895	LOC781499	61.74	13.29	54.16		NCBI	1536	NC_037331.1:16779789-16781324+	intron sense-overlapping	rna11353	NXPH1	NC_037331.1:16522990-16891354+
NC_037331.1	33257215	33258710	MACS_peak_19492	51.23	1495	gene5013	LOC101902991	51.23	9.89	59.08		NCBI	2225	NC_037331.1:33257216-33259440-	intron sense-overlapping	rna11587	DMTF1	NC_037331.1:33248604-33298615-
NC_037331.1	33257215	33258710	MACS_peak_19492	51.23	1495	gene5013	LOC101902991	51.23	9.89	59.08		NCBI	2225	NC_037331.1:33257216-33259440-	intron sense-overlapping	rna11588	DMTF1	NC_037331.1:33248604-33298610-
NC_037331.1	33257215	33258710	MACS_peak_19492	51.23	1495	gene5013	LOC101902991	51.23	9.89	59.08		NCBI	2225	NC_037331.1:33257216-33259440-	intron sense-overlapping	rna11589	DMTF1	NC_037331.1:33248604-33298609-
NC_037331.1	33257215	33258710	MACS_peak_19492	51.23	1495	gene5013	LOC101902991	51.23	9.89	59.08		NCBI	2225	NC_037331.1:33257216-33259440-	intron sense-overlapping	rna11590	DMTF1	NC_037331.1:33248604-33298609-
NC_037331.1	33257215	33258710	MACS_peak_19492	51.23	1495	gene5013	LOC101902991	51.23	9.89	59.08		NCBI	2225	NC_037331.1:33257216-33259440-	intron sense-overlapping	rna11591	DMTF1	NC_037331.1:33248604-33298609-
NC_037331.1	33257215	33258710	MACS_peak_19492	51.23	1495	gene5013	LOC101902991	51.23	9.89	59.08		NCBI	2225	NC_037331.1:33257216-33259440-	intron sense-overlapping	rna11592	DMTF1	NC_037331.1:33248604-33298609-
NC_037331.1	33257215	33258710	MACS_peak_19492	51.23	1495	gene5013	LOC101902991	51.23	9.89	59.08		NCBI	2225	NC_037331.1:33257216-33259440-	intron sense-overlapping	rna11593	DMTF1	NC_037331.1:33248604-33298609-
NC_037331.1	33257215	33258710	MACS_peak_19492	51.23	1495	gene5013	LOC101902991	51.23	9.89	59.08		NCBI	2225	NC_037331.1:33257216-33259440-	intron sense-overlapping	rna11594	DMTF1	NC_037331.1:33248604-33298393-
NC_037331.1	33257215	33258710	MACS_peak_19492	51.23	1495	gene5013	LOC101902991	51.23	9.89	59.08		NCBI	2225	NC_037331.1:33257216-33259440-	intron sense-overlapping	rna11595	DMTF1	NC_037331.1:33248604-33287767-
NC_037331.1	43276815	43279064	MACS_peak_19860	60.74	2249	rna11705	PHTF2	60.74	11.85	54.54	XR_003034239.1	NCBI	15469	NC_037331.1:43258869-43449878-	exon sense-overlapping	rna11708	PHTF2	NC_037331.1:43312979-43449877-
NC_037331.1	43276815	43279064	MACS_peak_19860	60.74	2249	rna11705	PHTF2	60.74	11.85	54.54	XR_003034239.1	NCBI	15469	NC_037331.1:43258869-43449878-	exon sense-overlapping	rna11709	PHTF2	NC_037331.1:43312979-43449877-
NC_037331.1	43276815	43279064	MACS_peak_19860	60.74	2249	rna11705	PHTF2	60.74	11.85	54.54	XR_003034239.1	NCBI	15469	NC_037331.1:43258869-43449878-	exon sense-overlapping	rna11710	PHTF2	NC_037331.1:43312979-43449875-
NC_037331.1	43276815	43279064	MACS_peak_19860	60.74	2249	rna11705	PHTF2	60.74	11.85	54.54	XR_003034239.1	NCBI	15469	NC_037331.1:43258869-43449878-	exon sense-overlapping	rna11711	PHTF2	NC_037331.1:43312979-43449874-
NC_037331.1	43276815	43279064	MACS_peak_19860	60.74	2249	rna11705	PHTF2	60.74	11.85	54.54	XR_003034239.1	NCBI	15469	NC_037331.1:43258869-43449878-	exon sense-overlapping	rna11712	PHTF2	NC_037331.1:43314968-43407222-
NC_037331.1	43276815	43279064	MACS_peak_19860	60.74	2249	rna11705	PHTF2	60.74	11.85	54.54	XR_003034239.1	NCBI	15469	NC_037331.1:43258869-43449878-	exon sense-overlapping	rna11713	PHTF2	NC_037331.1:43338185-43449876-
NC_037331.1	43276815	43279064	MACS_peak_19860	60.74	2249	rna11705	PHTF2	60.74	11.85	54.54	XR_003034239.1	NCBI	15469	NC_037331.1:43258869-43449878-	exon sense-overlapping	rna11714	PHTF2	NC_037331.1:43339091-43449876-
NC_037331.1	43276815	43279064	MACS_peak_19860	60.74	2249	rna11705	PHTF2	60.74	11.85	54.54	XR_003034239.1	NCBI	15469	NC_037331.1:43258869-43449878-	intronic antisense	rna11704	MAGI2	NC_037331.1:42205366-43260759+
NC_037331.1	46339494	46340397	MACS_peak_20016	57.07	903	rna11794	LOC100848478	57.07	11.94	56.3	XR_139272.5	NCBI	903	NC_037331.1:46339495-46340397-	intron sense-overlapping	rna11781	SRPK2	NC_037331.1:46294123-46541376-
NC_037331.1	46339494	46340397	MACS_peak_20016	57.07	903	rna11794	LOC100848478	57.07	11.94	56.3	XR_139272.5	NCBI	903	NC_037331.1:46339495-46340397-	intron sense-overlapping	rna11782	SRPK2	NC_037331.1:46294123-46536299-
NC_037331.1	46339494	46340397	MACS_peak_20016	57.07	903	rna11794	LOC100848478	57.07	11.94	56.3	XR_139272.5	NCBI	903	NC_037331.1:46339495-46340397-	intron sense-overlapping	rna11783	SRPK2	NC_037331.1:46294123-46536299-
NC_037331.1	46339494	46340397	MACS_peak_20016	57.07	903	rna11794	LOC100848478	57.07	11.94	56.3	XR_139272.5	NCBI	903	NC_037331.1:46339495-46340397-	intron sense-overlapping	rna11784	SRPK2	NC_037331.1:46294123-46536299-
NC_037331.1	46339494	46340397	MACS_peak_20016	57.07	903	rna11794	LOC100848478	57.07	11.94	56.3	XR_139272.5	NCBI	903	NC_037331.1:46339495-46340397-	intron sense-overlapping	rna11785	SRPK2	NC_037331.1:46294123-46536299-
NC_037331.1	46339494	46340397	MACS_peak_20016	57.07	903	rna11794	LOC100848478	57.07	11.94	56.3	XR_139272.5	NCBI	903	NC_037331.1:46339495-46340397-	intron sense-overlapping	rna11786	SRPK2	NC_037331.1:46294123-46535819-
NC_037331.1	46339494	46340397	MACS_peak_20016	57.07	903	rna11794	LOC100848478	57.07	11.94	56.3	XR_139272.5	NCBI	903	NC_037331.1:46339495-46340397-	intron sense-overlapping	rna11787	SRPK2	NC_037331.1:46294123-46438155-
NC_037331.1	46339494	46340397	MACS_peak_20016	57.07	903	rna11794	LOC100848478	57.07	11.94	56.3	XR_139272.5	NCBI	903	NC_037331.1:46339495-46340397-	intron sense-overlapping	rna11788	SRPK2	NC_037331.1:46294123-46438155-
NC_037331.1	46339494	46340397	MACS_peak_20016	57.07	903	rna11794	LOC100848478	57.07	11.94	56.3	XR_139272.5	NCBI	903	NC_037331.1:46339495-46340397-	intron sense-overlapping	rna11789	SRPK2	NC_037331.1:46294123-46365670-
NC_037331.1	46339494	46340397	MACS_peak_20016	57.07	903	rna11794	LOC100848478	57.07	11.94	56.3	XR_139272.5	NCBI	903	NC_037331.1:46339495-46340397-	intron sense-overlapping	rna11790	SRPK2	NC_037331.1:46297099-46541402-
NC_037331.1	46339494	46340397	MACS_peak_20016	57.07	903	rna11794	LOC100848478	57.07	11.94	56.3	XR_139272.5	NCBI	903	NC_037331.1:46339495-46340397-	intron sense-overlapping	rna11791	SRPK2	NC_037331.1:46297099-46535819-
NC_037331.1	46339494	46340397	MACS_peak_20016	57.07	903	rna11794	LOC100848478	57.07	11.94	56.3	XR_139272.5	NCBI	903	NC_037331.1:46339495-46340397-	intron sense-overlapping	rna11792	SRPK2	NC_037331.1:46297099-46438156-
NC_037331.1	46339494	46340397	MACS_peak_20016	57.07	903	rna11794	LOC100848478	57.07	11.94	56.3	XR_139272.5	NCBI	903	NC_037331.1:46339495-46340397-	intron sense-overlapping	rna11793	SRPK2	NC_037331.1:46297099-46437329-
NC_037331.1	63810953	63811797	MACS_peak_20757	500.27	844	rna12112	LOC112446388	500.27	11.2	20.35	XR_003034357.1	NCBI	3227	NC_037331.1:63809038-63812384+	natural antisense	rna12113	FKBP9	NC_037331.1:63812248-63854573-
NC_037331.1	68872991	68873779	MACS_peak_21023	110.2	788	rna12245	LOC112446394	110.2	27.97	40.46	XR_003034370.1	NCBI	1072	NC_037331.1:68871351-68873779-	natural antisense	rna12244	HOXA10	NC_037331.1:68862754-68872133+
NC_037331.1	77227640	77228203	MACS_peak_21274	409.79	563	rna12483	LOC112446408	409.79	45.85	21.9	XR_003034392.1	NCBI	1731	NC_037331.1:77223436-77228203+	intergenic
NC_037331.1	81006384	81006480	MACS_peak_21564	151.95	96	rna12541	LOC112446477	151.95	28.43	34.6	XR_003034490.1	NCBI	905	NC_037331.1:81006385-81009756+	intronic antisense	rna12537	CDK13	NC_037331.1:80950592-81076129-
NC_037331.1	81006384	81006480	MACS_peak_21564	151.95	96	rna12541	LOC112446477	151.95	28.43	34.6	XR_003034490.1	NCBI	905	NC_037331.1:81006385-81009756+	intronic antisense	rna12538	CDK13	NC_037331.1:80950592-81076129-
NC_037331.1	81006384	81006480	MACS_peak_21564	151.95	96	rna12541	LOC112446477	151.95	28.43	34.6	XR_003034490.1	NCBI	905	NC_037331.1:81006385-81009756+	intronic antisense	rna12539	CDK13	NC_037331.1:80952446-81075991-
NC_037331.1	81006384	81006480	MACS_peak_21564	151.95	96	rna12541	LOC112446477	151.95	28.43	34.6	XR_003034490.1	NCBI	905	NC_037331.1:81006385-81009756+	intronic antisense	rna12540	CDK13	NC_037331.1:80954408-81075991-
NC_037331.1	98743880	98745028	MACS_peak_22405	122.22	1148	rna12896	LOC104972216	122.22	18.38	38.43	XR_001500250.2	NCBI	1911	NC_037331.1:98743881-98798875-	intronic antisense	rna12885	AGBL3	NC_037331.1:98689710-98790129+
NC_037331.1	98743880	98745028	MACS_peak_22405	122.22	1148	rna12896	LOC104972216	122.22	18.38	38.43	XR_001500250.2	NCBI	1911	NC_037331.1:98743881-98798875-	intronic antisense	rna12886	AGBL3	NC_037331.1:98689712-98790129+
NC_037331.1	98743880	98745028	MACS_peak_22405	122.22	1148	rna12896	LOC104972216	122.22	18.38	38.43	XR_001500250.2	NCBI	1911	NC_037331.1:98743881-98798875-	intronic antisense	rna12887	AGBL3	NC_037331.1:98689715-98782646+
NC_037331.1	98743880	98745028	MACS_peak_22405	122.22	1148	rna12896	LOC104972216	122.22	18.38	38.43	XR_001500250.2	NCBI	1911	NC_037331.1:98743881-98798875-	intronic antisense	rna12888	AGBL3	NC_037331.1:98689715-98764056+
NC_037331.1	98743880	98745028	MACS_peak_22405	122.22	1148	rna12896	LOC104972216	122.22	18.38	38.43	XR_001500250.2	NCBI	1911	NC_037331.1:98743881-98798875-	intronic antisense	rna12890	AGBL3	NC_037331.1:98689716-98766308+
NC_037331.1	98743880	98745028	MACS_peak_22405	122.22	1148	rna12896	LOC104972216	122.22	18.38	38.43	XR_001500250.2	NCBI	1911	NC_037331.1:98743881-98798875-	intronic antisense	rna12891	AGBL3	NC_037331.1:98689721-98790129+
NC_037331.1	98743880	98745028	MACS_peak_22405	122.22	1148	rna12896	LOC104972216	122.22	18.38	38.43	XR_001500250.2	NCBI	1911	NC_037331.1:98743881-98798875-	intronic antisense	rna12892	AGBL3	NC_037331.1:98689731-98790129+
NC_037331.1	98743880	98745028	MACS_peak_22405	122.22	1148	rna12896	LOC104972216	122.22	18.38	38.43	XR_001500250.2	NCBI	1911	NC_037331.1:98743881-98798875-	intronic antisense	rna12893	AGBL3	NC_037331.1:98689853-98789432+
NC_037331.1	98743880	98745028	MACS_peak_22405	122.22	1148	rna12896	LOC104972216	122.22	18.38	38.43	XR_001500250.2	NCBI	1911	NC_037331.1:98743881-98798875-	intronic antisense	rna12894	AGBL3	NC_037331.1:98692252-98790129+
NC_037331.1	98743880	98745028	MACS_peak_22405	122.22	1148	rna12896	LOC104972216	122.22	18.38	38.43	XR_001500250.2	NCBI	1911	NC_037331.1:98743881-98798875-	intronic antisense	rna12895	AGBL3	NC_037331.1:98731408-98790129+
NC_037331.1	98743880	98745028	MACS_peak_22405	122.22	1148	rna12896	LOC104972216	122.22	18.38	38.43	XR_001500250.2	NCBI	1911	NC_037331.1:98743881-98798875-	natural antisense	rna12898	TMEM140	NC_037331.1:98798511-98812610+
NC_037331.1	103130047	103130325	MACS_peak_22654	241.72	278	rna13002	LOC107132435	241.72	24.7	27.37	XR_001500260.2	NCBI	1283	NC_037331.1:103120321-103130325+	intergenic
NC_037331.1	111929665	111930992	MACS_peak_22869	850.25	1327	rna13249	LOC112446452	850.25	41	16.84	XR_003034451.1	NCBI	1922	NC_037331.1:111919465-111930992-	natural antisense	rna13250	CUL1	NC_037331.1:111930973-112019062+
NC_037331.1	112197844	112198737	MACS_peak_22892	3100	893	rna13266	LOC100336368	3100	63.1	13.91	XR_003034452.1	NCBI	2347	NC_037331.1:112184268-112198737+	natural antisense	rna13267	PDIA4	NC_037331.1:112198598-112215554-
NC_037331.1	114852369	114852780	MACS_peak_23169	1008.92	411	rna13523	KMT2C	1008.92	75.5	15.87	XR_003034468.1	NCBI	13082	NC_037331.1:114609523-114852780-	exon sense-overlapping	rna13505	KMT2C	NC_037331.1:114597801-114852779-
NC_037331.1	114852369	114852780	MACS_peak_23169	1008.92	411	rna13523	KMT2C	1008.92	75.5	15.87	XR_003034468.1	NCBI	13082	NC_037331.1:114609523-114852780-	exon sense-overlapping	rna13506	KMT2C	NC_037331.1:114597801-114852779-
NC_037331.1	114852369	114852780	MACS_peak_23169	1008.92	411	rna13523	KMT2C	1008.92	75.5	15.87	XR_003034468.1	NCBI	13082	NC_037331.1:114609523-114852780-	exon sense-overlapping	rna13507	KMT2C	NC_037331.1:114597801-114852779-
NC_037331.1	114852369	114852780	MACS_peak_23169	1008.92	411	rna13523	KMT2C	1008.92	75.5	15.87	XR_003034468.1	NCBI	13082	NC_037331.1:114609523-114852780-	exon sense-overlapping	rna13508	KMT2C	NC_037331.1:114597801-114852779-
NC_037331.1	114852369	114852780	MACS_peak_23169	1008.92	411	rna13523	KMT2C	1008.92	75.5	15.87	XR_003034468.1	NCBI	13082	NC_037331.1:114609523-114852780-	exon sense-overlapping	rna13509	KMT2C	NC_037331.1:114597801-114852778-
NC_037331.1	114852369	114852780	MACS_peak_23169	1008.92	411	rna13523	KMT2C	1008.92	75.5	15.87	XR_003034468.1	NCBI	13082	NC_037331.1:114609523-114852780-	exon sense-overlapping	rna13510	KMT2C	NC_037331.1:114598398-114852779-
NC_037331.1	114852369	114852780	MACS_peak_23169	1008.92	411	rna13523	KMT2C	1008.92	75.5	15.87	XR_003034468.1	NCBI	13082	NC_037331.1:114609523-114852780-	exon sense-overlapping	rna13511	KMT2C	NC_037331.1:114598398-114852779-
NC_037331.1	114852369	114852780	MACS_peak_23169	1008.92	411	rna13523	KMT2C	1008.92	75.5	15.87	XR_003034468.1	NCBI	13082	NC_037331.1:114609523-114852780-	exon sense-overlapping	rna13512	KMT2C	NC_037331.1:114598398-114852779-
NC_037331.1	114852369	114852780	MACS_peak_23169	1008.92	411	rna13523	KMT2C	1008.92	75.5	15.87	XR_003034468.1	NCBI	13082	NC_037331.1:114609523-114852780-	exon sense-overlapping	rna13513	KMT2C	NC_037331.1:114598398-114852779-
NC_037331.1	114852369	114852780	MACS_peak_23169	1008.92	411	rna13523	KMT2C	1008.92	75.5	15.87	XR_003034468.1	NCBI	13082	NC_037331.1:114609523-114852780-	exon sense-overlapping	rna13514	KMT2C	NC_037331.1:114598398-114852779-
NC_037331.1	114852369	114852780	MACS_peak_23169	1008.92	411	rna13523	KMT2C	1008.92	75.5	15.87	XR_003034468.1	NCBI	13082	NC_037331.1:114609523-114852780-	exon sense-overlapping	rna13515	KMT2C	NC_037331.1:114598456-114852779-
NC_037331.1	114852369	114852780	MACS_peak_23169	1008.92	411	rna13523	KMT2C	1008.92	75.5	15.87	XR_003034468.1	NCBI	13082	NC_037331.1:114609523-114852780-	exon sense-overlapping	rna13516	KMT2C	NC_037331.1:114598456-114852779-
NC_037331.1	114852369	114852780	MACS_peak_23169	1008.92	411	rna13523	KMT2C	1008.92	75.5	15.87	XR_003034468.1	NCBI	13082	NC_037331.1:114609523-114852780-	exon sense-overlapping	rna13517	KMT2C	NC_037331.1:114598456-114852779-
NC_037331.1	114852369	114852780	MACS_peak_23169	1008.92	411	rna13523	KMT2C	1008.92	75.5	15.87	XR_003034468.1	NCBI	13082	NC_037331.1:114609523-114852780-	exon sense-overlapping	rna13518	KMT2C	NC_037331.1:114598456-114852779-
NC_037331.1	114852369	114852780	MACS_peak_23169	1008.92	411	rna13523	KMT2C	1008.92	75.5	15.87	XR_003034468.1	NCBI	13082	NC_037331.1:114609523-114852780-	exon sense-overlapping	rna13519	KMT2C	NC_037331.1:114598456-114852779-
NC_037331.1	114852369	114852780	MACS_peak_23169	1008.92	411	rna13523	KMT2C	1008.92	75.5	15.87	XR_003034468.1	NCBI	13082	NC_037331.1:114609523-114852780-	exon sense-overlapping	rna13520	KMT2C	NC_037331.1:114598456-114852778-
NC_037331.1	114852369	114852780	MACS_peak_23169	1008.92	411	rna13523	KMT2C	1008.92	75.5	15.87	XR_003034468.1	NCBI	13082	NC_037331.1:114609523-114852780-	exon sense-overlapping	rna13521	KMT2C	NC_037331.1:114598456-114852778-
NC_037331.1	114852369	114852780	MACS_peak_23169	1008.92	411	rna13523	KMT2C	1008.92	75.5	15.87	XR_003034468.1	NCBI	13082	NC_037331.1:114609523-114852780-	exon sense-overlapping	rna13522	KMT2C	NC_037331.1:114598456-114852778-
NC_037332.1	489865	490393	MACS_peak_23375	477.97	528	rna13638	LOC112446639	477.97	28.48	20.65	XR_003034638.1	NCBI	718	NC_037332.1:472393-500702-	intergenic
NC_037332.1	23237127	23238944	MACS_peak_23962	375.78	1817	gene6109	LOC101905513	375.78	35.69	22.66		NCBI	5133	NC_037332.1:23233914-23239046-	intron sense-overlapping	rna13916	UBE2N	NC_037332.1:23214335-23255510-
NC_037332.1	26068466	26070483	MACS_peak_24143	456.31	2017	rna14071	LOC101907241	456.31	49.05	20.9	XR_234518.3	NCBI	2433	NC_037332.1:26066400-26070523+	intergenic
NC_037332.1	26762960	26763875	MACS_peak_24231	294.8	915	rna14163	LOC112446671	294.8	45.19	25.28	XR_003034706.1	NCBI	3326	NC_037332.1:26761653-26773974-	bidirectional	rna14165	RARG	NC_037332.1:26774184-26794104+
NC_037332.1	26762960	26763875	MACS_peak_24231	294.8	915	rna14163	LOC112446671	294.8	45.19	25.28	XR_003034706.1	NCBI	3326	NC_037332.1:26761653-26773974-	bidirectional	rna14166	RARG	NC_037332.1:26774193-26794819+
NC_037332.1	28363879	28364257	MACS_peak_24356	419.54	378	gene6260	LOC100296205	419.54	30.52	21.71		NCBI	378	NC_037332.1:28363880-28364257+	intronic antisense	rna14284	SLC4A8	NC_037332.1:28302577-28382583-
NC_037332.1	28363879	28364257	MACS_peak_24356	419.54	378	gene6260	LOC100296205	419.54	30.52	21.71		NCBI	378	NC_037332.1:28363880-28364257+	intronic antisense	rna14285	SLC4A8	NC_037332.1:28302577-28382583-
NC_037332.1	28363879	28364257	MACS_peak_24356	419.54	378	gene6260	LOC100296205	419.54	30.52	21.71		NCBI	378	NC_037332.1:28363880-28364257+	intronic antisense	rna14286	SLC4A8	NC_037332.1:28306675-28414816-
NC_037332.1	28363879	28364257	MACS_peak_24356	419.54	378	gene6260	LOC100296205	419.54	30.52	21.71		NCBI	378	NC_037332.1:28363880-28364257+	intronic antisense	rna14287	SLC4A8	NC_037332.1:28306675-28414816-
NC_037332.1	28363879	28364257	MACS_peak_24356	419.54	378	gene6260	LOC100296205	419.54	30.52	21.71		NCBI	378	NC_037332.1:28363880-28364257+	intronic antisense	rna14288	SLC4A8	NC_037332.1:28306675-28414816-
NC_037332.1	28363879	28364257	MACS_peak_24356	419.54	378	gene6260	LOC100296205	419.54	30.52	21.71		NCBI	378	NC_037332.1:28363880-28364257+	intronic antisense	rna14289	SLC4A8	NC_037332.1:28306675-28414816-
NC_037332.1	28363879	28364257	MACS_peak_24356	419.54	378	gene6260	LOC100296205	419.54	30.52	21.71		NCBI	378	NC_037332.1:28363880-28364257+	intronic antisense	rna14290	SLC4A8	NC_037332.1:28306675-28414816-
NC_037332.1	28363879	28364257	MACS_peak_24356	419.54	378	gene6260	LOC100296205	419.54	30.52	21.71		NCBI	378	NC_037332.1:28363880-28364257+	intronic antisense	rna14291	SLC4A8	NC_037332.1:28306675-28414816-
NC_037332.1	28363879	28364257	MACS_peak_24356	419.54	378	gene6260	LOC100296205	419.54	30.52	21.71		NCBI	378	NC_037332.1:28363880-28364257+	intronic antisense	rna14292	SLC4A8	NC_037332.1:28306675-28414816-
NC_037332.1	28363879	28364257	MACS_peak_24356	419.54	378	gene6260	LOC100296205	419.54	30.52	21.71		NCBI	378	NC_037332.1:28363880-28364257+	intronic antisense	rna14293	SLC4A8	NC_037332.1:28306675-28382583-
NC_037332.1	28363879	28364257	MACS_peak_24356	419.54	378	gene6260	LOC100296205	419.54	30.52	21.71		NCBI	378	NC_037332.1:28363880-28364257+	intronic antisense	rna14294	SLC4A8	NC_037332.1:28319398-28382583-
NC_037332.1	29063082	29063523	MACS_peak_24416	174.55	441	gene6286	LOC107132472	174.55	30.28	32.28		NCBI	1357	NC_037332.1:29062553-29063909-	intron sense-overlapping	rna14374	TMPRSS12	NC_037332.1:29048826-29084931-
NC_037332.1	29301862	29302025	MACS_peak_24449	64.74	163	rna14389	LOC112446677	64.74	14.04	53.07	XR_003034711.1	NCBI	1055	NC_037332.1:29301863-29313416+	intronic antisense	rna14384	DIP2B	NC_037332.1:29182826-29412465-
NC_037332.1	29301862	29302025	MACS_peak_24449	64.74	163	rna14389	LOC112446677	64.74	14.04	53.07	XR_003034711.1	NCBI	1055	NC_037332.1:29301863-29313416+	intronic antisense	rna14385	DIP2B	NC_037332.1:29182879-29412313-
NC_037332.1	29301862	29302025	MACS_peak_24449	64.74	163	rna14389	LOC112446677	64.74	14.04	53.07	XR_003034711.1	NCBI	1055	NC_037332.1:29301863-29313416+	intronic antisense	rna14386	DIP2B	NC_037332.1:29182972-29412465-
NC_037332.1	31004451	31004794	MACS_peak_24651	119.33	343	rna14546	ADCY6	119.33	31.38	38.85	XR_001500323.2	NCBI	5927	NC_037332.1:30993856-31009386+	exon sense-overlapping	rna14543	ADCY6	NC_037332.1:30987969-31009386+
NC_037332.1	31004451	31004794	MACS_peak_24651	119.33	343	rna14546	ADCY6	119.33	31.38	38.85	XR_001500323.2	NCBI	5927	NC_037332.1:30993856-31009386+	exon sense-overlapping	rna14544	ADCY6	NC_037332.1:30988333-31009386+
NC_037332.1	31004451	31004794	MACS_peak_24651	119.33	343	rna14546	ADCY6	119.33	31.38	38.85	XR_001500323.2	NCBI	5927	NC_037332.1:30993856-31009386+	exon sense-overlapping	rna14545	ADCY6	NC_037332.1:30989280-31009386+
NC_037332.1	31004451	31004794	MACS_peak_24651	119.33	343	rna14546	ADCY6	119.33	31.38	38.85	XR_001500323.2	NCBI	5927	NC_037332.1:30993856-31009386+	exon sense-overlapping	rna14547	ADCY6	NC_037332.1:30993857-31009389+
NC_037332.1	31089039	31091627	MACS_peak_24660	2442.12	2588	rna14550	CCNT1	2442.12	29.37	14.28	XR_806610.3	NCBI	6701	NC_037332.1:31054270-31095012+	exon sense-overlapping	rna14551	CCNT1	NC_037332.1:31054385-31090450+
NC_037332.1	33920667	33921552	MACS_peak_24740	253.19	885	rna14673	SLC38A1	253.19	19.65	26.65	XR_003034732.1	NCBI	4609	NC_037332.1:33920668-33995811+	exon sense-overlapping	rna14674	SLC38A1	NC_037332.1:33920671-33999849+
NC_037332.1	35523467	35524118	MACS_peak_24820	114.97	651	gene6439	LOC101906916	114.97	31.31	39.47		NCBI	651	NC_037332.1:35523468-35524118-	intronic antisense	rna14691	NELL2	NC_037332.1:35398696-35861118+
NC_037332.1	35523467	35524118	MACS_peak_24820	114.97	651	gene6439	LOC101906916	114.97	31.31	39.47		NCBI	651	NC_037332.1:35523468-35524118-	intronic antisense	rna14692	NELL2	NC_037332.1:35475401-35861118+
NC_037332.1	35523467	35524118	MACS_peak_24820	114.97	651	gene6439	LOC101906916	114.97	31.31	39.47		NCBI	651	NC_037332.1:35523468-35524118-	intronic antisense	rna14693	NELL2	NC_037332.1:35476249-35861696+
NC_037332.1	38455801	38456198	MACS_peak_24896	175.63	397	rna14748	YAF2	175.63	32.5	32.23	XR_003034591.1	NCBI	1608	NC_037332.1:38455076-38533719+	exon sense-overlapping	rna14752	YAF2	NC_037332.1:38456049-38542977+
NC_037332.1	38455801	38456198	MACS_peak_24896	175.63	397	rna14748	YAF2	175.63	32.5	32.23	XR_003034591.1	NCBI	1608	NC_037332.1:38455076-38533719+	exon sense-overlapping	rna14753	YAF2	NC_037332.1:38456114-38535927+
NC_037332.1	46132107	46133088	MACS_peak_25316	1139.32	981	rna14910	LOC112446699	1139.32	50.53	15.1	XR_003034746.1	NCBI	4367	NC_037332.1:46132108-46156822-	intergenic
NC_037332.1	57041747	57041998	MACS_peak_25984	62.27	251	rna15271	LOC107132490	62.27	20.65	54	XR_001500349.2	NCBI	844	NC_037332.1:57022701-57041998-	intronic antisense	rna15272	CNPY2	NC_037332.1:57031093-57034105+
NC_037332.1	57041747	57041998	MACS_peak_25984	62.27	251	rna15271	LOC107132490	62.27	20.65	54	XR_001500349.2	NCBI	844	NC_037332.1:57022701-57041998-	natural antisense	rna15258	PAN2	NC_037332.1:57014980-57028884+
NC_037332.1	57041747	57041998	MACS_peak_25984	62.27	251	rna15271	LOC107132490	62.27	20.65	54	XR_001500349.2	NCBI	844	NC_037332.1:57022701-57041998-	natural antisense	rna15259	PAN2	NC_037332.1:57014981-57028884+
NC_037332.1	57041747	57041998	MACS_peak_25984	62.27	251	rna15271	LOC107132490	62.27	20.65	54	XR_001500349.2	NCBI	844	NC_037332.1:57022701-57041998-	natural antisense	rna15260	PAN2	NC_037332.1:57015002-57028884+
NC_037332.1	57041747	57041998	MACS_peak_25984	62.27	251	rna15271	LOC107132490	62.27	20.65	54	XR_001500349.2	NCBI	844	NC_037332.1:57022701-57041998-	natural antisense	rna15261	PAN2	NC_037332.1:57015002-57028884+
NC_037332.1	57041747	57041998	MACS_peak_25984	62.27	251	rna15271	LOC107132490	62.27	20.65	54	XR_001500349.2	NCBI	844	NC_037332.1:57022701-57041998-	natural antisense	rna15263	PAN2	NC_037332.1:57015002-57027613+
NC_037332.1	57041747	57041998	MACS_peak_25984	62.27	251	rna15271	LOC107132490	62.27	20.65	54	XR_001500349.2	NCBI	844	NC_037332.1:57022701-57041998-	natural antisense	rna15265	PAN2	NC_037332.1:57015018-57028873+
NC_037332.1	57041747	57041998	MACS_peak_25984	62.27	251	rna15271	LOC107132490	62.27	20.65	54	XR_001500349.2	NCBI	844	NC_037332.1:57022701-57041998-	natural antisense	rna15266	PAN2	NC_037332.1:57015019-57028884+
NC_037332.1	57041747	57041998	MACS_peak_25984	62.27	251	rna15271	LOC107132490	62.27	20.65	54	XR_001500349.2	NCBI	844	NC_037332.1:57022701-57041998-	natural antisense	rna15267	PAN2	NC_037332.1:57015419-57028865+
NC_037332.1	57041747	57041998	MACS_peak_25984	62.27	251	rna15271	LOC107132490	62.27	20.65	54	XR_001500349.2	NCBI	844	NC_037332.1:57022701-57041998-	natural antisense	rna15268	PAN2	NC_037332.1:57015903-57028884+
NC_037332.1	57041747	57041998	MACS_peak_25984	62.27	251	rna15271	LOC107132490	62.27	20.65	54	XR_001500349.2	NCBI	844	NC_037332.1:57022701-57041998-	natural antisense	rna15269	PAN2	NC_037332.1:57015903-57028884+
NC_037332.1	57041747	57041998	MACS_peak_25984	62.27	251	rna15271	LOC107132490	62.27	20.65	54	XR_001500349.2	NCBI	844	NC_037332.1:57022701-57041998-	natural antisense	rna15270	PAN2	NC_037332.1:57015946-57028884+
NC_037332.1	65787347	65788152	MACS_peak_26256	66.06	805	gene6921	LOC782673	66.06	15.51	52.6		NCBI	1491	NC_037332.1:65786828-65788318+	intergenic
NC_037332.1	69837111	69837860	MACS_peak_26450	110.27	749	rna15745	POLR3B	110.27	19.58	40.43	XR_003034602.1	NCBI	3854	NC_037332.1:69721989-69837860+	exon sense-overlapping	rna15746	POLR3B	NC_037332.1:69721989-69837859+
NC_037332.1	74458442	74458889	MACS_peak_26822	112.7	447	rna15899	LOC518495	112.7	28.43	40.03	XR_003034804.1	NCBI	1224	NC_037332.1:74458443-74471500-	intergenic
NC_037332.1	74805715	74805956	MACS_peak_26850	65.93	241	gene7032	LOC112446822	65.93	35.73	52.62		NCBI	989	NC_037332.1:74805716-74843503+	natural antisense	rna15929	MYH9	NC_037332.1:74719955-74805905-
NC_037332.1	103291853	103292046	MACS_peak_27985	56.18	193	gene7394	LOC786586	56.18	12.35	56.59		NCBI	1504	NC_037332.1:103289621-103295135+	intergenic
NC_037332.1	103497655	103498199	MACS_peak_28003	77.96	544	rna16722	LOC112446758	77.96	16.59	48.31	XR_003034846.1	NCBI	1796	NC_037332.1:103497656-103500585-	natural antisense	rna16720	PHB2	NC_037332.1:103493143-103497686+
NC_037332.1	109206730	109207287	MACS_peak_28442	113.79	557	rna17146	LOC112446772	113.79	29.01	39.76	XR_003034870.1	NCBI	2236	NC_037332.1:109204949-109207287-	intron sense-overlapping	rna17131	MICAL3	NC_037332.1:109159369-109316328-
NC_037332.1	109206730	109207287	MACS_peak_28442	113.79	557	rna17146	LOC112446772	113.79	29.01	39.76	XR_003034870.1	NCBI	2236	NC_037332.1:109204949-109207287-	intron sense-overlapping	rna17132	MICAL3	NC_037332.1:109159369-109302448-
NC_037332.1	109206730	109207287	MACS_peak_28442	113.79	557	rna17146	LOC112446772	113.79	29.01	39.76	XR_003034870.1	NCBI	2236	NC_037332.1:109204949-109207287-	intron sense-overlapping	rna17133	MICAL3	NC_037332.1:109159369-109235473-
NC_037332.1	109206730	109207287	MACS_peak_28442	113.79	557	rna17146	LOC112446772	113.79	29.01	39.76	XR_003034870.1	NCBI	2236	NC_037332.1:109204949-109207287-	intron sense-overlapping	rna17134	MICAL3	NC_037332.1:109159369-109235473-
NC_037332.1	109206730	109207287	MACS_peak_28442	113.79	557	rna17146	LOC112446772	113.79	29.01	39.76	XR_003034870.1	NCBI	2236	NC_037332.1:109204949-109207287-	intron sense-overlapping	rna17135	MICAL3	NC_037332.1:109159369-109235473-
NC_037332.1	109206730	109207287	MACS_peak_28442	113.79	557	rna17146	LOC112446772	113.79	29.01	39.76	XR_003034870.1	NCBI	2236	NC_037332.1:109204949-109207287-	intron sense-overlapping	rna17136	MICAL3	NC_037332.1:109159369-109235473-
NC_037332.1	109206730	109207287	MACS_peak_28442	113.79	557	rna17146	LOC112446772	113.79	29.01	39.76	XR_003034870.1	NCBI	2236	NC_037332.1:109204949-109207287-	intron sense-overlapping	rna17137	MICAL3	NC_037332.1:109159369-109235473-
NC_037332.1	109206730	109207287	MACS_peak_28442	113.79	557	rna17146	LOC112446772	113.79	29.01	39.76	XR_003034870.1	NCBI	2236	NC_037332.1:109204949-109207287-	intron sense-overlapping	rna17138	MICAL3	NC_037332.1:109159369-109235473-
NC_037332.1	109206730	109207287	MACS_peak_28442	113.79	557	rna17146	LOC112446772	113.79	29.01	39.76	XR_003034870.1	NCBI	2236	NC_037332.1:109204949-109207287-	intron sense-overlapping	rna17139	MICAL3	NC_037332.1:109159369-109235473-
NC_037332.1	109206730	109207287	MACS_peak_28442	113.79	557	rna17146	LOC112446772	113.79	29.01	39.76	XR_003034870.1	NCBI	2236	NC_037332.1:109204949-109207287-	intron sense-overlapping	rna17140	MICAL3	NC_037332.1:109159369-109235473-
NC_037332.1	109206730	109207287	MACS_peak_28442	113.79	557	rna17146	LOC112446772	113.79	29.01	39.76	XR_003034870.1	NCBI	2236	NC_037332.1:109204949-109207287-	intron sense-overlapping	rna17141	MICAL3	NC_037332.1:109159369-109235473-
NC_037332.1	109206730	109207287	MACS_peak_28442	113.79	557	rna17146	LOC112446772	113.79	29.01	39.76	XR_003034870.1	NCBI	2236	NC_037332.1:109204949-109207287-	intron sense-overlapping	rna17142	MICAL3	NC_037332.1:109159369-109235473-
NC_037332.1	109206730	109207287	MACS_peak_28442	113.79	557	rna17146	LOC112446772	113.79	29.01	39.76	XR_003034870.1	NCBI	2236	NC_037332.1:109204949-109207287-	intron sense-overlapping	rna17143	MICAL3	NC_037332.1:109159369-109235473-
NC_037332.1	109206730	109207287	MACS_peak_28442	113.79	557	rna17146	LOC112446772	113.79	29.01	39.76	XR_003034870.1	NCBI	2236	NC_037332.1:109204949-109207287-	intron sense-overlapping	rna17144	MICAL3	NC_037332.1:109159369-109235473-
NC_037332.1	109206730	109207287	MACS_peak_28442	113.79	557	rna17146	LOC112446772	113.79	29.01	39.76	XR_003034870.1	NCBI	2236	NC_037332.1:109204949-109207287-	intron sense-overlapping	rna17145	MICAL3	NC_037332.1:109161609-109235473-
NC_037332.1	109301352	109301757	MACS_peak_28469	296.47	405	rna17147	LOC112446771	296.47	65.2	25.27	XR_003034869.1	NCBI	6634	NC_037332.1:109296605-109304158+	intronic antisense	rna17131	MICAL3	NC_037332.1:109159369-109316328-
NC_037332.1	109301352	109301757	MACS_peak_28469	296.47	405	rna17147	LOC112446771	296.47	65.2	25.27	XR_003034869.1	NCBI	6634	NC_037332.1:109296605-109304158+	intronic antisense	rna17132	MICAL3	NC_037332.1:109159369-109302448-
NC_037332.1	109506814	109507611	MACS_peak_28500	61.71	797	rna17163	LOC100847870	61.71	14.93	54.15	XR_003034872.1	NCBI	2971	NC_037332.1:109504837-109513849-	natural antisense	rna17164	LGALS1	NC_037332.1:109512513-109515793+
NC_037332.1	119788098	119788571	MACS_peak_29526	71.35	473	rna17835	LOC101903087	71.35	17.81	50.52	XR_234819.4	NCBI	2817	NC_037332.1:119785055-119795537-	intronic antisense	rna17834	ADM2	NC_037332.1:119789641-119790788+
NC_037332.1	119788098	119788571	MACS_peak_29526	71.35	473	rna17835	LOC101903087	71.35	17.81	50.52	XR_234819.4	NCBI	2817	NC_037332.1:119785055-119795537-	natural antisense	rna17831	ADM2	NC_037332.1:119786876-119793459+
NC_037332.1	119788098	119788571	MACS_peak_29526	71.35	473	rna17835	LOC101903087	71.35	17.81	50.52	XR_234819.4	NCBI	2817	NC_037332.1:119785055-119795537-	natural antisense	rna17832	ADM2	NC_037332.1:119786910-119793459+
NC_037332.1	119788098	119788571	MACS_peak_29526	71.35	473	rna17835	LOC101903087	71.35	17.81	50.52	XR_234819.4	NCBI	2817	NC_037332.1:119785055-119795537-	natural antisense	rna17833	ADM2	NC_037332.1:119786918-119793459+
NC_037332.1	119788098	119788571	MACS_peak_29526	71.35	473	rna17835	LOC101903087	71.35	17.81	50.52	XR_234819.4	NCBI	2817	NC_037332.1:119785055-119795537-	natural antisense	rna17836	MIOX	NC_037332.1:119793804-119796385+
NC_037333.1	5949995	5950458	MACS_peak_29703	80.15	463	rna17927	LOC112447031	80.15	24.41	47.72	XR_003035050.1	NCBI	645	NC_037333.1:5949996-5954375-	intergenic
NC_037333.1	62324824	62325679	MACS_peak_31476	120.26	855	gene8268	LOC101906152	120.26	38.49	38.68		NCBI	924	NC_037333.1:62324825-62336500+	intergenic
NC_037333.1	65210460	65211113	MACS_peak_31524	177.99	653	gene8281	LOC100298320	177.99	30.44	31.95		NCBI	790	NC_037333.1:65210389-65211308+	intergenic
NC_037333.1	66311482	66312437	MACS_peak_31550	325.26	955	gene8289	LOC101906472	325.26	51.41	23.85		NCBI	1509	NC_037333.1:66310988-66312496-	intron sense-overlapping	rna18880	CORIN	NC_037333.1:66273885-66582732-
NC_037333.1	66311482	66312437	MACS_peak_31550	325.26	955	gene8289	LOC101906472	325.26	51.41	23.85		NCBI	1509	NC_037333.1:66310988-66312496-	intron sense-overlapping	rna18881	CORIN	NC_037333.1:66273885-66581733-
NC_037333.1	66311482	66312437	MACS_peak_31550	325.26	955	gene8289	LOC101906472	325.26	51.41	23.85		NCBI	1509	NC_037333.1:66310988-66312496-	intron sense-overlapping	rna18882	CORIN	NC_037333.1:66273885-66581733-
NC_037333.1	90381775	90382280	MACS_peak_32245	68.78	505	rna19375	ODAPH	68.78	33.17	51.62	XR_003035276.1	NCBI	904	NC_037333.1:90381754-90391534+	exon sense-overlapping	rna19376	ODAPH	NC_037333.1:90382661-90392758+
NC_037333.1	91933117	91933718	MACS_peak_32401	98.83	601	rna19458	LOC101901983	98.83	18.96	42.82	XR_003035193.1	NCBI	4816	NC_037333.1:91919525-91968073+	intronic antisense	rna19456	CCNI	NC_037333.1:91881487-91920400-
NC_037333.1	91933117	91933718	MACS_peak_32401	98.83	601	rna19458	LOC101901983	98.83	18.96	42.82	XR_003035193.1	NCBI	4816	NC_037333.1:91919525-91968073+	intronic antisense	rna19457	CCNI	NC_037333.1:91881617-91920418-
NC_037333.1	97716505	97717753	MACS_peak_32546	258.37	1248	rna19576	LOC100847947	258.37	14.9	26.43	XR_235034.4	NCBI	1902	NC_037333.1:97716506-97724340-	bidirectional	rna19579	THAP9	NC_037333.1:97724467-97745001+
NC_037333.1	97716505	97717753	MACS_peak_32546	258.37	1248	rna19576	LOC100847947	258.37	14.9	26.43	XR_235034.4	NCBI	1902	NC_037333.1:97716506-97724340-	bidirectional	rna19580	THAP9	NC_037333.1:97724511-97746601+
NC_037333.1	108789014	108789197	MACS_peak_32989	735.72	183	rna19794	BOD1L1	735.72	38.58	17.53	XR_807525.2	NCBI	8712	NC_037333.1:108789015-108831167-	exon sense-overlapping	rna19793	BOD1L1	NC_037333.1:108777761-108831162-
NC_037333.1	108789014	108789197	MACS_peak_32989	735.72	183	rna19794	BOD1L1	735.72	38.58	17.53	XR_807525.2	NCBI	8712	NC_037333.1:108789015-108831167-	exon sense-overlapping	rna19795	BOD1L1	NC_037333.1:108790808-108831167-
NC_037333.1	108789014	108789197	MACS_peak_32989	735.72	183	rna19794	BOD1L1	735.72	38.58	17.53	XR_807525.2	NCBI	8712	NC_037333.1:108789015-108831167-	exon sense-overlapping	rna19796	BOD1L1	NC_037333.1:108790808-108831167-
NC_037333.1	111163615	111164868	MACS_peak_33069	139.55	1253	rna19840	PROM1	139.55	19.76	36.24	XR_003035042.1	NCBI	5487	NC_037333.1:111162306-111286436-	exon sense-overlapping	rna19842	PROM1	NC_037333.1:111164939-111307249-
NC_037333.1	111163615	111164868	MACS_peak_33069	139.55	1253	rna19840	PROM1	139.55	19.76	36.24	XR_003035042.1	NCBI	5487	NC_037333.1:111162306-111286436-	exon sense-overlapping	rna19850	PROM1	NC_037333.1:111165303-111279631-
NC_037333.1	112262627	112262826	MACS_peak_33120	459.88	199	rna19869	LOC112447131	459.88	34.18	20.8	XR_003035234.1	NCBI	848	NC_037333.1:112262286-112343567-	intergenic
NC_037333.1	115723788	115724160	MACS_peak_33428	83.41	372	rna20002	HTT	83.41	18.67	46.64	XR_003035245.1	NCBI	7856	NC_037333.1:115609475-115724160-	exon sense-overlapping	rna20000	HTT	NC_037333.1:115600426-115724003-
NC_037333.1	115723788	115724160	MACS_peak_33428	83.41	372	rna20002	HTT	83.41	18.67	46.64	XR_003035245.1	NCBI	7856	NC_037333.1:115609475-115724160-	exon sense-overlapping	rna20001	HTT	NC_037333.1:115600439-115724159-
NC_037333.1	116371435	116371673	MACS_peak_33539	241.71	238	rna20101	MXD4	241.71	30.62	27.37	XR_001500534.2	NCBI	3305	NC_037333.1:116371436-116385653+	exon sense-overlapping	rna20102	MXD4	NC_037333.1:116371462-116382864+
NC_037333.1	116383632	116385653	MACS_peak_33543	1206.61	2021	rna20101	MXD4	1206.61	45.62	14.82	XR_001500534.2	NCBI	3305	NC_037333.1:116371436-116385653+	exon sense-overlapping	rna20102	MXD4	NC_037333.1:116371462-116382864+
NC_037334.1	3470340	3471272	MACS_peak_33953	167.31	932	rna20379	JMJD4	167.31	21.39	32.89	XR_003035419.1	NCBI	7073	NC_037334.1:3469584-3478046+	exon sense-overlapping	rna20380	JMJD4	NC_037334.1:3469586-3478046+
NC_037334.1	3470340	3471272	MACS_peak_33953	167.31	932	rna20379	JMJD4	167.31	21.39	32.89	XR_003035419.1	NCBI	7073	NC_037334.1:3469584-3478046+	exon sense-overlapping	rna20381	JMJD4	NC_037334.1:3469590-3478046+
NC_037334.1	4606235	4606561	MACS_peak_34103	54.78	326	rna20516	LOC112447322	54.78	27.34	57.17	XR_003035423.1	NCBI	1118	NC_037334.1:4606236-4609601+	natural antisense	rna20517	KXD1	NC_037334.1:4607355-4614831-
NC_037334.1	4606235	4606561	MACS_peak_34103	54.78	326	rna20516	LOC112447322	54.78	27.34	57.17	XR_003035423.1	NCBI	1118	NC_037334.1:4606236-4609601+	natural antisense	rna20518	KXD1	NC_037334.1:4607355-4614831-
NC_037334.1	4606235	4606561	MACS_peak_34103	54.78	326	rna20516	LOC112447322	54.78	27.34	57.17	XR_003035423.1	NCBI	1118	NC_037334.1:4606236-4609601+	natural antisense	rna20519	KXD1	NC_037334.1:4607355-4614828-
NC_037334.1	4606235	4606561	MACS_peak_34103	54.78	326	rna20516	LOC112447322	54.78	27.34	57.17	XR_003035423.1	NCBI	1118	NC_037334.1:4606236-4609601+	natural antisense	rna20520	KXD1	NC_037334.1:4607355-4614805-
NC_037334.1	11782821	11783000	MACS_peak_34650	175.37	179	rna21035	LOC112447339	175.37	20.64	32.19	XR_003035461.1	NCBI	443	NC_037334.1:11782822-11783982+	intronic antisense	rna21032	CC2D1A	NC_037334.1:11766150-11784471-
NC_037334.1	11782821	11783000	MACS_peak_34650	175.37	179	rna21035	LOC112447339	175.37	20.64	32.19	XR_003035461.1	NCBI	443	NC_037334.1:11782822-11783982+	intronic antisense	rna21033	CC2D1A	NC_037334.1:11766151-11784471-
NC_037334.1	11782821	11783000	MACS_peak_34650	175.37	179	rna21035	LOC112447339	175.37	20.64	32.19	XR_003035461.1	NCBI	443	NC_037334.1:11782822-11783982+	intronic antisense	rna21034	CC2D1A	NC_037334.1:11766152-11784471-
NC_037334.1	13313264	13313467	MACS_peak_34781	90.8	203	rna21215	MUC16	90.8	23.55	44.97	XR_003035471.1	NCBI	18642	NC_037334.1:13231190-13313467-	exon sense-overlapping	rna21209	MUC16	NC_037334.1:13194439-13313461-
NC_037334.1	13313264	13313467	MACS_peak_34781	90.8	203	rna21215	MUC16	90.8	23.55	44.97	XR_003035471.1	NCBI	18642	NC_037334.1:13231190-13313467-	exon sense-overlapping	rna21210	MUC16	NC_037334.1:13194439-13313460-
NC_037334.1	13313264	13313467	MACS_peak_34781	90.8	203	rna21215	MUC16	90.8	23.55	44.97	XR_003035471.1	NCBI	18642	NC_037334.1:13231190-13313467-	exon sense-overlapping	rna21211	MUC16	NC_037334.1:13194439-13313460-
NC_037334.1	13313264	13313467	MACS_peak_34781	90.8	203	rna21215	MUC16	90.8	23.55	44.97	XR_003035471.1	NCBI	18642	NC_037334.1:13231190-13313467-	exon sense-overlapping	rna21212	MUC16	NC_037334.1:13194439-13313460-
NC_037334.1	13313264	13313467	MACS_peak_34781	90.8	203	rna21215	MUC16	90.8	23.55	44.97	XR_003035471.1	NCBI	18642	NC_037334.1:13231190-13313467-	exon sense-overlapping	rna21213	MUC16	NC_037334.1:13194439-13313453-
NC_037334.1	13313264	13313467	MACS_peak_34781	90.8	203	rna21215	MUC16	90.8	23.55	44.97	XR_003035471.1	NCBI	18642	NC_037334.1:13231190-13313467-	exon sense-overlapping	rna21214	MUC16	NC_037334.1:13224123-13313466-
NC_037334.1	15390500	15391089	MACS_peak_34939	61.35	589	rna21428	LOC101901950	61.35	16.08	54.25	XR_235165.4	NCBI	5257	NC_037334.1:15385332-15391089+	intergenic
NC_037334.1	15424815	15425390	MACS_peak_34941	194.97	575	rna21430	LOC107132610	194.97	43.94	30.42	XR_003035485.1	NCBI	3731	NC_037334.1:15415434-15427173-	natural antisense	rna21432	SMARCA4	NC_037334.1:15424671-15515093+
NC_037334.1	15424815	15425390	MACS_peak_34941	194.97	575	rna21430	LOC107132610	194.97	43.94	30.42	XR_003035485.1	NCBI	3731	NC_037334.1:15415434-15427173-	natural antisense	rna21433	SMARCA4	NC_037334.1:15424769-15514804+
NC_037334.1	15424815	15425390	MACS_peak_34941	194.97	575	rna21430	LOC107132610	194.97	43.94	30.42	XR_003035485.1	NCBI	3731	NC_037334.1:15415434-15427173-	natural antisense	rna21434	SMARCA4	NC_037334.1:15424783-15515093+
NC_037334.1	15424815	15425390	MACS_peak_34941	194.97	575	rna21430	LOC107132610	194.97	43.94	30.42	XR_003035485.1	NCBI	3731	NC_037334.1:15415434-15427173-	natural antisense	rna21435	SMARCA4	NC_037334.1:15424807-15515093+
NC_037334.1	15424815	15425390	MACS_peak_34941	194.97	575	rna21430	LOC107132610	194.97	43.94	30.42	XR_003035485.1	NCBI	3731	NC_037334.1:15415434-15427173-	natural antisense	rna21436	SMARCA4	NC_037334.1:15424824-15514804+
NC_037334.1	17847366	17848022	MACS_peak_35206	59.91	656	rna21755	LOC112447358	59.91	14.43	54.99	XR_003035510.1	NCBI	1045	NC_037334.1:17847367-17870694-	intergenic
NC_037334.1	18604076	18604933	MACS_peak_35324	180.39	857	rna21858	RPL36	180.39	20.85	31.64	XR_003035408.1	NCBI	1550	NC_037334.1:18604077-18610294-	exon sense-overlapping	rna21860	RPL36	NC_037334.1:18608946-18610219-
NC_037334.1	18604076	18604933	MACS_peak_35324	180.39	857	rna21858	RPL36	180.39	20.85	31.64	XR_003035408.1	NCBI	1550	NC_037334.1:18604077-18610294-	natural antisense	rna21857	LONP1	NC_037334.1:18590488-18608817+
NC_037334.1	18608910	18609286	MACS_peak_35325	195.87	376	rna21858	RPL36	195.87	20.57	30.29	XR_003035408.1	NCBI	1550	NC_037334.1:18604077-18610294-	exon sense-overlapping	rna21860	RPL36	NC_037334.1:18608946-18610219-
NC_037334.1	18608910	18609286	MACS_peak_35325	195.87	376	rna21858	RPL36	195.87	20.57	30.29	XR_003035408.1	NCBI	1550	NC_037334.1:18604077-18610294-	natural antisense	rna21857	LONP1	NC_037334.1:18590488-18608817+
NC_037334.1	20313594	20314231	MACS_peak_35582	200.44	637	rna22063	LOC112447367	200.44	43.37	30.12	XR_003035527.1	NCBI	1530	NC_037334.1:20313595-20322531-	natural antisense	rna22061	CACTIN	NC_037334.1:20313558-20325882+
NC_037334.1	21146672	21147032	MACS_peak_35688	328.12	360	rna22169	LOC100138660	328.12	29.42	23.82	XR_003035537.1	NCBI	2556	NC_037334.1:21144201-21147738-	natural antisense	rna22168	LMNB2	NC_037334.1:21134167-21154517+
NC_037334.1	21793124	21793841	MACS_peak_35759	374.74	717	rna22240	LOC112447377	374.74	42.62	22.64	XR_003035540.1	NCBI	1412	NC_037334.1:21717019-21793841+	intronic antisense	rna22242	RAD50	NC_037334.1:21765852-21873259-
NC_037334.1	21793124	21793841	MACS_peak_35759	374.74	717	rna22240	LOC112447377	374.74	42.62	22.64	XR_003035540.1	NCBI	1412	NC_037334.1:21717019-21793841+	natural antisense	rna22241	IL13	NC_037334.1:21721568-21723568-
NC_037334.1	38451280	38452421	MACS_peak_36342	62.88	1141	gene9850	LOC100141185	62.88	22.98	53.78		NCBI	2359	NC_037334.1:38448258-38452815-	intron sense-overlapping	rna22510	UIMC1	NC_037334.1:38358384-38496215-
NC_037334.1	38451280	38452421	MACS_peak_36342	62.88	1141	gene9850	LOC100141185	62.88	22.98	53.78		NCBI	2359	NC_037334.1:38448258-38452815-	intron sense-overlapping	rna22511	UIMC1	NC_037334.1:38358384-38496215-
NC_037334.1	38451280	38452421	MACS_peak_36342	62.88	1141	gene9850	LOC100141185	62.88	22.98	53.78		NCBI	2359	NC_037334.1:38448258-38452815-	intron sense-overlapping	rna22512	UIMC1	NC_037334.1:38358384-38496215-
NC_037334.1	38451280	38452421	MACS_peak_36342	62.88	1141	gene9850	LOC100141185	62.88	22.98	53.78		NCBI	2359	NC_037334.1:38448258-38452815-	intron sense-overlapping	rna22513	UIMC1	NC_037334.1:38358384-38496215-
NC_037334.1	38451280	38452421	MACS_peak_36342	62.88	1141	gene9850	LOC100141185	62.88	22.98	53.78		NCBI	2359	NC_037334.1:38448258-38452815-	intron sense-overlapping	rna22514	UIMC1	NC_037334.1:38358384-38496215-
NC_037334.1	38451280	38452421	MACS_peak_36342	62.88	1141	gene9850	LOC100141185	62.88	22.98	53.78		NCBI	2359	NC_037334.1:38448258-38452815-	intron sense-overlapping	rna22515	UIMC1	NC_037334.1:38358384-38496088-
NC_037334.1	38451280	38452421	MACS_peak_36342	62.88	1141	gene9850	LOC100141185	62.88	22.98	53.78		NCBI	2359	NC_037334.1:38448258-38452815-	intron sense-overlapping	rna22516	UIMC1	NC_037334.1:38358384-38496082-
NC_037334.1	38451280	38452421	MACS_peak_36342	62.88	1141	gene9850	LOC100141185	62.88	22.98	53.78		NCBI	2359	NC_037334.1:38448258-38452815-	intron sense-overlapping	rna22517	UIMC1	NC_037334.1:38358384-38496075-
NC_037334.1	38451280	38452421	MACS_peak_36342	62.88	1141	gene9850	LOC100141185	62.88	22.98	53.78		NCBI	2359	NC_037334.1:38448258-38452815-	intron sense-overlapping	rna22518	UIMC1	NC_037334.1:38358384-38495912-
NC_037334.1	38451280	38452421	MACS_peak_36342	62.88	1141	gene9850	LOC100141185	62.88	22.98	53.78		NCBI	2359	NC_037334.1:38448258-38452815-	intron sense-overlapping	rna22519	UIMC1	NC_037334.1:38358401-38496213-
NC_037334.1	38451280	38452421	MACS_peak_36342	62.88	1141	gene9850	LOC100141185	62.88	22.98	53.78		NCBI	2359	NC_037334.1:38448258-38452815-	intron sense-overlapping	rna22520	UIMC1	NC_037334.1:38358401-38496082-
NC_037334.1	38955110	38956198	MACS_peak_36409	3100	1088	rna22586	DBN1	3100	79.61	13.91	XR_003035344.1	NCBI	3253	NC_037334.1:38954059-38968296-	exon sense-overlapping	rna22585	DBN1	NC_037334.1:38954059-38968380-
NC_037334.1	38955110	38956198	MACS_peak_36409	3100	1088	rna22586	DBN1	3100	79.61	13.91	XR_003035344.1	NCBI	3253	NC_037334.1:38954059-38968296-	exon sense-overlapping	rna22587	DBN1	NC_037334.1:38954421-38968275-
NC_037334.1	39998660	39999120	MACS_peak_36478	109.88	460	rna22664	LOC104969159	109.88	18.7	40.51	XR_003035590.1	NCBI	4902	NC_037334.1:39998661-40017376+	bidirectional	rna22659	MGAT1	NC_037334.1:39979967-39998596-
NC_037334.1	40389326	40390738	MACS_peak_36491	329.05	1412	rna22705	LOC101902211	329.05	20.21	23.79	XR_003035586.1	NCBI	1677	NC_037334.1:40376118-40390738+	natural antisense	rna22707	TRIM52	NC_037334.1:40380747-40389768-
NC_037334.1	40389326	40390738	MACS_peak_36491	329.05	1412	rna22705	LOC101902211	329.05	20.21	23.79	XR_003035586.1	NCBI	1677	NC_037334.1:40376118-40390738+	natural antisense	rna22708	TRIM52	NC_037334.1:40383515-40389575-
NC_037334.1	40389326	40390738	MACS_peak_36491	329.05	1412	rna22705	LOC101902211	329.05	20.21	23.79	XR_003035586.1	NCBI	1677	NC_037334.1:40376118-40390738+	natural antisense	rna22709	TRIM52	NC_037334.1:40384230-40389581-
NC_037334.1	44155332	44155551	MACS_peak_36746	281.59	219	rna23070	LOC112447414	281.59	33.27	25.63	XR_003035605.1	NCBI	805	NC_037334.1:44155222-44160341+	intronic antisense	rna23064	REXO1	NC_037334.1:44149350-44168490-
NC_037334.1	44155332	44155551	MACS_peak_36746	281.59	219	rna23070	LOC112447414	281.59	33.27	25.63	XR_003035605.1	NCBI	805	NC_037334.1:44155222-44160341+	intronic antisense	rna23065	REXO1	NC_037334.1:44149355-44168609-
NC_037334.1	44155332	44155551	MACS_peak_36746	281.59	219	rna23070	LOC112447414	281.59	33.27	25.63	XR_003035605.1	NCBI	805	NC_037334.1:44155222-44160341+	intronic antisense	rna23069	REXO1	NC_037334.1:44151417-44168556-
NC_037334.1	45999757	46000162	MACS_peak_36841	288.93	405	rna23142	LOC112447421	288.93	48.23	25.39	XR_003035615.1	NCBI	675	NC_037334.1:45999658-46001142+	intergenic
NC_037334.1	46070021	46070488	MACS_peak_36856	100.69	467	rna23151	LOC112447420	100.69	31.16	42.33	XR_003035614.1	NCBI	892	NC_037334.1:46069693-46070954-	intronic antisense	rna23143	JADE2	NC_037334.1:46067248-46118400+
NC_037334.1	46070021	46070488	MACS_peak_36856	100.69	467	rna23151	LOC112447420	100.69	31.16	42.33	XR_003035614.1	NCBI	892	NC_037334.1:46069693-46070954-	intronic antisense	rna23144	JADE2	NC_037334.1:46067259-46118400+
NC_037334.1	46070021	46070488	MACS_peak_36856	100.69	467	rna23151	LOC112447420	100.69	31.16	42.33	XR_003035614.1	NCBI	892	NC_037334.1:46069693-46070954-	intronic antisense	rna23145	JADE2	NC_037334.1:46067259-46118400+
NC_037334.1	46070021	46070488	MACS_peak_36856	100.69	467	rna23151	LOC112447420	100.69	31.16	42.33	XR_003035614.1	NCBI	892	NC_037334.1:46069693-46070954-	intronic antisense	rna23146	JADE2	NC_037334.1:46067259-46117046+
NC_037334.1	46070021	46070488	MACS_peak_36856	100.69	467	rna23151	LOC112447420	100.69	31.16	42.33	XR_003035614.1	NCBI	892	NC_037334.1:46069693-46070954-	intronic antisense	rna23147	JADE2	NC_037334.1:46067366-46118400+
NC_037334.1	46070021	46070488	MACS_peak_36856	100.69	467	rna23151	LOC112447420	100.69	31.16	42.33	XR_003035614.1	NCBI	892	NC_037334.1:46069693-46070954-	intronic antisense	rna23148	JADE2	NC_037334.1:46068715-46118400+
NC_037334.1	46070021	46070488	MACS_peak_36856	100.69	467	rna23151	LOC112447420	100.69	31.16	42.33	XR_003035614.1	NCBI	892	NC_037334.1:46069693-46070954-	intronic antisense	rna23149	JADE2	NC_037334.1:46069239-46118400+
NC_037334.1	50874659	50874904	MACS_peak_37095	53.95	245	rna23347	LOC112447430	53.95	33.89	57.61	XR_003035627.1	NCBI	805	NC_037334.1:50874660-50878312-	intronic antisense	rna23339	CXXC5	NC_037334.1:50852065-50886369+
NC_037334.1	50874659	50874904	MACS_peak_37095	53.95	245	rna23347	LOC112447430	53.95	33.89	57.61	XR_003035627.1	NCBI	805	NC_037334.1:50874660-50878312-	intronic antisense	rna23340	CXXC5	NC_037334.1:50852065-50886369+
NC_037334.1	50874659	50874904	MACS_peak_37095	53.95	245	rna23347	LOC112447430	53.95	33.89	57.61	XR_003035627.1	NCBI	805	NC_037334.1:50874660-50878312-	intronic antisense	rna23341	CXXC5	NC_037334.1:50852065-50886369+
NC_037334.1	50874659	50874904	MACS_peak_37095	53.95	245	rna23347	LOC112447430	53.95	33.89	57.61	XR_003035627.1	NCBI	805	NC_037334.1:50874660-50878312-	intronic antisense	rna23342	CXXC5	NC_037334.1:50852620-50886369+
NC_037334.1	50874659	50874904	MACS_peak_37095	53.95	245	rna23347	LOC112447430	53.95	33.89	57.61	XR_003035627.1	NCBI	805	NC_037334.1:50874660-50878312-	intronic antisense	rna23343	CXXC5	NC_037334.1:50852678-50886369+
NC_037334.1	50874659	50874904	MACS_peak_37095	53.95	245	rna23347	LOC112447430	53.95	33.89	57.61	XR_003035627.1	NCBI	805	NC_037334.1:50874660-50878312-	intronic antisense	rna23344	CXXC5	NC_037334.1:50865431-50886369+
NC_037334.1	50874659	50874904	MACS_peak_37095	53.95	245	rna23347	LOC112447430	53.95	33.89	57.61	XR_003035627.1	NCBI	805	NC_037334.1:50874660-50878312-	natural antisense	rna23345	CXXC5	NC_037334.1:50878114-50886369+
NC_037334.1	52610895	52611432	MACS_peak_37274	125.76	537	rna23481	LOC112447441	125.76	20.74	37.89	XR_003035639.1	NCBI	647	NC_037334.1:52605623-52611432+	natural antisense	rna23478	DIAPH1	NC_037334.1:52600824-52714255-
NC_037334.1	52610895	52611432	MACS_peak_37274	125.76	537	rna23481	LOC112447441	125.76	20.74	37.89	XR_003035639.1	NCBI	647	NC_037334.1:52605623-52611432+	natural antisense	rna23479	DIAPH1	NC_037334.1:52600833-52714372-
NC_037334.1	52610895	52611432	MACS_peak_37274	125.76	537	rna23481	LOC112447441	125.76	20.74	37.89	XR_003035639.1	NCBI	647	NC_037334.1:52605623-52611432+	natural antisense	rna23480	DIAPH1	NC_037334.1:52600915-52714361-
NC_037334.1	53706273	53706783	MACS_peak_37424	201.39	510	rna23529	LOC100847454	201.39	32.41	30.03	XR_001500681.2	NCBI	1604	NC_037334.1:53351340-53706783+	exon sense-overlapping	rna23535	LOC100847454	NC_037334.1:53351340-53636594+
NC_037334.1	53706273	53706783	MACS_peak_37424	201.39	510	rna23529	LOC100847454	201.39	32.41	30.03	XR_001500681.2	NCBI	1604	NC_037334.1:53351340-53706783+	intronic antisense	rna23543	FGF1	NC_037334.1:53622268-53729327-
NC_037334.1	53706273	53706783	MACS_peak_37424	201.39	510	rna23529	LOC100847454	201.39	32.41	30.03	XR_001500681.2	NCBI	1604	NC_037334.1:53351340-53706783+	intronic antisense	rna23544	FGF1	NC_037334.1:53622268-53729326-
NC_037334.1	53706273	53706783	MACS_peak_37424	201.39	510	rna23529	LOC100847454	201.39	32.41	30.03	XR_001500681.2	NCBI	1604	NC_037334.1:53351340-53706783+	intronic antisense	rna23545	FGF1	NC_037334.1:53622268-53729320-
NC_037334.1	53706273	53706783	MACS_peak_37424	201.39	510	rna23529	LOC100847454	201.39	32.41	30.03	XR_001500681.2	NCBI	1604	NC_037334.1:53351340-53706783+	intronic antisense	rna23546	FGF1	NC_037334.1:53622268-53729320-
NC_037334.1	53706273	53706783	MACS_peak_37424	201.39	510	rna23529	LOC100847454	201.39	32.41	30.03	XR_001500681.2	NCBI	1604	NC_037334.1:53351340-53706783+	intronic antisense	rna23547	FGF1	NC_037334.1:53622268-53713383-
NC_037334.1	53706273	53706783	MACS_peak_37424	201.39	510	rna23529	LOC100847454	201.39	32.41	30.03	XR_001500681.2	NCBI	1604	NC_037334.1:53351340-53706783+	intronic antisense	rna23548	FGF1	NC_037334.1:53622268-53713263-
NC_037334.1	53706273	53706783	MACS_peak_37424	201.39	510	rna23529	LOC100847454	201.39	32.41	30.03	XR_001500681.2	NCBI	1604	NC_037334.1:53351340-53706783+	intronic antisense	rna23549	FGF1	NC_037334.1:53622268-53680581-
NC_037334.1	53706273	53706783	MACS_peak_37424	201.39	510	rna23529	LOC100847454	201.39	32.41	30.03	XR_001500681.2	NCBI	1604	NC_037334.1:53351340-53706783+	intronic antisense	rna23550	FGF1	NC_037334.1:53622268-53659698-
NC_037334.1	53706273	53706783	MACS_peak_37424	201.39	510	rna23529	LOC100847454	201.39	32.41	30.03	XR_001500681.2	NCBI	1604	NC_037334.1:53351340-53706783+	intronic antisense	rna23551	FGF1	NC_037334.1:53622273-53729306-
NC_037334.1	53706273	53706783	MACS_peak_37424	201.39	510	rna23529	LOC100847454	201.39	32.41	30.03	XR_001500681.2	NCBI	1604	NC_037334.1:53351340-53706783+	intronic antisense	rna23552	FGF1	NC_037334.1:53622273-53719262-
NC_037334.1	53706273	53706783	MACS_peak_37424	201.39	510	rna23529	LOC100847454	201.39	32.41	30.03	XR_001500681.2	NCBI	1604	NC_037334.1:53351340-53706783+	intronic antisense	rna23553	FGF1	NC_037334.1:53625395-53729331-
NC_037334.1	62311863	62311977	MACS_peak_37851	132.56	114	rna23857	LOC112447459	132.56	21.52	37.04	XR_003035671.1	NCBI	275	NC_037334.1:62310354-62312241+	intronic antisense	rna23856	TNIP1	NC_037334.1:62293509-62337815-
NC_037334.1	65722278	65722849	MACS_peak_38060	717.74	571	rna23908	SAP30L	717.74	27.95	17.78	XR_003035384.1	NCBI	4604	NC_037334.1:65722279-65735762+	exon sense-overlapping	rna23910	SAP30L	NC_037334.1:65722338-65730940+
NC_037334.1	65722278	65722849	MACS_peak_38060	717.74	571	rna23908	SAP30L	717.74	27.95	17.78	XR_003035384.1	NCBI	4604	NC_037334.1:65722279-65735762+	exon sense-overlapping	rna23911	SAP30L	NC_037334.1:65722545-65735762+
NC_037334.1	67757341	67758031	MACS_peak_38119	821.58	690	gene10493	LOC616281	821.58	25.61	17.16		NCBI	690	NC_037334.1:67757342-67758031-	intronic antisense	rna23937	SGCD	NC_037334.1:66907514-68019302+
NC_037334.1	67757341	67758031	MACS_peak_38119	821.58	690	gene10493	LOC616281	821.58	25.61	17.16		NCBI	690	NC_037334.1:67757342-67758031-	intronic antisense	rna23938	SGCD	NC_037334.1:67576204-68016824+
NC_037334.1	102159323	102160615	MACS_peak_38928	1075	1292	gene10720	LOC101905525	1075	70.92	15.58		NCBI	1292	NC_037334.1:102159324-102160615+	intron sense-overlapping	rna24375	PPIP5K2	NC_037334.1:102142125-102225197+
NC_037334.1	102159323	102160615	MACS_peak_38928	1075	1292	gene10720	LOC101905525	1075	70.92	15.58		NCBI	1292	NC_037334.1:102159324-102160615+	intron sense-overlapping	rna24376	PPIP5K2	NC_037334.1:102142216-102225197+
NC_037334.1	102159323	102160615	MACS_peak_38928	1075	1292	gene10720	LOC101905525	1075	70.92	15.58		NCBI	1292	NC_037334.1:102159324-102160615+	intron sense-overlapping	rna24377	PPIP5K2	NC_037334.1:102142230-102225206+
NC_037334.1	102159323	102160615	MACS_peak_38928	1075	1292	gene10720	LOC101905525	1075	70.92	15.58		NCBI	1292	NC_037334.1:102159324-102160615+	intron sense-overlapping	rna24378	PPIP5K2	NC_037334.1:102142255-102225197+
NC_037334.1	102159323	102160615	MACS_peak_38928	1075	1292	gene10720	LOC101905525	1075	70.92	15.58		NCBI	1292	NC_037334.1:102159324-102160615+	intron sense-overlapping	rna24379	PPIP5K2	NC_037334.1:102142255-102225197+
NC_037334.1	102159323	102160615	MACS_peak_38928	1075	1292	gene10720	LOC101905525	1075	70.92	15.58		NCBI	1292	NC_037334.1:102159324-102160615+	intron sense-overlapping	rna24380	PPIP5K2	NC_037334.1:102142286-102225197+
NC_037334.1	102159323	102160615	MACS_peak_38928	1075	1292	gene10720	LOC101905525	1075	70.92	15.58		NCBI	1292	NC_037334.1:102159324-102160615+	intron sense-overlapping	rna24382	PPIP5K2	NC_037334.1:102142328-102225197+
NC_037334.1	102159323	102160615	MACS_peak_38928	1075	1292	gene10720	LOC101905525	1075	70.92	15.58		NCBI	1292	NC_037334.1:102159324-102160615+	intron sense-overlapping	rna24383	PPIP5K2	NC_037334.1:102142328-102225197+
NC_037334.1	102159323	102160615	MACS_peak_38928	1075	1292	gene10720	LOC101905525	1075	70.92	15.58		NCBI	1292	NC_037334.1:102159324-102160615+	intron sense-overlapping	rna24384	PPIP5K2	NC_037334.1:102142328-102225197+
NC_037334.1	102159323	102160615	MACS_peak_38928	1075	1292	gene10720	LOC101905525	1075	70.92	15.58		NCBI	1292	NC_037334.1:102159324-102160615+	intron sense-overlapping	rna24385	PPIP5K2	NC_037334.1:102142328-102225197+
NC_037334.1	102159323	102160615	MACS_peak_38928	1075	1292	gene10720	LOC101905525	1075	70.92	15.58		NCBI	1292	NC_037334.1:102159324-102160615+	intron sense-overlapping	rna24386	PPIP5K2	NC_037334.1:102142328-102225197+
NC_037334.1	102159323	102160615	MACS_peak_38928	1075	1292	gene10720	LOC101905525	1075	70.92	15.58		NCBI	1292	NC_037334.1:102159324-102160615+	intron sense-overlapping	rna24387	PPIP5K2	NC_037334.1:102142328-102225197+
NC_037334.1	102159323	102160615	MACS_peak_38928	1075	1292	gene10720	LOC101905525	1075	70.92	15.58		NCBI	1292	NC_037334.1:102159324-102160615+	intron sense-overlapping	rna24388	PPIP5K2	NC_037334.1:102142328-102225197+
NC_037334.1	102159323	102160615	MACS_peak_38928	1075	1292	gene10720	LOC101905525	1075	70.92	15.58		NCBI	1292	NC_037334.1:102159324-102160615+	intron sense-overlapping	rna24389	PPIP5K2	NC_037334.1:102142328-102225197+
NC_037334.1	102159323	102160615	MACS_peak_38928	1075	1292	gene10720	LOC101905525	1075	70.92	15.58		NCBI	1292	NC_037334.1:102159324-102160615+	intron sense-overlapping	rna24390	PPIP5K2	NC_037334.1:102142328-102225197+
NC_037334.1	102159323	102160615	MACS_peak_38928	1075	1292	gene10720	LOC101905525	1075	70.92	15.58		NCBI	1292	NC_037334.1:102159324-102160615+	intron sense-overlapping	rna24391	PPIP5K2	NC_037334.1:102142328-102225197+
NC_037334.1	102159323	102160615	MACS_peak_38928	1075	1292	gene10720	LOC101905525	1075	70.92	15.58		NCBI	1292	NC_037334.1:102159324-102160615+	intron sense-overlapping	rna24392	PPIP5K2	NC_037334.1:102142328-102225197+
NC_037334.1	102159323	102160615	MACS_peak_38928	1075	1292	gene10720	LOC101905525	1075	70.92	15.58		NCBI	1292	NC_037334.1:102159324-102160615+	intron sense-overlapping	rna24393	PPIP5K2	NC_037334.1:102142328-102225159+
NC_037334.1	102159323	102160615	MACS_peak_38928	1075	1292	gene10720	LOC101905525	1075	70.92	15.58		NCBI	1292	NC_037334.1:102159324-102160615+	intron sense-overlapping	rna24394	PPIP5K2	NC_037334.1:102142329-102225197+
NC_037334.1	110516390	110518918	MACS_peak_39223	3100	2528	rna24472	LOC781533	3100	80.64	13.91	XR_083782.5	NCBI	2528	NC_037334.1:110516391-110518918-	intronic antisense	rna24469	CAMK4	NC_037334.1:110295545-110568486+
NC_037334.1	110516390	110518918	MACS_peak_39223	3100	2528	rna24472	LOC781533	3100	80.64	13.91	XR_083782.5	NCBI	2528	NC_037334.1:110516391-110518918-	intronic antisense	rna24470	CAMK4	NC_037334.1:110296973-110576069+
NC_037334.1	110516390	110518918	MACS_peak_39223	3100	2528	rna24472	LOC781533	3100	80.64	13.91	XR_083782.5	NCBI	2528	NC_037334.1:110516391-110518918-	intronic antisense	rna24471	CAMK4	NC_037334.1:110311151-110576069+
NC_037335.1	5761569	5762193	MACS_peak_39451	400.82	624	rna24547	SAP30	400.82	44.2	22.03	XR_001500765.2	NCBI	1307	NC_037335.1:5761570-5862308+	exon sense-overlapping	rna24549	SAP30	NC_037335.1:5761879-5766825+
NC_037335.1	5761569	5762193	MACS_peak_39451	400.82	624	rna24547	SAP30	400.82	44.2	22.03	XR_001500765.2	NCBI	1307	NC_037335.1:5761570-5862308+	intronic antisense	rna24550	SCRG1	NC_037335.1:5783450-5795851-
NC_037335.1	5761569	5762193	MACS_peak_39451	400.82	624	rna24547	SAP30	400.82	44.2	22.03	XR_001500765.2	NCBI	1307	NC_037335.1:5761570-5862308+	intronic antisense	rna24551	SCRG1	NC_037335.1:5783722-5890857-
NC_037335.1	5761569	5762193	MACS_peak_39451	400.82	624	rna24547	SAP30	400.82	44.2	22.03	XR_001500765.2	NCBI	1307	NC_037335.1:5761570-5862308+	intronic antisense	rna24552	SCRG1	NC_037335.1:5783722-5890857-
NC_037335.1	5761569	5762193	MACS_peak_39451	400.82	624	rna24547	SAP30	400.82	44.2	22.03	XR_001500765.2	NCBI	1307	NC_037335.1:5761570-5862308+	intronic antisense	rna24553	SCRG1	NC_037335.1:5783722-5890857-
NC_037335.1	22063256	22064256	MACS_peak_39892	243.71	1000	rna24794	LOC101907577	243.71	32.08	27.28	XR_003035978.1	NCBI	3326	NC_037335.1:22030409-22064256-	intergenic
NC_037335.1	22858547	22859240	MACS_peak_39970	105.46	693	rna24827	LOC100847941	105.46	17.22	41.51	XR_003035986.1	NCBI	1167	NC_037335.1:22841696-22859240+	intergenic
NC_037335.1	31778873	31779788	MACS_peak_40346	109.77	915	gene11072	LOC782470	109.77	25.27	40.53		NCBI	915	NC_037335.1:31778874-31779788+	intergenic
NC_037335.1	38310103	38312955	MACS_peak_40421	99.76	2852	rna25068	LOC101906397	99.76	18.42	42.64	XR_003036023.1	NCBI	7317	NC_037335.1:38306431-38316787-	natural antisense	rna25064	GLDC	NC_037335.1:38219896-38308103+
NC_037335.1	38310103	38312955	MACS_peak_40421	99.76	2852	rna25068	LOC101906397	99.76	18.42	42.64	XR_003036023.1	NCBI	7317	NC_037335.1:38306431-38316787-	natural antisense	rna25065	GLDC	NC_037335.1:38219989-38308310+
NC_037335.1	38310103	38312955	MACS_peak_40421	99.76	2852	rna25068	LOC101906397	99.76	18.42	42.64	XR_003036023.1	NCBI	7317	NC_037335.1:38306431-38316787-	natural antisense	rna25066	GLDC	NC_037335.1:38233023-38308103+
NC_037335.1	38310103	38312955	MACS_peak_40421	99.76	2852	rna25068	LOC101906397	99.76	18.42	42.64	XR_003036023.1	NCBI	7317	NC_037335.1:38306431-38316787-	natural antisense	rna25067	GLDC	NC_037335.1:38233027-38308103+
NC_037335.1	38482826	38483376	MACS_peak_40435	50.95	550	gene11100	LOC101902527	50.95	17.52	59.22		NCBI	550	NC_037335.1:38482827-38483376+	intronic antisense	rna25075	IL33	NC_037335.1:38472458-38601091-
NC_037335.1	38482826	38483376	MACS_peak_40435	50.95	550	gene11100	LOC101902527	50.95	17.52	59.22		NCBI	550	NC_037335.1:38482827-38483376+	intronic antisense	rna25076	IL33	NC_037335.1:38472458-38546405-
NC_037335.1	38482826	38483376	MACS_peak_40435	50.95	550	gene11100	LOC101902527	50.95	17.52	59.22		NCBI	550	NC_037335.1:38482827-38483376+	intronic antisense	rna25077	IL33	NC_037335.1:38472928-38601092-
NC_037335.1	38482826	38483376	MACS_peak_40435	50.95	550	gene11100	LOC101902527	50.95	17.52	59.22		NCBI	550	NC_037335.1:38482827-38483376+	intronic antisense	rna25078	IL33	NC_037335.1:38472928-38601091-
NC_037335.1	45210266	45210726	MACS_peak_40819	520.22	460	rna25260	LOC101902390	520.22	60.31	20.13	XR_001500822.2	NCBI	3305	NC_037335.1:45123855-45211206-	natural antisense	rna25250	PIP5K1B	NC_037335.1:44807708-45154235+
NC_037335.1	45210266	45210726	MACS_peak_40819	520.22	460	rna25260	LOC101902390	520.22	60.31	20.13	XR_001500822.2	NCBI	3305	NC_037335.1:45123855-45211206-	natural antisense	rna25251	PIP5K1B	NC_037335.1:44808037-45140566+
NC_037335.1	45210266	45210726	MACS_peak_40819	520.22	460	rna25260	LOC101902390	520.22	60.31	20.13	XR_001500822.2	NCBI	3305	NC_037335.1:45123855-45211206-	natural antisense	rna25252	PIP5K1B	NC_037335.1:44808127-45140566+
NC_037335.1	45210266	45210726	MACS_peak_40819	520.22	460	rna25260	LOC101902390	520.22	60.31	20.13	XR_001500822.2	NCBI	3305	NC_037335.1:45123855-45211206-	natural antisense	rna25253	PIP5K1B	NC_037335.1:44896449-45140566+
NC_037335.1	45210266	45210726	MACS_peak_40819	520.22	460	rna25260	LOC101902390	520.22	60.31	20.13	XR_001500822.2	NCBI	3305	NC_037335.1:45123855-45211206-	natural antisense	rna25254	PIP5K1B	NC_037335.1:44949798-45154235+
NC_037335.1	45210266	45210726	MACS_peak_40819	520.22	460	rna25260	LOC101902390	520.22	60.31	20.13	XR_001500822.2	NCBI	3305	NC_037335.1:45123855-45211206-	natural antisense	rna25255	PIP5K1B	NC_037335.1:44949798-45140566+
NC_037335.1	48445334	48446524	MACS_peak_41019	137.62	1190	rna25326	LOC104969353	137.62	18.09	36.63	XR_003036039.1	NCBI	2901	NC_037335.1:48444284-48559744-	intronic antisense	rna25324	GDA	NC_037335.1:48359375-48486744+
NC_037335.1	48445334	48446524	MACS_peak_41019	137.62	1190	rna25326	LOC104969353	137.62	18.09	36.63	XR_003036039.1	NCBI	2901	NC_037335.1:48444284-48559744-	intronic antisense	rna25325	GDA	NC_037335.1:48359412-48483138+
NC_037335.1	48649737	48650231	MACS_peak_41031	3100	494	rna25331	LOC783838	3100	2045.8	13.91	XR_083736.6	NCBI	1643	NC_037335.1:48649738-48651380-	intergenic
NC_037335.1	53476115	53476867	MACS_peak_41209	57.53	752	rna25395	LOC101907250	57.53	16.08	56.1	XR_003036051.1	NCBI	1775	NC_037335.1:53470923-53476867+	natural antisense	rna25394	GNA14	NC_037335.1:53465620-53663876-
NC_037335.1	63049805	63050735	MACS_peak_41670	179.81	930	rna25728	LOC104969390	179.81	21.67	31.66	XR_808380.2	NCBI	1125	NC_037335.1:63049806-63051741-	bidirectional	rna25730	FOXE1	NC_037335.1:63052473-63057259+
NC_037335.1	67827869	67828602	MACS_peak_41872	52.91	733	gene11410	LOC786417	52.91	21.25	58.28		NCBI	2670	NC_037335.1:67827870-67830539+	intergenic
NC_037335.1	77124920	77125513	MACS_peak_42436	1291.77	593	gene11552	LOC107132713	1291.77	128.38	14.83		NCBI	1260	NC_037335.1:77124254-77125513+	intronic antisense	rna26195	KIF27	NC_037335.1:77083429-77168917-
NC_037335.1	77124920	77125513	MACS_peak_42436	1291.77	593	gene11552	LOC107132713	1291.77	128.38	14.83		NCBI	1260	NC_037335.1:77124254-77125513+	intronic antisense	rna26196	KIF27	NC_037335.1:77083756-77176343-
NC_037335.1	77124920	77125513	MACS_peak_42436	1291.77	593	gene11552	LOC107132713	1291.77	128.38	14.83		NCBI	1260	NC_037335.1:77124254-77125513+	intronic antisense	rna26197	KIF27	NC_037335.1:77083756-77176308-
NC_037335.1	77124920	77125513	MACS_peak_42436	1291.77	593	gene11552	LOC107132713	1291.77	128.38	14.83		NCBI	1260	NC_037335.1:77124254-77125513+	intronic antisense	rna26198	KIF27	NC_037335.1:77083756-77176305-
NC_037335.1	77124920	77125513	MACS_peak_42436	1291.77	593	gene11552	LOC107132713	1291.77	128.38	14.83		NCBI	1260	NC_037335.1:77124254-77125513+	intronic antisense	rna26199	KIF27	NC_037335.1:77083756-77176305-
NC_037335.1	77124920	77125513	MACS_peak_42436	1291.77	593	gene11552	LOC107132713	1291.77	128.38	14.83		NCBI	1260	NC_037335.1:77124254-77125513+	intronic antisense	rna26200	KIF27	NC_037335.1:77083756-77176304-
NC_037335.1	77124920	77125513	MACS_peak_42436	1291.77	593	gene11552	LOC107132713	1291.77	128.38	14.83		NCBI	1260	NC_037335.1:77124254-77125513+	intronic antisense	rna26201	KIF27	NC_037335.1:77083756-77176277-
NC_037335.1	77124920	77125513	MACS_peak_42436	1291.77	593	gene11552	LOC107132713	1291.77	128.38	14.83		NCBI	1260	NC_037335.1:77124254-77125513+	intronic antisense	rna26202	KIF27	NC_037335.1:77083756-77161571-
NC_037335.1	78672710	78673752	MACS_peak_42461	85.32	1042	gene11563	LOC100336897	85.32	22.98	46.09		NCBI	1468	NC_037335.1:78672711-78674178+	intergenic
NC_037335.1	110217067	110219391	MACS_peak_43808	272.52	2324	rna26972	LOC616903	272.52	26.25	25.8	XR_003036136.1	NCBI	5559	NC_037335.1:110217068-110239513+	exon sense-overlapping	rna26975	LOC616903	NC_037335.1:110219404-110239513+
NC_037335.1	110217067	110219391	MACS_peak_43808	272.52	2324	rna26972	LOC616903	272.52	26.25	25.8	XR_003036136.1	NCBI	5559	NC_037335.1:110217068-110239513+	exon sense-overlapping	rna26976	LOC616903	NC_037335.1:110219404-110239513+
NC_037335.1	110217067	110219391	MACS_peak_43808	272.52	2324	rna26972	LOC616903	272.52	26.25	25.8	XR_003036136.1	NCBI	5559	NC_037335.1:110217068-110239513+	exon sense-overlapping	rna26977	LOC616903	NC_037335.1:110219414-110239513+
NC_037336.1	7691446	7693086	MACS_peak_44051	310.17	1640	gene11952	LOC107132748	310.17	43.64	24.45		NCBI	1640	NC_037336.1:7691447-7693086+	intron sense-overlapping	rna27092	ADGRB3	NC_037336.1:7360521-8248302+
NC_037336.1	7691446	7693086	MACS_peak_44051	310.17	1640	gene11952	LOC107132748	310.17	43.64	24.45		NCBI	1640	NC_037336.1:7691447-7693086+	intron sense-overlapping	rna27093	ADGRB3	NC_037336.1:7360719-8248302+
NC_037336.1	38921079	38921620	MACS_peak_44884	414.31	541	gene12184	LOC616830	414.31	14.47	21.79		NCBI	541	NC_037336.1:38921080-38921620-	intron sense-overlapping	rna27600	LOC784866	NC_037336.1:38874574-38930000-
NC_037336.1	38921079	38921620	MACS_peak_44884	414.31	541	gene12184	LOC616830	414.31	14.47	21.79		NCBI	541	NC_037336.1:38921080-38921620-	intron sense-overlapping	rna27601	LOC784866	NC_037336.1:38874574-38929801-
NC_037336.1	38921079	38921620	MACS_peak_44884	414.31	541	gene12184	LOC616830	414.31	14.47	21.79		NCBI	541	NC_037336.1:38921080-38921620-	intron sense-overlapping	rna27605	LOC784866	NC_037336.1:38875229-38929992-
NC_037336.1	41431194	41432199	MACS_peak_45018	280.52	1005	rna27729	LOC112448041	280.52	26.42	25.64	XR_003036373.1	NCBI	1289	NC_037336.1:41431195-41439448-	intergenic
NC_037336.1	42405910	42406892	MACS_peak_45096	322.84	982	rna27759	LOC104969545	322.84	38.49	23.9	XR_808761.3	NCBI	1240	NC_037336.1:42394846-42406892+	natural antisense	rna27760	SOBP	NC_037336.1:42406878-42571284-
NC_037336.1	42405910	42406892	MACS_peak_45096	322.84	982	rna27759	LOC104969545	322.84	38.49	23.9	XR_808761.3	NCBI	1240	NC_037336.1:42394846-42406892+	natural antisense	rna27761	SOBP	NC_037336.1:42406878-42571231-
NC_037336.1	43025063	43025576	MACS_peak_45150	51.14	513	gene12242	LOC614649	51.14	14.36	59.15		NCBI	513	NC_037336.1:43025064-43025576-	intergenic
NC_037336.1	48470663	48471271	MACS_peak_45369	458.28	608	gene12276	LOC107132767	458.28	52.32	20.89		NCBI	608	NC_037336.1:48470664-48471271+	intronic antisense	rna27826	GRIK2	NC_037336.1:47887699-48618529-
NC_037336.1	48470663	48471271	MACS_peak_45369	458.28	608	gene12276	LOC107132767	458.28	52.32	20.89		NCBI	608	NC_037336.1:48470664-48471271+	intronic antisense	rna27827	GRIK2	NC_037336.1:47887705-48618731-
NC_037336.1	48470663	48471271	MACS_peak_45369	458.28	608	gene12276	LOC107132767	458.28	52.32	20.89		NCBI	608	NC_037336.1:48470664-48471271+	intronic antisense	rna27828	GRIK2	NC_037336.1:47888610-48618529-
NC_037336.1	48470663	48471271	MACS_peak_45369	458.28	608	gene12276	LOC107132767	458.28	52.32	20.89		NCBI	608	NC_037336.1:48470664-48471271+	intronic antisense	rna27829	GRIK2	NC_037336.1:47889327-48618529-
NC_037336.1	48470663	48471271	MACS_peak_45369	458.28	608	gene12276	LOC107132767	458.28	52.32	20.89		NCBI	608	NC_037336.1:48470664-48471271+	intronic antisense	rna27830	GRIK2	NC_037336.1:47889331-48618529-
NC_037336.1	48470663	48471271	MACS_peak_45369	458.28	608	gene12276	LOC107132767	458.28	52.32	20.89		NCBI	608	NC_037336.1:48470664-48471271+	intronic antisense	rna27831	GRIK2	NC_037336.1:47891883-48618529-
NC_037336.1	48470663	48471271	MACS_peak_45369	458.28	608	gene12276	LOC107132767	458.28	52.32	20.89		NCBI	608	NC_037336.1:48470664-48471271+	intronic antisense	rna27832	GRIK2	NC_037336.1:48010189-48618529-
NC_037336.1	59403869	59405406	MACS_peak_45587	133.19	1537	gene12326	LOC782675	133.19	21.54	37.01		NCBI	2464	NC_037336.1:59403355-59405818-	intergenic
NC_037336.1	64041310	64042314	MACS_peak_45780	521.67	1004	gene12386	LOC509791	521.67	75.82	20.1		NCBI	2274	NC_037336.1:64040215-64043379+	intergenic
NC_037336.1	65493884	65494714	MACS_peak_45828	326.66	830	gene12395	LOC101904039	326.66	40.21	23.85		NCBI	2088	NC_037336.1:65492627-65494714-	intron sense-overlapping	rna28046	CYB5R4	NC_037336.1:65426517-65543569-
NC_037336.1	86890708	86893120	MACS_peak_46606	3100	2412	gene12603	LOC782566	3100	263.71	13.91		NCBI	2412	NC_037336.1:86890709-86893120-	intron sense-overlapping	rna28555	LATS1	NC_037336.1:86860562-86897588-
NC_037336.1	95347653	95348234	MACS_peak_46970	151.17	581	gene12696	LOC101904173	151.17	35.33	34.71		NCBI	698	NC_037336.1:95347537-95348234+	intergenic
NC_037336.1	96015318	96017069	MACS_peak_46977	145.32	1751	rna28811	WTAP	145.32	25.58	35.55	XR_003036247.1	NCBI	3695	NC_037336.1:95997049-96023437+	exon sense-overlapping	rna28806	WTAP	NC_037336.1:95996793-96023437+
NC_037336.1	96015318	96017069	MACS_peak_46977	145.32	1751	rna28811	WTAP	145.32	25.58	35.55	XR_003036247.1	NCBI	3695	NC_037336.1:95997049-96023437+	exon sense-overlapping	rna28807	WTAP	NC_037336.1:95997044-96023437+
NC_037336.1	96015318	96017069	MACS_peak_46977	145.32	1751	rna28811	WTAP	145.32	25.58	35.55	XR_003036247.1	NCBI	3695	NC_037336.1:95997049-96023437+	exon sense-overlapping	rna28808	WTAP	NC_037336.1:95997044-96016542+
NC_037336.1	96015318	96017069	MACS_peak_46977	145.32	1751	rna28811	WTAP	145.32	25.58	35.55	XR_003036247.1	NCBI	3695	NC_037336.1:95997049-96023437+	exon sense-overlapping	rna28809	WTAP	NC_037336.1:95997048-96023437+
NC_037336.1	96015318	96017069	MACS_peak_46977	145.32	1751	rna28811	WTAP	145.32	25.58	35.55	XR_003036247.1	NCBI	3695	NC_037336.1:95997049-96023437+	exon sense-overlapping	rna28810	WTAP	NC_037336.1:95997049-96023437+
NC_037336.1	96015318	96017069	MACS_peak_46977	145.32	1751	rna28811	WTAP	145.32	25.58	35.55	XR_003036247.1	NCBI	3695	NC_037336.1:95997049-96023437+	exon sense-overlapping	rna28812	WTAP	NC_037336.1:95999064-96023437+
NC_037337.1	5473265	5475171	MACS_peak_47606	552.21	1906	rna29155	HRH2	552.21	32.6	19.84	XR_003036732.1	NCBI	5337	NC_037337.1:5450060-5499815-	exon sense-overlapping	rna29153	HRH2	NC_037337.1:5450060-5500049-
NC_037337.1	5473265	5475171	MACS_peak_47606	552.21	1906	rna29155	HRH2	552.21	32.6	19.84	XR_003036732.1	NCBI	5337	NC_037337.1:5450060-5499815-	exon sense-overlapping	rna29156	HRH2	NC_037337.1:5461256-5499830-
NC_037337.1	5473265	5475171	MACS_peak_47606	552.21	1906	rna29155	HRH2	552.21	32.6	19.84	XR_003036732.1	NCBI	5337	NC_037337.1:5450060-5499815-	exon sense-overlapping	rna29158	HRH2	NC_037337.1:5466541-5499830-
NC_037337.1	5473265	5475171	MACS_peak_47606	552.21	1906	rna29155	HRH2	552.21	32.6	19.84	XR_003036732.1	NCBI	5337	NC_037337.1:5450060-5499815-	exon sense-overlapping	rna29159	HRH2	NC_037337.1:5467165-5499830-
NC_037337.1	5473265	5475171	MACS_peak_47606	552.21	1906	rna29155	HRH2	552.21	32.6	19.84	XR_003036732.1	NCBI	5337	NC_037337.1:5450060-5499815-	exon sense-overlapping	rna29160	HRH2	NC_037337.1:5470702-5499830-
NC_037337.1	5473265	5475171	MACS_peak_47606	552.21	1906	rna29155	HRH2	552.21	32.6	19.84	XR_003036732.1	NCBI	5337	NC_037337.1:5450060-5499815-	exon sense-overlapping	rna29161	HRH2	NC_037337.1:5470702-5499830-
NC_037337.1	5473265	5475171	MACS_peak_47606	552.21	1906	rna29155	HRH2	552.21	32.6	19.84	XR_003036732.1	NCBI	5337	NC_037337.1:5450060-5499815-	exon sense-overlapping	rna29162	HRH2	NC_037337.1:5471144-5500059-
NC_037337.1	5473265	5475171	MACS_peak_47606	552.21	1906	rna29155	HRH2	552.21	32.6	19.84	XR_003036732.1	NCBI	5337	NC_037337.1:5450060-5499815-	exon sense-overlapping	rna29163	HRH2	NC_037337.1:5471144-5499830-
NC_037337.1	5473265	5475171	MACS_peak_47606	552.21	1906	rna29155	HRH2	552.21	32.6	19.84	XR_003036732.1	NCBI	5337	NC_037337.1:5450060-5499815-	exon sense-overlapping	rna29164	HRH2	NC_037337.1:5471144-5499798-
NC_037337.1	5473265	5475171	MACS_peak_47606	552.21	1906	rna29155	HRH2	552.21	32.6	19.84	XR_003036732.1	NCBI	5337	NC_037337.1:5450060-5499815-	exon sense-overlapping	rna29165	HRH2	NC_037337.1:5471144-5499797-
NC_037337.1	5473265	5475171	MACS_peak_47606	552.21	1906	rna29155	HRH2	552.21	32.6	19.84	XR_003036732.1	NCBI	5337	NC_037337.1:5450060-5499815-	exon sense-overlapping	rna29166	HRH2	NC_037337.1:5471144-5499725-
NC_037337.1	12048011	12048473	MACS_peak_47954	125.4	462	gene12937	LOC101906923	125.4	22.98	37.93		NCBI	462	NC_037337.1:12048012-12048473+	intronic antisense	rna29324	UBAP1L	NC_037337.1:12043337-12062943-
NC_037337.1	18929392	18931002	MACS_peak_48491	818.9	1610	gene13027	LOC100847876	818.9	42.07	17.11		NCBI	4428	NC_037337.1:18870080-18973986-	intron sense-overlapping	rna29535	MYO9A	NC_037337.1:18672651-19061574-
NC_037337.1	20810824	20812110	MACS_peak_48668	241.53	1286	rna29630	LOC101905010	241.53	17.75	27.35	XR_236050.4	NCBI	2022	NC_037337.1:20810128-20812228+	bidirectional	rna29628	NFATC4	NC_037337.1:20800020-20809200-
NC_037337.1	20810824	20812110	MACS_peak_48668	241.53	1286	rna29630	LOC101905010	241.53	17.75	27.35	XR_236050.4	NCBI	2022	NC_037337.1:20810128-20812228+	bidirectional	rna29629	NFATC4	NC_037337.1:20800026-20809370-
NC_037337.1	21780533	21783643	MACS_peak_48757	3100	3110	rna29785	LOC112448395	3100	76.86	13.91	XR_003036779.1	NCBI	4679	NC_037337.1:21779206-21789688-	natural antisense	rna29778	ACIN1	NC_037337.1:21762247-21800707+
NC_037337.1	21780533	21783643	MACS_peak_48757	3100	3110	rna29785	LOC112448395	3100	76.86	13.91	XR_003036779.1	NCBI	4679	NC_037337.1:21779206-21789688-	natural antisense	rna29779	ACIN1	NC_037337.1:21762247-21800707+
NC_037337.1	21780533	21783643	MACS_peak_48757	3100	3110	rna29785	LOC112448395	3100	76.86	13.91	XR_003036779.1	NCBI	4679	NC_037337.1:21779206-21789688-	natural antisense	rna29780	ACIN1	NC_037337.1:21762247-21800707+
NC_037337.1	21780533	21783643	MACS_peak_48757	3100	3110	rna29785	LOC112448395	3100	76.86	13.91	XR_003036779.1	NCBI	4679	NC_037337.1:21779206-21789688-	natural antisense	rna29781	ACIN1	NC_037337.1:21762247-21800707+
NC_037337.1	21780533	21783643	MACS_peak_48757	3100	3110	rna29785	LOC112448395	3100	76.86	13.91	XR_003036779.1	NCBI	4679	NC_037337.1:21779206-21789688-	natural antisense	rna29782	ACIN1	NC_037337.1:21762384-21800707+
NC_037337.1	25763759	25765322	MACS_peak_48865	1006.53	1563	rna29906	LOC104973099	1006.53	56.47	15.92	XR_001501134.2	NCBI	1955	NC_037337.1:25763760-25771514-	natural antisense	rna29894	CHD8	NC_037337.1:25712345-25770783+
NC_037337.1	25763759	25765322	MACS_peak_48865	1006.53	1563	rna29906	LOC104973099	1006.53	56.47	15.92	XR_001501134.2	NCBI	1955	NC_037337.1:25763760-25771514-	natural antisense	rna29895	CHD8	NC_037337.1:25712345-25770783+
NC_037337.1	25763759	25765322	MACS_peak_48865	1006.53	1563	rna29906	LOC104973099	1006.53	56.47	15.92	XR_001501134.2	NCBI	1955	NC_037337.1:25763760-25771514-	natural antisense	rna29896	CHD8	NC_037337.1:25712345-25770783+
NC_037337.1	25763759	25765322	MACS_peak_48865	1006.53	1563	rna29906	LOC104973099	1006.53	56.47	15.92	XR_001501134.2	NCBI	1955	NC_037337.1:25763760-25771514-	natural antisense	rna29897	CHD8	NC_037337.1:25712345-25770783+
NC_037337.1	25763759	25765322	MACS_peak_48865	1006.53	1563	rna29906	LOC104973099	1006.53	56.47	15.92	XR_001501134.2	NCBI	1955	NC_037337.1:25763760-25771514-	natural antisense	rna29898	CHD8	NC_037337.1:25725924-25770783+
NC_037337.1	25763759	25765322	MACS_peak_48865	1006.53	1563	rna29906	LOC104973099	1006.53	56.47	15.92	XR_001501134.2	NCBI	1955	NC_037337.1:25763760-25771514-	natural antisense	rna29899	CHD8	NC_037337.1:25725924-25770783+
NC_037337.1	25763759	25765322	MACS_peak_48865	1006.53	1563	rna29906	LOC104973099	1006.53	56.47	15.92	XR_001501134.2	NCBI	1955	NC_037337.1:25763760-25771514-	natural antisense	rna29900	CHD8	NC_037337.1:25725924-25770783+
NC_037337.1	25763759	25765322	MACS_peak_48865	1006.53	1563	rna29906	LOC104973099	1006.53	56.47	15.92	XR_001501134.2	NCBI	1955	NC_037337.1:25763760-25771514-	natural antisense	rna29901	CHD8	NC_037337.1:25725924-25770783+
NC_037337.1	25763759	25765322	MACS_peak_48865	1006.53	1563	rna29906	LOC104973099	1006.53	56.47	15.92	XR_001501134.2	NCBI	1955	NC_037337.1:25763760-25771514-	natural antisense	rna29902	CHD8	NC_037337.1:25725926-25770778+
NC_037337.1	25763759	25765322	MACS_peak_48865	1006.53	1563	rna29906	LOC104973099	1006.53	56.47	15.92	XR_001501134.2	NCBI	1955	NC_037337.1:25763760-25771514-	natural antisense	rna29903	CHD8	NC_037337.1:25726206-25770783+
NC_037337.1	25763759	25765322	MACS_peak_48865	1006.53	1563	rna29906	LOC104973099	1006.53	56.47	15.92	XR_001501134.2	NCBI	1955	NC_037337.1:25763760-25771514-	natural antisense	rna29904	CHD8	NC_037337.1:25726220-25770783+
NC_037337.1	25766794	25766994	MACS_peak_48866	85.13	200	rna29906	LOC104973099	85.13	10.27	46.16	XR_001501134.2	NCBI	1955	NC_037337.1:25763760-25771514-	natural antisense	rna29894	CHD8	NC_037337.1:25712345-25770783+
NC_037337.1	25766794	25766994	MACS_peak_48866	85.13	200	rna29906	LOC104973099	85.13	10.27	46.16	XR_001501134.2	NCBI	1955	NC_037337.1:25763760-25771514-	natural antisense	rna29895	CHD8	NC_037337.1:25712345-25770783+
NC_037337.1	25766794	25766994	MACS_peak_48866	85.13	200	rna29906	LOC104973099	85.13	10.27	46.16	XR_001501134.2	NCBI	1955	NC_037337.1:25763760-25771514-	natural antisense	rna29896	CHD8	NC_037337.1:25712345-25770783+
NC_037337.1	25766794	25766994	MACS_peak_48866	85.13	200	rna29906	LOC104973099	85.13	10.27	46.16	XR_001501134.2	NCBI	1955	NC_037337.1:25763760-25771514-	natural antisense	rna29897	CHD8	NC_037337.1:25712345-25770783+
NC_037337.1	25766794	25766994	MACS_peak_48866	85.13	200	rna29906	LOC104973099	85.13	10.27	46.16	XR_001501134.2	NCBI	1955	NC_037337.1:25763760-25771514-	natural antisense	rna29898	CHD8	NC_037337.1:25725924-25770783+
NC_037337.1	25766794	25766994	MACS_peak_48866	85.13	200	rna29906	LOC104973099	85.13	10.27	46.16	XR_001501134.2	NCBI	1955	NC_037337.1:25763760-25771514-	natural antisense	rna29899	CHD8	NC_037337.1:25725924-25770783+
NC_037337.1	25766794	25766994	MACS_peak_48866	85.13	200	rna29906	LOC104973099	85.13	10.27	46.16	XR_001501134.2	NCBI	1955	NC_037337.1:25763760-25771514-	natural antisense	rna29900	CHD8	NC_037337.1:25725924-25770783+
NC_037337.1	25766794	25766994	MACS_peak_48866	85.13	200	rna29906	LOC104973099	85.13	10.27	46.16	XR_001501134.2	NCBI	1955	NC_037337.1:25763760-25771514-	natural antisense	rna29901	CHD8	NC_037337.1:25725924-25770783+
NC_037337.1	25766794	25766994	MACS_peak_48866	85.13	200	rna29906	LOC104973099	85.13	10.27	46.16	XR_001501134.2	NCBI	1955	NC_037337.1:25763760-25771514-	natural antisense	rna29902	CHD8	NC_037337.1:25725926-25770778+
NC_037337.1	25766794	25766994	MACS_peak_48866	85.13	200	rna29906	LOC104973099	85.13	10.27	46.16	XR_001501134.2	NCBI	1955	NC_037337.1:25763760-25771514-	natural antisense	rna29903	CHD8	NC_037337.1:25726206-25770783+
NC_037337.1	25766794	25766994	MACS_peak_48866	85.13	200	rna29906	LOC104973099	85.13	10.27	46.16	XR_001501134.2	NCBI	1955	NC_037337.1:25763760-25771514-	natural antisense	rna29904	CHD8	NC_037337.1:25726220-25770783+
NC_037337.1	36316020	36318910	MACS_peak_49371	302.07	2890	rna30320	GCHFR	302.07	32.73	24.88	XR_003036707.1	NCBI	5610	NC_037337.1:36312214-36320964+	exon sense-overlapping	rna30319	GCHFR	NC_037337.1:36312211-36316538+
NC_037337.1	36316020	36318910	MACS_peak_49371	302.07	2890	rna30320	GCHFR	302.07	32.73	24.88	XR_003036707.1	NCBI	5610	NC_037337.1:36312214-36320964+	exon sense-overlapping	rna30321	GCHFR	NC_037337.1:36312775-36316540+
NC_037337.1	36316020	36318910	MACS_peak_49371	302.07	2890	rna30320	GCHFR	302.07	32.73	24.88	XR_003036707.1	NCBI	5610	NC_037337.1:36312214-36320964+	exon sense-overlapping	rna30324	C10H15orf62	NC_037337.1:36316893-36323131+
NC_037337.1	36316020	36318910	MACS_peak_49371	302.07	2890	rna30320	GCHFR	302.07	32.73	24.88	XR_003036707.1	NCBI	5610	NC_037337.1:36312214-36320964+	exon sense-overlapping	rna30325	C10H15orf62	NC_037337.1:36316893-36323131+
NC_037337.1	36316020	36318910	MACS_peak_49371	302.07	2890	rna30320	GCHFR	302.07	32.73	24.88	XR_003036707.1	NCBI	5610	NC_037337.1:36312214-36320964+	natural antisense	rna30322	DNAJC17	NC_037337.1:36316696-36347411-
NC_037337.1	36316020	36318910	MACS_peak_49371	302.07	2890	rna30320	GCHFR	302.07	32.73	24.88	XR_003036707.1	NCBI	5610	NC_037337.1:36312214-36320964+	natural antisense	rna30323	DNAJC17	NC_037337.1:36316699-36347349-
NC_037337.1	37066760	37067252	MACS_peak_49488	60.05	492	gene13533	LOC101902324	60.05	24.7	54.92		NCBI	2608	NC_037337.1:37041902-37067252-	intronic antisense	rna30379	MGA	NC_037337.1:37019289-37168197+
NC_037337.1	37066760	37067252	MACS_peak_49488	60.05	492	gene13533	LOC101902324	60.05	24.7	54.92		NCBI	2608	NC_037337.1:37041902-37067252-	intronic antisense	rna30380	MGA	NC_037337.1:37019614-37168197+
NC_037337.1	37066760	37067252	MACS_peak_49488	60.05	492	gene13533	LOC101902324	60.05	24.7	54.92		NCBI	2608	NC_037337.1:37041902-37067252-	natural antisense	rna30381	MGA	NC_037337.1:37066910-37168197+
NC_037337.1	37066760	37067252	MACS_peak_49488	60.05	492	gene13533	LOC101902324	60.05	24.7	54.92		NCBI	2608	NC_037337.1:37041902-37067252-	natural antisense	rna30382	MGA	NC_037337.1:37066929-37168194+
NC_037337.1	37066760	37067252	MACS_peak_49488	60.05	492	gene13533	LOC101902324	60.05	24.7	54.92		NCBI	2608	NC_037337.1:37041902-37067252-	natural antisense	rna30383	MGA	NC_037337.1:37066929-37168194+
NC_037337.1	37066760	37067252	MACS_peak_49488	60.05	492	gene13533	LOC101902324	60.05	24.7	54.92		NCBI	2608	NC_037337.1:37041902-37067252-	natural antisense	rna30384	MGA	NC_037337.1:37066929-37168194+
NC_037337.1	37066760	37067252	MACS_peak_49488	60.05	492	gene13533	LOC101902324	60.05	24.7	54.92		NCBI	2608	NC_037337.1:37041902-37067252-	natural antisense	rna30385	MGA	NC_037337.1:37066929-37168194+
NC_037337.1	37066760	37067252	MACS_peak_49488	60.05	492	gene13533	LOC101902324	60.05	24.7	54.92		NCBI	2608	NC_037337.1:37041902-37067252-	natural antisense	rna30386	MGA	NC_037337.1:37066929-37168194+
NC_037337.1	37066760	37067252	MACS_peak_49488	60.05	492	gene13533	LOC101902324	60.05	24.7	54.92		NCBI	2608	NC_037337.1:37041902-37067252-	natural antisense	rna30387	MGA	NC_037337.1:37066929-37168194+
NC_037337.1	37066760	37067252	MACS_peak_49488	60.05	492	gene13533	LOC101902324	60.05	24.7	54.92		NCBI	2608	NC_037337.1:37041902-37067252-	natural antisense	rna30388	MGA	NC_037337.1:37066929-37168194+
NC_037337.1	37066760	37067252	MACS_peak_49488	60.05	492	gene13533	LOC101902324	60.05	24.7	54.92		NCBI	2608	NC_037337.1:37041902-37067252-	natural antisense	rna30389	MGA	NC_037337.1:37066929-37166763+
NC_037337.1	37066760	37067252	MACS_peak_49488	60.05	492	gene13533	LOC101902324	60.05	24.7	54.92		NCBI	2608	NC_037337.1:37041902-37067252-	natural antisense	rna30390	MGA	NC_037337.1:37066938-37168194+
NC_037337.1	37066760	37067252	MACS_peak_49488	60.05	492	gene13533	LOC101902324	60.05	24.7	54.92		NCBI	2608	NC_037337.1:37041902-37067252-	natural antisense	rna30391	MGA	NC_037337.1:37066943-37168194+
NC_037337.1	37066760	37067252	MACS_peak_49488	60.05	492	gene13533	LOC101902324	60.05	24.7	54.92		NCBI	2608	NC_037337.1:37041902-37067252-	natural antisense	rna30392	MGA	NC_037337.1:37066971-37168194+
NC_037337.1	37066760	37067252	MACS_peak_49488	60.05	492	gene13533	LOC101902324	60.05	24.7	54.92		NCBI	2608	NC_037337.1:37041902-37067252-	natural antisense	rna30393	MGA	NC_037337.1:37067097-37168197+
NC_037337.1	43024946	43026313	MACS_peak_49692	146.27	1367	rna30533	LOC104973139	146.27	23.84	35.38	XR_809271.2	NCBI	4274	NC_037337.1:43024947-43029352-	intergenic
NC_037337.1	45639520	45639728	MACS_peak_49929	54.75	208	rna30620	TRIP4	54.75	19.27	57.19	XR_003036642.1	NCBI	3556	NC_037337.1:45587759-45639728-	exon sense-overlapping	rna30623	TRIP4	NC_037337.1:45587759-45639647-
NC_037337.1	45639520	45639728	MACS_peak_49929	54.75	208	rna30620	TRIP4	54.75	19.27	57.19	XR_003036642.1	NCBI	3556	NC_037337.1:45587759-45639728-	exon sense-overlapping	rna30624	TRIP4	NC_037337.1:45587763-45639642-
NC_037337.1	52590607	52590889	MACS_peak_50328	54.94	282	rna30810	LOC112448470	54.94	23.95	57.1	XR_003036846.1	NCBI	1467	NC_037337.1:52590608-52624373+	intronic antisense	rna30811	MYZAP	NC_037337.1:52607710-52719406-
NC_037337.1	52590607	52590889	MACS_peak_50328	54.94	282	rna30810	LOC112448470	54.94	23.95	57.1	XR_003036846.1	NCBI	1467	NC_037337.1:52590608-52624373+	intronic antisense	rna30812	MYZAP	NC_037337.1:52607710-52719401-
NC_037337.1	52590607	52590889	MACS_peak_50328	54.94	282	rna30810	LOC112448470	54.94	23.95	57.1	XR_003036846.1	NCBI	1467	NC_037337.1:52590608-52624373+	intronic antisense	rna30813	MYZAP	NC_037337.1:52608517-52719402-
NC_037337.1	52590607	52590889	MACS_peak_50328	54.94	282	rna30810	LOC112448470	54.94	23.95	57.1	XR_003036846.1	NCBI	1467	NC_037337.1:52590608-52624373+	natural antisense	rna30808	POLR2M	NC_037337.1:52579635-52590609-
NC_037337.1	54442061	54442982	MACS_peak_50514	1224.47	921	gene13722	LOC101908048	1224.47	90.96	14.79		NCBI	959	NC_037337.1:54442062-54443632-	intronic antisense	rna30853	NEDD4	NC_037337.1:54426228-54570735+
NC_037337.1	54442061	54442982	MACS_peak_50514	1224.47	921	gene13722	LOC101908048	1224.47	90.96	14.79		NCBI	959	NC_037337.1:54442062-54443632-	natural antisense	rna30854	NEDD4	NC_037337.1:54442793-54570735+
NC_037337.1	54999004	54999238	MACS_peak_50582	70.65	234	rna30884	LOC788201	70.65	19.44	50.7	NR_038171.1	NCBI	888	NC_037337.1:54999005-55001217+	bidirectional	rna30882	PIGB	NC_037337.1:54973408-54998890-
NC_037337.1	54999004	54999238	MACS_peak_50582	70.65	234	rna30884	LOC788201	70.65	19.44	50.7	NR_038171.1	NCBI	888	NC_037337.1:54999005-55001217+	bidirectional	rna30883	PIGB	NC_037337.1:54973409-54998841-
NC_037337.1	55000563	55001217	MACS_peak_50583	358.75	654	rna30884	LOC788201	358.75	43.51	23.03	NR_038171.1	NCBI	888	NC_037337.1:54999005-55001217+	bidirectional	rna30882	PIGB	NC_037337.1:54973408-54998890-
NC_037337.1	55000563	55001217	MACS_peak_50583	358.75	654	rna30884	LOC788201	358.75	43.51	23.03	NR_038171.1	NCBI	888	NC_037337.1:54999005-55001217+	bidirectional	rna30883	PIGB	NC_037337.1:54973409-54998841-
NC_037337.1	66937590	66938082	MACS_peak_51190	88.73	492	rna31180	LOC107132867	88.73	21.2	45.4	XR_001501212.2	NCBI	1230	NC_037337.1:66934386-66938082-	natural antisense	rna31166	CDKN3	NC_037337.1:66925131-66942894+
NC_037337.1	66937590	66938082	MACS_peak_51190	88.73	492	rna31180	LOC107132867	88.73	21.2	45.4	XR_001501212.2	NCBI	1230	NC_037337.1:66934386-66938082-	natural antisense	rna31167	CDKN3	NC_037337.1:66925138-66942894+
NC_037337.1	66937590	66938082	MACS_peak_51190	88.73	492	rna31180	LOC107132867	88.73	21.2	45.4	XR_001501212.2	NCBI	1230	NC_037337.1:66934386-66938082-	natural antisense	rna31168	CDKN3	NC_037337.1:66925139-66942894+
NC_037337.1	66937590	66938082	MACS_peak_51190	88.73	492	rna31180	LOC107132867	88.73	21.2	45.4	XR_001501212.2	NCBI	1230	NC_037337.1:66934386-66938082-	natural antisense	rna31169	CDKN3	NC_037337.1:66925140-66942894+
NC_037337.1	66937590	66938082	MACS_peak_51190	88.73	492	rna31180	LOC107132867	88.73	21.2	45.4	XR_001501212.2	NCBI	1230	NC_037337.1:66934386-66938082-	natural antisense	rna31170	CDKN3	NC_037337.1:66925142-66942890+
NC_037337.1	66937590	66938082	MACS_peak_51190	88.73	492	rna31180	LOC107132867	88.73	21.2	45.4	XR_001501212.2	NCBI	1230	NC_037337.1:66934386-66938082-	natural antisense	rna31171	CDKN3	NC_037337.1:66925142-66942890+
NC_037337.1	66937590	66938082	MACS_peak_51190	88.73	492	rna31180	LOC107132867	88.73	21.2	45.4	XR_001501212.2	NCBI	1230	NC_037337.1:66934386-66938082-	natural antisense	rna31172	CDKN3	NC_037337.1:66925142-66941803+
NC_037337.1	66937590	66938082	MACS_peak_51190	88.73	492	rna31180	LOC107132867	88.73	21.2	45.4	XR_001501212.2	NCBI	1230	NC_037337.1:66934386-66938082-	natural antisense	rna31173	CDKN3	NC_037337.1:66925143-66942894+
NC_037337.1	66937590	66938082	MACS_peak_51190	88.73	492	rna31180	LOC107132867	88.73	21.2	45.4	XR_001501212.2	NCBI	1230	NC_037337.1:66934386-66938082-	natural antisense	rna31174	CDKN3	NC_037337.1:66925143-66942890+
NC_037337.1	66937590	66938082	MACS_peak_51190	88.73	492	rna31180	LOC107132867	88.73	21.2	45.4	XR_001501212.2	NCBI	1230	NC_037337.1:66934386-66938082-	natural antisense	rna31175	CDKN3	NC_037337.1:66925143-66942890+
NC_037337.1	66937590	66938082	MACS_peak_51190	88.73	492	rna31180	LOC107132867	88.73	21.2	45.4	XR_001501212.2	NCBI	1230	NC_037337.1:66934386-66938082-	natural antisense	rna31176	CDKN3	NC_037337.1:66925143-66938813+
NC_037337.1	66937590	66938082	MACS_peak_51190	88.73	492	rna31180	LOC107132867	88.73	21.2	45.4	XR_001501212.2	NCBI	1230	NC_037337.1:66934386-66938082-	natural antisense	rna31177	CDKN3	NC_037337.1:66925143-66938768+
NC_037337.1	66937590	66938082	MACS_peak_51190	88.73	492	rna31180	LOC107132867	88.73	21.2	45.4	XR_001501212.2	NCBI	1230	NC_037337.1:66934386-66938082-	natural antisense	rna31178	CDKN3	NC_037337.1:66925143-66938353+
NC_037337.1	66937590	66938082	MACS_peak_51190	88.73	492	rna31180	LOC107132867	88.73	21.2	45.4	XR_001501212.2	NCBI	1230	NC_037337.1:66934386-66938082-	natural antisense	rna31179	CDKN3	NC_037337.1:66925220-66941998+
NC_037337.1	73665694	73665876	MACS_peak_51641	203.36	182	rna31356	LOC112448507	203.36	23.1	29.86	XR_003036884.1	NCBI	2671	NC_037337.1:73657773-73665876-	natural antisense	rna31353	PRKCH	NC_037337.1:73436691-73667846+
NC_037337.1	73665694	73665876	MACS_peak_51641	203.36	182	rna31356	LOC112448507	203.36	23.1	29.86	XR_003036884.1	NCBI	2671	NC_037337.1:73657773-73665876-	natural antisense	rna31354	PRKCH	NC_037337.1:73481242-73668697+
NC_037337.1	76771014	76771070	MACS_peak_51815	60.7	56	rna31450	LOC104973208	60.7	20.68	54.6	XR_001501239.2	NCBI	238	NC_037337.1:76771015-76787126-	intergenic
NC_037337.1	86019587	86020725	MACS_peak_52576	1036.41	1138	rna31817	YLPM1	1036.41	24.18	15.69	XR_236232.4	NCBI	8435	NC_037337.1:86018532-86084284+	exon sense-overlapping	rna31818	YLPM1	NC_037337.1:86019850-86084284+
NC_037337.1	92511684	92512561	MACS_peak_52897	340.05	877	rna31996	LOC101905498	340.05	33.13	23.52	XR_809545.3	NCBI	1138	NC_037337.1:92511646-92522864+	bidirectional	rna31992	GTF2A1	NC_037337.1:92473228-92511515-
NC_037337.1	92522642	92522864	MACS_peak_52901	50.91	222	rna31996	LOC101905498	50.91	20.39	59.22	XR_809545.3	NCBI	1138	NC_037337.1:92511646-92522864+	bidirectional	rna31992	GTF2A1	NC_037337.1:92473228-92511515-
NC_037337.1	98421797	98422762	MACS_peak_52975	212.58	965	gene14203	LOC616051	212.58	30.34	29.18		NCBI	1369	NC_037337.1:98421394-98422762+	intergenic
NC_037337.1	102868386	102869055	MACS_peak_53195	78.54	669	rna32140	LOC101902036	78.54	26.14	48.14	XR_236278.4	NCBI	1029	NC_037337.1:102859501-102869055-	natural antisense	rna32138	CASC4	NC_037337.1:102772599-102861262+
NC_037337.1	102868386	102869055	MACS_peak_53195	78.54	669	rna32140	LOC101902036	78.54	26.14	48.14	XR_236278.4	NCBI	1029	NC_037337.1:102859501-102869055-	natural antisense	rna32139	CASC4	NC_037337.1:102772824-102861254+
NC_037338.1	1692371	1692702	MACS_peak_53391	55.7	331	rna32212	SMIM37	55.7	13.21	56.81	NR_132744.1	NCBI	424	NC_037338.1:1692372-1693394+	intergenic
NC_037338.1	2807892	2809028	MACS_peak_53530	521.68	1136	rna32303	ANKRD39	521.68	28.07	20.11	XR_809571.3	NCBI	1757	NC_037338.1:2807893-2815162-	exon sense-overlapping	rna32304	ANKRD39	NC_037338.1:2807895-2815132-
NC_037338.1	2807892	2809028	MACS_peak_53530	521.68	1136	rna32303	ANKRD39	521.68	28.07	20.11	XR_809571.3	NCBI	1757	NC_037338.1:2807893-2815162-	exon sense-overlapping	rna32305	ANKRD39	NC_037338.1:2808903-2815163-
NC_037338.1	9256135	9256631	MACS_peak_53835	164.15	496	rna32575	LOC100848208	164.15	30.73	33.25	XR_809613.3	NCBI	1043	NC_037338.1:9254552-9256631-	natural antisense	rna32576	C11H2orf49	NC_037338.1:9256204-9266831+
NC_037338.1	9256135	9256631	MACS_peak_53835	164.15	496	rna32575	LOC100848208	164.15	30.73	33.25	XR_809613.3	NCBI	1043	NC_037338.1:9254552-9256631-	natural antisense	rna32577	C11H2orf49	NC_037338.1:9256368-9266831+
NC_037338.1	11079507	11079885	MACS_peak_54025	156.41	378	rna32688	ALMS1	156.41	23.66	34.18	XR_809620.3	NCBI	10772	NC_037338.1:10941927-11079885-	exon sense-overlapping	rna32681	ALMS1	NC_037338.1:10889151-11079877-
NC_037338.1	11079507	11079885	MACS_peak_54025	156.41	378	rna32688	ALMS1	156.41	23.66	34.18	XR_809620.3	NCBI	10772	NC_037338.1:10941927-11079885-	exon sense-overlapping	rna32682	ALMS1	NC_037338.1:10889151-11079877-
NC_037338.1	11079507	11079885	MACS_peak_54025	156.41	378	rna32688	ALMS1	156.41	23.66	34.18	XR_809620.3	NCBI	10772	NC_037338.1:10941927-11079885-	exon sense-overlapping	rna32683	ALMS1	NC_037338.1:10889151-11079877-
NC_037338.1	11079507	11079885	MACS_peak_54025	156.41	378	rna32688	ALMS1	156.41	23.66	34.18	XR_809620.3	NCBI	10772	NC_037338.1:10941927-11079885-	exon sense-overlapping	rna32684	ALMS1	NC_037338.1:10889151-11079877-
NC_037338.1	11079507	11079885	MACS_peak_54025	156.41	378	rna32688	ALMS1	156.41	23.66	34.18	XR_809620.3	NCBI	10772	NC_037338.1:10941927-11079885-	exon sense-overlapping	rna32685	ALMS1	NC_037338.1:10889151-11079876-
NC_037338.1	11079507	11079885	MACS_peak_54025	156.41	378	rna32688	ALMS1	156.41	23.66	34.18	XR_809620.3	NCBI	10772	NC_037338.1:10941927-11079885-	exon sense-overlapping	rna32686	ALMS1	NC_037338.1:10889151-11079874-
NC_037338.1	11079507	11079885	MACS_peak_54025	156.41	378	rna32688	ALMS1	156.41	23.66	34.18	XR_809620.3	NCBI	10772	NC_037338.1:10941927-11079885-	exon sense-overlapping	rna32687	ALMS1	NC_037338.1:10889151-11079874-
NC_037338.1	19552689	19552811	MACS_peak_54546	478.62	122	rna32839	GPATCH11	478.62	44.06	20.66	XR_236307.4	NCBI	4578	NC_037338.1:19542540-19560046+	exon sense-overlapping	rna32840	GPATCH11	NC_037338.1:19542599-19557191+
NC_037338.1	19552689	19552811	MACS_peak_54546	478.62	122	rna32839	GPATCH11	478.62	44.06	20.66	XR_236307.4	NCBI	4578	NC_037338.1:19542540-19560046+	natural antisense	rna32841	EIF2AK2	NC_037338.1:19556767-19597286-
NC_037338.1	19552689	19552811	MACS_peak_54546	478.62	122	rna32839	GPATCH11	478.62	44.06	20.66	XR_236307.4	NCBI	4578	NC_037338.1:19542540-19560046+	natural antisense	rna32842	EIF2AK2	NC_037338.1:19558562-19597281-
NC_037338.1	19552689	19552811	MACS_peak_54546	478.62	122	rna32839	GPATCH11	478.62	44.06	20.66	XR_236307.4	NCBI	4578	NC_037338.1:19542540-19560046+	natural antisense	rna32843	EIF2AK2	NC_037338.1:19558562-19597281-
NC_037338.1	22333468	22334242	MACS_peak_54734	253.23	774	gene14568	LOC790871	253.23	58.02	26.66		NCBI	1276	NC_037338.1:22333174-22337925-	intergenic
NC_037338.1	25438440	25439244	MACS_peak_54784	123.32	804	rna33000	LOC104973320	123.32	24.7	38.25	XR_001501303.2	NCBI	7958	NC_037338.1:25431159-25443262-	intergenic
NC_037338.1	28050519	28050614	MACS_peak_54957	64.12	95	rna33067	SRBD1	64.12	16.66	53.48	XR_003037050.1	NCBI	3783	NC_037338.1:27806038-28050614-	exon sense-overlapping	rna33068	SRBD1	NC_037338.1:27806038-28050613-
NC_037338.1	28050519	28050614	MACS_peak_54957	64.12	95	rna33067	SRBD1	64.12	16.66	53.48	XR_003037050.1	NCBI	3783	NC_037338.1:27806038-28050614-	exon sense-overlapping	rna33070	SRBD1	NC_037338.1:27806038-28048099-
NC_037338.1	28050519	28050614	MACS_peak_54957	64.12	95	rna33067	SRBD1	64.12	16.66	53.48	XR_003037050.1	NCBI	3783	NC_037338.1:27806038-28050614-	exon sense-overlapping	rna33071	SRBD1	NC_037338.1:27806106-28050613-
NC_037338.1	28050519	28050614	MACS_peak_54957	64.12	95	rna33067	SRBD1	64.12	16.66	53.48	XR_003037050.1	NCBI	3783	NC_037338.1:27806038-28050614-	exon sense-overlapping	rna33072	SRBD1	NC_037338.1:27806106-28050558-
NC_037338.1	28050519	28050614	MACS_peak_54957	64.12	95	rna33067	SRBD1	64.12	16.66	53.48	XR_003037050.1	NCBI	3783	NC_037338.1:27806038-28050614-	intronic antisense	rna33073	LOC526524	NC_037338.1:27914690-27915292+
NC_037338.1	43606518	43607639	MACS_peak_55456	80.33	1121	rna33336	LOC101903397	80.33	16.43	47.69	XR_001501321.2	NCBI	3450	NC_037338.1:43604632-43625094-	bidirectional	rna33337	REL	NC_037338.1:43625547-43662860+
NC_037338.1	43713190	43713691	MACS_peak_55472	606.94	501	gene14730	LOC782479	606.94	93.06	19.53		NCBI	501	NC_037338.1:43713191-43713691-	intron sense-overlapping	rna33341	PUS10	NC_037338.1:43674589-43760137-
NC_037338.1	43713190	43713691	MACS_peak_55472	606.94	501	gene14730	LOC782479	606.94	93.06	19.53		NCBI	501	NC_037338.1:43713191-43713691-	intron sense-overlapping	rna33342	PUS10	NC_037338.1:43674589-43760004-
NC_037338.1	43713190	43713691	MACS_peak_55472	606.94	501	gene14730	LOC782479	606.94	93.06	19.53		NCBI	501	NC_037338.1:43713191-43713691-	intron sense-overlapping	rna33343	PUS10	NC_037338.1:43674589-43759760-
NC_037338.1	43713190	43713691	MACS_peak_55472	606.94	501	gene14730	LOC782479	606.94	93.06	19.53		NCBI	501	NC_037338.1:43713191-43713691-	intron sense-overlapping	rna33344	PUS10	NC_037338.1:43674589-43759718-
NC_037338.1	43713190	43713691	MACS_peak_55472	606.94	501	gene14730	LOC782479	606.94	93.06	19.53		NCBI	501	NC_037338.1:43713191-43713691-	intron sense-overlapping	rna33345	PUS10	NC_037338.1:43674589-43755509-
NC_037338.1	44298447	44298644	MACS_peak_55538	500.73	197	rna33380	LOC101904087	500.73	28.85	20.38	XR_003037170.1	NCBI	2474	NC_037338.1:44292216-44336332-	natural antisense	rna33373	SEPT10	NC_037338.1:44267381-44324286+
NC_037338.1	44298447	44298644	MACS_peak_55538	500.73	197	rna33380	LOC101904087	500.73	28.85	20.38	XR_003037170.1	NCBI	2474	NC_037338.1:44292216-44336332-	natural antisense	rna33374	SEPT10	NC_037338.1:44267381-44322813+
NC_037338.1	44298447	44298644	MACS_peak_55538	500.73	197	rna33380	LOC101904087	500.73	28.85	20.38	XR_003037170.1	NCBI	2474	NC_037338.1:44292216-44336332-	natural antisense	rna33375	SEPT10	NC_037338.1:44267491-44323708+
NC_037338.1	44298447	44298644	MACS_peak_55538	500.73	197	rna33380	LOC101904087	500.73	28.85	20.38	XR_003037170.1	NCBI	2474	NC_037338.1:44292216-44336332-	natural antisense	rna33376	SEPT10	NC_037338.1:44267508-44323713+
NC_037338.1	44298447	44298644	MACS_peak_55538	500.73	197	rna33380	LOC101904087	500.73	28.85	20.38	XR_003037170.1	NCBI	2474	NC_037338.1:44292216-44336332-	natural antisense	rna33377	SEPT10	NC_037338.1:44285491-44324289+
NC_037338.1	44298447	44298644	MACS_peak_55538	500.73	197	rna33380	LOC101904087	500.73	28.85	20.38	XR_003037170.1	NCBI	2474	NC_037338.1:44292216-44336332-	natural antisense	rna33378	SEPT10	NC_037338.1:44287093-44323713+
NC_037338.1	63332350	63332902	MACS_peak_56217	3100	552	rna33737	LOC101905979	3100	33.4	13.91	XR_809810.3	NCBI	552	NC_037338.1:63332351-63332902+	intergenic
NC_037338.1	66668095	66668191	MACS_peak_56297	120.48	96	rna33785	LOC112448807	120.48	18.29	38.66	XR_003037214.1	NCBI	5920	NC_037338.1:66668096-66676450+	bidirectional	rna33784	PPP3R1	NC_037338.1:66605841-66667440-
NC_037338.1	73538039	73538483	MACS_peak_56791	218.48	444	rna34132	LOC783461	218.48	13.34	28.88	XR_236440.3	NCBI	444	NC_037338.1:73538040-73538483+	intergenic
NC_037338.1	98710877	98711675	MACS_peak_58340	60.65	798	rna34882	NAIF1	60.65	12.06	54.6	XR_236522.4	NCBI	3211	NC_037338.1:98706616-98711848-	exon sense-overlapping	rna34883	NAIF1	NC_037338.1:98706618-98711496-
NC_037338.1	99232030	99234148	MACS_peak_58452	419.88	2118	rna35037	LOC101908339	419.88	28.62	21.72	XR_810015.3	NCBI	3049	NC_037338.1:99227633-99234148+	natural antisense	rna35036	ZDHHC12	NC_037338.1:99224573-99228074-
NC_037338.1	99232030	99234148	MACS_peak_58452	419.88	2118	rna35037	LOC101908339	419.88	28.62	21.72	XR_810015.3	NCBI	3049	NC_037338.1:99227633-99234148+	natural antisense	rna35038	ZER1	NC_037338.1:99232670-99262782-
NC_037338.1	99232030	99234148	MACS_peak_58452	419.88	2118	rna35037	LOC101908339	419.88	28.62	21.72	XR_810015.3	NCBI	3049	NC_037338.1:99227633-99234148+	natural antisense	rna35039	ZER1	NC_037338.1:99232670-99262310-
NC_037338.1	99232030	99234148	MACS_peak_58452	419.88	2118	rna35037	LOC101908339	419.88	28.62	21.72	XR_810015.3	NCBI	3049	NC_037338.1:99227633-99234148+	natural antisense	rna35040	ZER1	NC_037338.1:99234095-99262779-
NC_037338.1	99573089	99573331	MACS_peak_58539	73.76	242	rna35081	PTPA	73.76	28.68	49.78	XR_003037051.1	NCBI	3419	NC_037338.1:99573090-99604793+	exon sense-overlapping	rna35080	PTPA	NC_037338.1:99571844-99604793+
NC_037338.1	99573089	99573331	MACS_peak_58539	73.76	242	rna35081	PTPA	73.76	28.68	49.78	XR_003037051.1	NCBI	3419	NC_037338.1:99573090-99604793+	exon sense-overlapping	rna35082	PTPA	NC_037338.1:99573134-99604788+
NC_037338.1	99914591	99916527	MACS_peak_58580	277.39	1936	rna35089	LOC101904916	277.39	34.47	25.7	XR_003037286.1	NCBI	6212	NC_037338.1:99905434-99918599+	intergenic
NC_037338.1	101644917	101645113	MACS_peak_58775	66.04	196	rna35212	UCK1	66.04	15.51	52.6	XR_003037053.1	NCBI	946	NC_037338.1:101640763-101645113-	exon sense-overlapping	rna35210	UCK1	NC_037338.1:101639652-101645105-
NC_037338.1	101644917	101645113	MACS_peak_58775	66.04	196	rna35212	UCK1	66.04	15.51	52.6	XR_003037053.1	NCBI	946	NC_037338.1:101640763-101645113-	exon sense-overlapping	rna35211	UCK1	NC_037338.1:101639652-101645059-
NC_037338.1	101644917	101645113	MACS_peak_58775	66.04	196	rna35212	UCK1	66.04	15.51	52.6	XR_003037053.1	NCBI	946	NC_037338.1:101640763-101645113-	intronic antisense	rna35200	POMT1	NC_037338.1:101623028-101642469+
NC_037338.1	103172303	103174461	MACS_peak_58939	51.31	2158	rna35341	LOC104975788	51.31	16.08	59.07	XR_003037305.1	NCBI	10278	NC_037338.1:103170920-103186162+	intergenic
NC_037338.1	103177436	103179615	MACS_peak_58942	90.7	2179	rna35341	LOC104975788	90.7	16.37	45.01	XR_003037305.1	NCBI	10278	NC_037338.1:103170920-103186162+	intergenic
NC_037338.1	103916603	103916869	MACS_peak_59045	73.33	266	rna35442	SEC16A	73.33	28.72	49.85	XR_003037311.1	NCBI	9976	NC_037338.1:103886560-103916869-	exon sense-overlapping	rna35443	SEC16A	NC_037338.1:103886560-103916868-
NC_037338.1	103916603	103916869	MACS_peak_59045	73.33	266	rna35442	SEC16A	73.33	28.72	49.85	XR_003037311.1	NCBI	9976	NC_037338.1:103886560-103916869-	exon sense-overlapping	rna35444	SEC16A	NC_037338.1:103886560-103916439-
NC_037338.1	103916603	103916869	MACS_peak_59045	73.33	266	rna35442	SEC16A	73.33	28.72	49.85	XR_003037311.1	NCBI	9976	NC_037338.1:103886560-103916869-	exon sense-overlapping	rna35445	SEC16A	NC_037338.1:103886560-103916439-
NC_037338.1	103916603	103916869	MACS_peak_59045	73.33	266	rna35442	SEC16A	73.33	28.72	49.85	XR_003037311.1	NCBI	9976	NC_037338.1:103886560-103916869-	exon sense-overlapping	rna35446	SEC16A	NC_037338.1:103886560-103916439-
NC_037338.1	103916603	103916869	MACS_peak_59045	73.33	266	rna35442	SEC16A	73.33	28.72	49.85	XR_003037311.1	NCBI	9976	NC_037338.1:103886560-103916869-	exon sense-overlapping	rna35448	SEC16A	NC_037338.1:103889010-103916439-
NC_037338.1	103916603	103916869	MACS_peak_59045	73.33	266	rna35442	SEC16A	73.33	28.72	49.85	XR_003037311.1	NCBI	9976	NC_037338.1:103886560-103916869-	exon sense-overlapping	rna35449	SEC16A	NC_037338.1:103889010-103916439-
NC_037338.1	105799445	105800499	MACS_peak_59279	220.24	1054	rna35591	LOC101907491	220.24	20.66	28.78	XR_810083.3	NCBI	2608	NC_037338.1:105794752-105803480-	intronic antisense	rna35593	PPP1R26	NC_037338.1:105802796-105811907+
NC_037338.1	105897101	105897525	MACS_peak_59292	140.97	424	rna35620	TMEM141	140.97	27.2	36.06	XR_236583.4	NCBI	873	NC_037338.1:105895712-105897525+	exon sense-overlapping	rna35621	TMEM141	NC_037338.1:105895740-105897520+
NC_037338.1	106116958	106117491	MACS_peak_59337	54.09	533	rna35671	LOC101906347	54.09	19.82	57.53	XR_236592.4	NCBI	1208	NC_037338.1:106114173-106117491-	natural antisense	rna35670	UAP1L1	NC_037338.1:106108089-106114185+
NC_037338.1	106137698	106137915	MACS_peak_59345	164.2	217	rna35675	LOC101906135	164.2	18.96	33.25	XR_810077.2	NCBI	734	NC_037338.1:106135747-106137915+	intergenic
NC_037339.1	782980	784017	MACS_peak_59457	833.58	1037	gene15678	LOC789867	833.58	45.54	16.89		NCBI	1453	NC_037339.1:782981-789049-	intergenic
NC_037339.1	28766095	28768329	MACS_peak_60611	374	2234	rna36311	ZAR1L	374	63.49	22.65	XR_003037457.1	NCBI	9250	NC_037339.1:28668714-28778331+	exon sense-overlapping	rna36339	ZAR1L	NC_037339.1:28668815-28685819+
NC_037339.1	28766095	28768329	MACS_peak_60611	374	2234	rna36311	ZAR1L	374	63.49	22.65	XR_003037457.1	NCBI	9250	NC_037339.1:28668714-28778331+	exon sense-overlapping	rna36340	ZAR1L	NC_037339.1:28670476-28679944+
NC_037339.1	28766095	28768329	MACS_peak_60611	374	2234	rna36311	ZAR1L	374	63.49	22.65	XR_003037457.1	NCBI	9250	NC_037339.1:28668714-28778331+	natural antisense	rna36341	FRY	NC_037339.1:28747721-28997274-
NC_037339.1	28766095	28768329	MACS_peak_60611	374	2234	rna36311	ZAR1L	374	63.49	22.65	XR_003037457.1	NCBI	9250	NC_037339.1:28668714-28778331+	natural antisense	rna36342	FRY	NC_037339.1:28747732-29076082-
NC_037339.1	28766095	28768329	MACS_peak_60611	374	2234	rna36311	ZAR1L	374	63.49	22.65	XR_003037457.1	NCBI	9250	NC_037339.1:28668714-28778331+	natural antisense	rna36343	FRY	NC_037339.1:28747732-29076082-
NC_037339.1	28766095	28768329	MACS_peak_60611	374	2234	rna36311	ZAR1L	374	63.49	22.65	XR_003037457.1	NCBI	9250	NC_037339.1:28668714-28778331+	natural antisense	rna36344	FRY	NC_037339.1:28747732-29076082-
NC_037339.1	28766095	28768329	MACS_peak_60611	374	2234	rna36311	ZAR1L	374	63.49	22.65	XR_003037457.1	NCBI	9250	NC_037339.1:28668714-28778331+	natural antisense	rna36345	FRY	NC_037339.1:28747732-29076082-
NC_037339.1	28766095	28768329	MACS_peak_60611	374	2234	rna36311	ZAR1L	374	63.49	22.65	XR_003037457.1	NCBI	9250	NC_037339.1:28668714-28778331+	natural antisense	rna36346	FRY	NC_037339.1:28747732-29076082-
NC_037339.1	28766095	28768329	MACS_peak_60611	374	2234	rna36311	ZAR1L	374	63.49	22.65	XR_003037457.1	NCBI	9250	NC_037339.1:28668714-28778331+	natural antisense	rna36347	FRY	NC_037339.1:28747732-29076082-
NC_037339.1	28766095	28768329	MACS_peak_60611	374	2234	rna36311	ZAR1L	374	63.49	22.65	XR_003037457.1	NCBI	9250	NC_037339.1:28668714-28778331+	natural antisense	rna36348	FRY	NC_037339.1:28747732-29076082-
NC_037339.1	28766095	28768329	MACS_peak_60611	374	2234	rna36311	ZAR1L	374	63.49	22.65	XR_003037457.1	NCBI	9250	NC_037339.1:28668714-28778331+	natural antisense	rna36349	FRY	NC_037339.1:28747732-28997325-
NC_037339.1	28766095	28768329	MACS_peak_60611	374	2234	rna36311	ZAR1L	374	63.49	22.65	XR_003037457.1	NCBI	9250	NC_037339.1:28668714-28778331+	natural antisense	rna36350	FRY	NC_037339.1:28747732-28965053-
NC_037339.1	28766095	28768329	MACS_peak_60611	374	2234	rna36311	ZAR1L	374	63.49	22.65	XR_003037457.1	NCBI	9250	NC_037339.1:28668714-28778331+	natural antisense	rna36351	FRY	NC_037339.1:28747750-29076082-
NC_037339.1	28773417	28774594	MACS_peak_60612	446.73	1177	rna36314	ZAR1L	446.73	36.71	20.99	XR_003037450.1	NCBI	9803	NC_037339.1:28668714-28774594+	exon sense-overlapping	rna36339	ZAR1L	NC_037339.1:28668815-28685819+
NC_037339.1	28773417	28774594	MACS_peak_60612	446.73	1177	rna36314	ZAR1L	446.73	36.71	20.99	XR_003037450.1	NCBI	9803	NC_037339.1:28668714-28774594+	exon sense-overlapping	rna36340	ZAR1L	NC_037339.1:28670476-28679944+
NC_037339.1	28773417	28774594	MACS_peak_60612	446.73	1177	rna36314	ZAR1L	446.73	36.71	20.99	XR_003037450.1	NCBI	9803	NC_037339.1:28668714-28774594+	natural antisense	rna36341	FRY	NC_037339.1:28747721-28997274-
NC_037339.1	28773417	28774594	MACS_peak_60612	446.73	1177	rna36314	ZAR1L	446.73	36.71	20.99	XR_003037450.1	NCBI	9803	NC_037339.1:28668714-28774594+	natural antisense	rna36342	FRY	NC_037339.1:28747732-29076082-
NC_037339.1	28773417	28774594	MACS_peak_60612	446.73	1177	rna36314	ZAR1L	446.73	36.71	20.99	XR_003037450.1	NCBI	9803	NC_037339.1:28668714-28774594+	natural antisense	rna36343	FRY	NC_037339.1:28747732-29076082-
NC_037339.1	28773417	28774594	MACS_peak_60612	446.73	1177	rna36314	ZAR1L	446.73	36.71	20.99	XR_003037450.1	NCBI	9803	NC_037339.1:28668714-28774594+	natural antisense	rna36344	FRY	NC_037339.1:28747732-29076082-
NC_037339.1	28773417	28774594	MACS_peak_60612	446.73	1177	rna36314	ZAR1L	446.73	36.71	20.99	XR_003037450.1	NCBI	9803	NC_037339.1:28668714-28774594+	natural antisense	rna36345	FRY	NC_037339.1:28747732-29076082-
NC_037339.1	28773417	28774594	MACS_peak_60612	446.73	1177	rna36314	ZAR1L	446.73	36.71	20.99	XR_003037450.1	NCBI	9803	NC_037339.1:28668714-28774594+	natural antisense	rna36346	FRY	NC_037339.1:28747732-29076082-
NC_037339.1	28773417	28774594	MACS_peak_60612	446.73	1177	rna36314	ZAR1L	446.73	36.71	20.99	XR_003037450.1	NCBI	9803	NC_037339.1:28668714-28774594+	natural antisense	rna36347	FRY	NC_037339.1:28747732-29076082-
NC_037339.1	28773417	28774594	MACS_peak_60612	446.73	1177	rna36314	ZAR1L	446.73	36.71	20.99	XR_003037450.1	NCBI	9803	NC_037339.1:28668714-28774594+	natural antisense	rna36348	FRY	NC_037339.1:28747732-29076082-
NC_037339.1	28773417	28774594	MACS_peak_60612	446.73	1177	rna36314	ZAR1L	446.73	36.71	20.99	XR_003037450.1	NCBI	9803	NC_037339.1:28668714-28774594+	natural antisense	rna36349	FRY	NC_037339.1:28747732-28997325-
NC_037339.1	28773417	28774594	MACS_peak_60612	446.73	1177	rna36314	ZAR1L	446.73	36.71	20.99	XR_003037450.1	NCBI	9803	NC_037339.1:28668714-28774594+	natural antisense	rna36350	FRY	NC_037339.1:28747732-28965053-
NC_037339.1	28773417	28774594	MACS_peak_60612	446.73	1177	rna36314	ZAR1L	446.73	36.71	20.99	XR_003037450.1	NCBI	9803	NC_037339.1:28668714-28774594+	natural antisense	rna36351	FRY	NC_037339.1:28747750-29076082-
NC_037339.1	33407200	33408523	MACS_peak_60769	681.77	1323	gene15981	LOC782264	681.77	78.98	18.39		NCBI	1434	NC_037339.1:33407090-33408523-	intron sense-overlapping	rna36485	ATP8A2	NC_037339.1:33375501-33873439-
NC_037339.1	33407200	33408523	MACS_peak_60769	681.77	1323	gene15981	LOC782264	681.77	78.98	18.39		NCBI	1434	NC_037339.1:33407090-33408523-	intron sense-overlapping	rna36486	ATP8A2	NC_037339.1:33375501-33873439-
NC_037339.1	33407200	33408523	MACS_peak_60769	681.77	1323	gene15981	LOC782264	681.77	78.98	18.39		NCBI	1434	NC_037339.1:33407090-33408523-	intron sense-overlapping	rna36487	ATP8A2	NC_037339.1:33375501-33838219-
NC_037339.1	33407200	33408523	MACS_peak_60769	681.77	1323	gene15981	LOC782264	681.77	78.98	18.39		NCBI	1434	NC_037339.1:33407090-33408523-	intron sense-overlapping	rna36488	ATP8A2	NC_037339.1:33380874-33831448-
NC_037339.1	37397690	37398443	MACS_peak_61017	383.35	753	rna36624	LOC781692	383.35	43.08	22.42	XR_001501515.2	NCBI	808	NC_037339.1:37397636-37398443+	intergenic
NC_037339.1	58617979	58619147	MACS_peak_61474	1328.64	1168	gene16113	LOC784127	1328.64	116.32	14.85		NCBI	1168	NC_037339.1:58617980-58619147+	intergenic
NC_037339.1	63316428	63317482	MACS_peak_61484	50.85	1054	gene16126	LOC616944	50.85	18.09	59.23		NCBI	2461	NC_037339.1:63315175-63328213-	intergenic
NC_037339.1	69036049	69038183	MACS_peak_61501	3100	2134	rna36850	LOC781339	3100	134.71	13.91	XR_083814.5	NCBI	2903	NC_037339.1:69035281-69038183-	exon sense-overlapping	rna36851	LOC107131398	NC_037339.1:69037228-69038221-
NC_037339.1	69124595	69124926	MACS_peak_61508	103.34	331	rna36859	GPR180	103.34	23.44	41.87	XR_003037443.1	NCBI	2058	NC_037339.1:69099233-69159439+	exon sense-overlapping	rna36858	GPR180	NC_037339.1:69099221-69124745+
NC_037339.1	69124595	69124926	MACS_peak_61508	103.34	331	rna36859	GPR180	103.34	23.44	41.87	XR_003037443.1	NCBI	2058	NC_037339.1:69099233-69159439+	exon sense-overlapping	rna36862	GPR180	NC_037339.1:69099238-69124784+
NC_037339.1	79067863	79069282	MACS_peak_61931	723.31	1419	gene16252	LOC101906511	723.31	86.72	17.68		NCBI	1419	NC_037339.1:79067864-79069282+	intron sense-overlapping	rna37013	BIVM	NC_037339.1:79030014-79076215+
NC_037339.1	79067863	79069282	MACS_peak_61931	723.31	1419	gene16252	LOC101906511	723.31	86.72	17.68		NCBI	1419	NC_037339.1:79067864-79069282+	intron sense-overlapping	rna37014	BIVM	NC_037339.1:79030045-79076215+
NC_037339.1	86334236	86336146	MACS_peak_62057	643.53	1910	rna37112	LOC112449098	643.53	31.72	18.84	XR_003037590.1	NCBI	2269	NC_037339.1:86333551-86336299-	intronic antisense	rna37106	ATP11A	NC_037339.1:86288120-86392484+
NC_037339.1	86334236	86336146	MACS_peak_62057	643.53	1910	rna37112	LOC112449098	643.53	31.72	18.84	XR_003037590.1	NCBI	2269	NC_037339.1:86333551-86336299-	intronic antisense	rna37107	ATP11A	NC_037339.1:86322120-86392484+
NC_037339.1	86334236	86336146	MACS_peak_62057	643.53	1910	rna37112	LOC112449098	643.53	31.72	18.84	XR_003037590.1	NCBI	2269	NC_037339.1:86333551-86336299-	intronic antisense	rna37108	ATP11A	NC_037339.1:86322120-86392484+
NC_037339.1	86334236	86336146	MACS_peak_62057	643.53	1910	rna37112	LOC112449098	643.53	31.72	18.84	XR_003037590.1	NCBI	2269	NC_037339.1:86333551-86336299-	intronic antisense	rna37109	ATP11A	NC_037339.1:86322120-86386833+
NC_037339.1	86334236	86336146	MACS_peak_62057	643.53	1910	rna37112	LOC112449098	643.53	31.72	18.84	XR_003037590.1	NCBI	2269	NC_037339.1:86333551-86336299-	intronic antisense	rna37110	ATP11A	NC_037339.1:86322121-86392484+
NC_037340.1	277638	277727	MACS_peak_62168	219.48	89	rna37220	LOC112441517	219.48	18.09	28.89	XR_003037944.1	NCBI	155	NC_037340.1:277639-284807-	intergenic
NC_037340.1	17686860	17687588	MACS_peak_62833	254.69	728	gene16485	LOC782950	254.69	39.53	26.65		NCBI	728	NC_037340.1:17686861-17687588+	intronic antisense	rna37471	ANKRD26	NC_037340.1:17640538-17708379-
NC_037340.1	17686860	17687588	MACS_peak_62833	254.69	728	gene16485	LOC782950	254.69	39.53	26.65		NCBI	728	NC_037340.1:17686861-17687588+	intronic antisense	rna37472	ANKRD26	NC_037340.1:17640538-17708379-
NC_037340.1	17686860	17687588	MACS_peak_62833	254.69	728	gene16485	LOC782950	254.69	39.53	26.65		NCBI	728	NC_037340.1:17686861-17687588+	intronic antisense	rna37473	ANKRD26	NC_037340.1:17640546-17708305-
NC_037340.1	17763751	17764931	MACS_peak_62842	63.55	1180	rna37477	MASTL	63.55	17.23	53.71	XR_003037699.1	NCBI	2582	NC_037340.1:17749980-17772508+	exon sense-overlapping	rna37476	MASTL	NC_037340.1:17749980-17773664+
NC_037340.1	17763751	17764931	MACS_peak_62842	63.55	1180	rna37477	MASTL	63.55	17.23	53.71	XR_003037699.1	NCBI	2582	NC_037340.1:17749980-17772508+	exon sense-overlapping	rna37479	MASTL	NC_037340.1:17750045-17772647+
NC_037340.1	17763751	17764931	MACS_peak_62842	63.55	1180	rna37477	MASTL	63.55	17.23	53.71	XR_003037699.1	NCBI	2582	NC_037340.1:17749980-17772508+	exon sense-overlapping	rna37480	MASTL	NC_037340.1:17750138-17773664+
NC_037340.1	17763751	17764931	MACS_peak_62842	63.55	1180	rna37477	MASTL	63.55	17.23	53.71	XR_003037699.1	NCBI	2582	NC_037340.1:17749980-17772508+	exon sense-overlapping	rna37481	MASTL	NC_037340.1:17750138-17772647+
NC_037340.1	17763751	17764931	MACS_peak_62842	63.55	1180	rna37477	MASTL	63.55	17.23	53.71	XR_003037699.1	NCBI	2582	NC_037340.1:17749980-17772508+	exon sense-overlapping	rna37482	MASTL	NC_037340.1:17750138-17772647+
NC_037340.1	17763751	17764931	MACS_peak_62842	63.55	1180	rna37477	MASTL	63.55	17.23	53.71	XR_003037699.1	NCBI	2582	NC_037340.1:17749980-17772508+	exon sense-overlapping	rna37483	MASTL	NC_037340.1:17750138-17772647+
NC_037340.1	17763751	17764931	MACS_peak_62842	63.55	1180	rna37477	MASTL	63.55	17.23	53.71	XR_003037699.1	NCBI	2582	NC_037340.1:17749980-17772508+	natural antisense	rna37474	YME1L1	NC_037340.1:17719699-17749993-
NC_037340.1	23163400	23164124	MACS_peak_63212	105.03	724	gene16527	LOC781158	105.03	30.73	41.56		NCBI	724	NC_037340.1:23163401-23164124-	intergenic
NC_037340.1	25392264	25392759	MACS_peak_63334	74.28	495	rna37706	LOC112449271	74.28	14.86	49.54	XR_003037750.1	NCBI	2387	NC_037340.1:25392265-25461258-	intronic antisense	rna37675	KIAA1217	NC_037340.1:24591905-25412646+
NC_037340.1	25392264	25392759	MACS_peak_63334	74.28	495	rna37706	LOC112449271	74.28	14.86	49.54	XR_003037750.1	NCBI	2387	NC_037340.1:25392265-25461258-	intronic antisense	rna37676	KIAA1217	NC_037340.1:24972940-25412646+
NC_037340.1	25392264	25392759	MACS_peak_63334	74.28	495	rna37706	LOC112449271	74.28	14.86	49.54	XR_003037750.1	NCBI	2387	NC_037340.1:25392265-25461258-	intronic antisense	rna37677	KIAA1217	NC_037340.1:25060303-25410523+
NC_037340.1	25392264	25392759	MACS_peak_63334	74.28	495	rna37706	LOC112449271	74.28	14.86	49.54	XR_003037750.1	NCBI	2387	NC_037340.1:25392265-25461258-	intronic antisense	rna37678	KIAA1217	NC_037340.1:25060304-25410523+
NC_037340.1	25392264	25392759	MACS_peak_63334	74.28	495	rna37706	LOC112449271	74.28	14.86	49.54	XR_003037750.1	NCBI	2387	NC_037340.1:25392265-25461258-	intronic antisense	rna37679	KIAA1217	NC_037340.1:25060307-25412646+
NC_037340.1	25392264	25392759	MACS_peak_63334	74.28	495	rna37706	LOC112449271	74.28	14.86	49.54	XR_003037750.1	NCBI	2387	NC_037340.1:25392265-25461258-	intronic antisense	rna37680	KIAA1217	NC_037340.1:25060307-25411501+
NC_037340.1	25392264	25392759	MACS_peak_63334	74.28	495	rna37706	LOC112449271	74.28	14.86	49.54	XR_003037750.1	NCBI	2387	NC_037340.1:25392265-25461258-	intronic antisense	rna37681	KIAA1217	NC_037340.1:25060308-25412646+
NC_037340.1	25392264	25392759	MACS_peak_63334	74.28	495	rna37706	LOC112449271	74.28	14.86	49.54	XR_003037750.1	NCBI	2387	NC_037340.1:25392265-25461258-	intronic antisense	rna37682	KIAA1217	NC_037340.1:25060308-25411501+
NC_037340.1	25392264	25392759	MACS_peak_63334	74.28	495	rna37706	LOC112449271	74.28	14.86	49.54	XR_003037750.1	NCBI	2387	NC_037340.1:25392265-25461258-	intronic antisense	rna37683	KIAA1217	NC_037340.1:25060309-25411501+
NC_037340.1	25392264	25392759	MACS_peak_63334	74.28	495	rna37706	LOC112449271	74.28	14.86	49.54	XR_003037750.1	NCBI	2387	NC_037340.1:25392265-25461258-	intronic antisense	rna37684	KIAA1217	NC_037340.1:25060314-25412646+
NC_037340.1	25392264	25392759	MACS_peak_63334	74.28	495	rna37706	LOC112449271	74.28	14.86	49.54	XR_003037750.1	NCBI	2387	NC_037340.1:25392265-25461258-	intronic antisense	rna37685	KIAA1217	NC_037340.1:25060315-25412646+
NC_037340.1	25392264	25392759	MACS_peak_63334	74.28	495	rna37706	LOC112449271	74.28	14.86	49.54	XR_003037750.1	NCBI	2387	NC_037340.1:25392265-25461258-	intronic antisense	rna37686	KIAA1217	NC_037340.1:25060315-25412646+
NC_037340.1	25392264	25392759	MACS_peak_63334	74.28	495	rna37706	LOC112449271	74.28	14.86	49.54	XR_003037750.1	NCBI	2387	NC_037340.1:25392265-25461258-	intronic antisense	rna37687	KIAA1217	NC_037340.1:25060316-25412646+
NC_037340.1	25392264	25392759	MACS_peak_63334	74.28	495	rna37706	LOC112449271	74.28	14.86	49.54	XR_003037750.1	NCBI	2387	NC_037340.1:25392265-25461258-	intronic antisense	rna37688	KIAA1217	NC_037340.1:25060316-25412646+
NC_037340.1	25392264	25392759	MACS_peak_63334	74.28	495	rna37706	LOC112449271	74.28	14.86	49.54	XR_003037750.1	NCBI	2387	NC_037340.1:25392265-25461258-	intronic antisense	rna37689	KIAA1217	NC_037340.1:25060316-25411501+
NC_037340.1	25392264	25392759	MACS_peak_63334	74.28	495	rna37706	LOC112449271	74.28	14.86	49.54	XR_003037750.1	NCBI	2387	NC_037340.1:25392265-25461258-	intronic antisense	rna37690	KIAA1217	NC_037340.1:25060316-25411501+
NC_037340.1	25392264	25392759	MACS_peak_63334	74.28	495	rna37706	LOC112449271	74.28	14.86	49.54	XR_003037750.1	NCBI	2387	NC_037340.1:25392265-25461258-	intronic antisense	rna37691	KIAA1217	NC_037340.1:25071486-25412646+
NC_037340.1	25392264	25392759	MACS_peak_63334	74.28	495	rna37706	LOC112449271	74.28	14.86	49.54	XR_003037750.1	NCBI	2387	NC_037340.1:25392265-25461258-	intronic antisense	rna37692	KIAA1217	NC_037340.1:25097808-25412637+
NC_037340.1	25392264	25392759	MACS_peak_63334	74.28	495	rna37706	LOC112449271	74.28	14.86	49.54	XR_003037750.1	NCBI	2387	NC_037340.1:25392265-25461258-	intronic antisense	rna37693	KIAA1217	NC_037340.1:25209503-25412646+
NC_037340.1	25392264	25392759	MACS_peak_63334	74.28	495	rna37706	LOC112449271	74.28	14.86	49.54	XR_003037750.1	NCBI	2387	NC_037340.1:25392265-25461258-	intronic antisense	rna37694	KIAA1217	NC_037340.1:25305648-25412646+
NC_037340.1	25392264	25392759	MACS_peak_63334	74.28	495	rna37706	LOC112449271	74.28	14.86	49.54	XR_003037750.1	NCBI	2387	NC_037340.1:25392265-25461258-	intronic antisense	rna37695	KIAA1217	NC_037340.1:25324771-25412646+
NC_037340.1	25392264	25392759	MACS_peak_63334	74.28	495	rna37706	LOC112449271	74.28	14.86	49.54	XR_003037750.1	NCBI	2387	NC_037340.1:25392265-25461258-	intronic antisense	rna37696	KIAA1217	NC_037340.1:25324798-25412646+
NC_037340.1	25392264	25392759	MACS_peak_63334	74.28	495	rna37706	LOC112449271	74.28	14.86	49.54	XR_003037750.1	NCBI	2387	NC_037340.1:25392265-25461258-	intronic antisense	rna37697	KIAA1217	NC_037340.1:25324968-25412646+
NC_037340.1	25392264	25392759	MACS_peak_63334	74.28	495	rna37706	LOC112449271	74.28	14.86	49.54	XR_003037750.1	NCBI	2387	NC_037340.1:25392265-25461258-	intronic antisense	rna37698	KIAA1217	NC_037340.1:25324988-25412646+
NC_037340.1	25392264	25392759	MACS_peak_63334	74.28	495	rna37706	LOC112449271	74.28	14.86	49.54	XR_003037750.1	NCBI	2387	NC_037340.1:25392265-25461258-	intronic antisense	rna37699	KIAA1217	NC_037340.1:25331491-25412646+
NC_037340.1	25392264	25392759	MACS_peak_63334	74.28	495	rna37706	LOC112449271	74.28	14.86	49.54	XR_003037750.1	NCBI	2387	NC_037340.1:25392265-25461258-	intronic antisense	rna37700	KIAA1217	NC_037340.1:25334157-25412646+
NC_037340.1	33868333	33870034	MACS_peak_63701	243.69	1701	rna37907	LOC104973760	243.69	31.31	27.27	XR_810587.3	NCBI	2076	NC_037340.1:33868334-33924235-	intron sense-overlapping	rna37905	ZEB1	NC_037340.1:33771235-33968002-
NC_037340.1	38593500	38593770	MACS_peak_63988	191.43	270	rna38126	SMIM26	191.43	44.8	30.79	XR_003037705.1	NCBI	613	NC_037340.1:38593261-38595201+	intergenic
NC_037340.1	38594877	38595201	MACS_peak_63989	122.56	324	rna38126	SMIM26	122.56	15.07	38.4	XR_003037705.1	NCBI	613	NC_037340.1:38593261-38595201+	intergenic
NC_037340.1	45159742	45160334	MACS_peak_64242	132.58	592	rna38373	LOC101904520	132.58	35.22	37.05	XR_236984.3	NCBI	4458	NC_037340.1:45159522-45166035+	intronic antisense	rna38370	PFKP	NC_037340.1:45107875-45160816-
NC_037340.1	45159742	45160334	MACS_peak_64242	132.58	592	rna38373	LOC101904520	132.58	35.22	37.05	XR_236984.3	NCBI	4458	NC_037340.1:45159522-45166035+	intronic antisense	rna38371	PFKP	NC_037340.1:45107875-45160808-
NC_037340.1	45159742	45160334	MACS_peak_64242	132.58	592	rna38373	LOC101904520	132.58	35.22	37.05	XR_236984.3	NCBI	4458	NC_037340.1:45159522-45166035+	intronic antisense	rna38372	PFKP	NC_037340.1:45107875-45160801-
NC_037340.1	45162390	45162924	MACS_peak_64243	61.48	534	rna38373	LOC101904520	61.48	18.96	54.23	XR_236984.3	NCBI	4458	NC_037340.1:45159522-45166035+	intronic antisense	rna38370	PFKP	NC_037340.1:45107875-45160816-
NC_037340.1	45162390	45162924	MACS_peak_64243	61.48	534	rna38373	LOC101904520	61.48	18.96	54.23	XR_236984.3	NCBI	4458	NC_037340.1:45159522-45166035+	intronic antisense	rna38371	PFKP	NC_037340.1:45107875-45160808-
NC_037340.1	45162390	45162924	MACS_peak_64243	61.48	534	rna38373	LOC101904520	61.48	18.96	54.23	XR_236984.3	NCBI	4458	NC_037340.1:45159522-45166035+	intronic antisense	rna38372	PFKP	NC_037340.1:45107875-45160801-
NC_037340.1	48310874	48311114	MACS_peak_64424	68.96	240	rna38486	LOC112449308	68.96	18.77	51.47	XR_003037824.1	NCBI	1551	NC_037340.1:48309793-48314593+	intronic antisense	rna38483	FERMT1	NC_037340.1:48250337-48311587-
NC_037340.1	48310874	48311114	MACS_peak_64424	68.96	240	rna38486	LOC112449308	68.96	18.77	51.47	XR_003037824.1	NCBI	1551	NC_037340.1:48309793-48314593+	intronic antisense	rna38485	FERMT1	NC_037340.1:48252420-48312415-
NC_037340.1	58119369	58119926	MACS_peak_64979	74.96	557	rna38960	LOC783163	74.96	20.68	49.24	XR_003037857.1	NCBI	2983	NC_037340.1:58045639-58119926+	bidirectional	rna38958	RAB22A	NC_037340.1:57997318-58045555-
NC_037340.1	58119369	58119926	MACS_peak_64979	74.96	557	rna38960	LOC783163	74.96	20.68	49.24	XR_003037857.1	NCBI	2983	NC_037340.1:58045639-58119926+	bidirectional	rna38959	RAB22A	NC_037340.1:58002698-58045550-
NC_037340.1	77343414	77343539	MACS_peak_66241	702.86	125	rna39983	LOC112449343	702.86	75.82	18.02	XR_003037907.1	NCBI	362	NC_037340.1:77342236-77343539-	natural antisense	rna39981	DDX27	NC_037340.1:77328701-77345916+
NC_037340.1	77343414	77343539	MACS_peak_66241	702.86	125	rna39983	LOC112449343	702.86	75.82	18.02	XR_003037907.1	NCBI	362	NC_037340.1:77342236-77343539-	natural antisense	rna39982	DDX27	NC_037340.1:77328751-77345950+
NC_037340.1	78141135	78142513	MACS_peak_66302	249.13	1378	rna40023	LOC112449346	249.13	55.93	26.88	XR_003037912.1	NCBI	7176	NC_037340.1:78134976-78142513-	intron sense-overlapping	rna40022	UBE2V1	NC_037340.1:78115183-78143121-
NC_037341.1	191817	192108	MACS_peak_66502	162.51	291	gene17549	LOC100299242	162.51	31.71	33.5		NCBI	7360	NC_037341.1:185653-219127-	intergenic
NC_037341.1	205682	206645	MACS_peak_66508	909.94	963	gene17549	LOC100299242	909.94	39.63	16.55		NCBI	7360	NC_037341.1:185653-219127-	intergenic
NC_037341.1	603980	604382	MACS_peak_66599	266.76	402	rna40226	DGAT1	266.76	50.84	26.07	XR_003038025.1	NCBI	2087	NC_037341.1:603981-612782+	exon sense-overlapping	rna40227	DGAT1	NC_037341.1:603983-612782+
NC_037341.1	603980	604382	MACS_peak_66599	266.76	402	rna40226	DGAT1	266.76	50.84	26.07	XR_003038025.1	NCBI	2087	NC_037341.1:603981-612782+	exon sense-overlapping	rna40228	DGAT1	NC_037341.1:603990-614153+
NC_037341.1	603980	604382	MACS_peak_66599	266.76	402	rna40226	DGAT1	266.76	50.84	26.07	XR_003038025.1	NCBI	2087	NC_037341.1:603981-612782+	exon sense-overlapping	rna40229	DGAT1	NC_037341.1:604179-612782+
NC_037341.1	755614	756166	MACS_peak_66629	285.94	552	rna40280	LOC107133095	285.94	45.09	25.45	XR_001501788.2	NCBI	642	NC_037341.1:753964-756166+	natural antisense	rna40281	EXOSC4	NC_037341.1:755134-757010-
NC_037341.1	3013092	3013261	MACS_peak_66821	144.9	169	rna40509	LOC112449596	144.9	17.78	35.61	XR_003038191.1	NCBI	646	NC_037341.1:3010404-3013261-	intronic antisense	rna40505	PTK2	NC_037341.1:2844183-3037070+
NC_037341.1	15674943	15675816	MACS_peak_67316	651.23	873	rna40719	TMEM65	651.23	34.71	18.78	XR_003038040.1	NCBI	1639	NC_037341.1:15674944-15719743+	exon sense-overlapping	rna40720	TMEM65	NC_037341.1:15674958-15722010+
NC_037341.1	15674943	15675816	MACS_peak_67316	651.23	873	rna40719	TMEM65	651.23	34.71	18.78	XR_003038040.1	NCBI	1639	NC_037341.1:15674944-15719743+	exon sense-overlapping	rna40721	TMEM65	NC_037341.1:15675160-15719947+
NC_037341.1	16621583	16621980	MACS_peak_67453	179.14	397	rna40750	LOC104974006	179.14	30.16	31.78	XR_003038223.1	NCBI	3049	NC_037341.1:16620484-16675817+	intronic antisense	rna40752	TBC1D31	NC_037341.1:16631180-16698179-
NC_037341.1	16621583	16621980	MACS_peak_67453	179.14	397	rna40750	LOC104974006	179.14	30.16	31.78	XR_003038223.1	NCBI	3049	NC_037341.1:16620484-16675817+	intronic antisense	rna40753	TBC1D31	NC_037341.1:16631180-16698178-
NC_037341.1	16621583	16621980	MACS_peak_67453	179.14	397	rna40750	LOC104974006	179.14	30.16	31.78	XR_003038223.1	NCBI	3049	NC_037341.1:16620484-16675817+	intronic antisense	rna40754	TBC1D31	NC_037341.1:16631180-16698178-
NC_037341.1	16621583	16621980	MACS_peak_67453	179.14	397	rna40750	LOC104974006	179.14	30.16	31.78	XR_003038223.1	NCBI	3049	NC_037341.1:16620484-16675817+	intronic antisense	rna40755	TBC1D31	NC_037341.1:16631184-16698170-
NC_037341.1	16621583	16621980	MACS_peak_67453	179.14	397	rna40750	LOC104974006	179.14	30.16	31.78	XR_003038223.1	NCBI	3049	NC_037341.1:16620484-16675817+	intronic antisense	rna40756	TBC1D31	NC_037341.1:16631184-16698170-
NC_037341.1	16621583	16621980	MACS_peak_67453	179.14	397	rna40750	LOC104974006	179.14	30.16	31.78	XR_003038223.1	NCBI	3049	NC_037341.1:16620484-16675817+	intronic antisense	rna40757	TBC1D31	NC_037341.1:16631184-16698170-
NC_037341.1	16621583	16621980	MACS_peak_67453	179.14	397	rna40750	LOC104974006	179.14	30.16	31.78	XR_003038223.1	NCBI	3049	NC_037341.1:16620484-16675817+	intronic antisense	rna40758	TBC1D31	NC_037341.1:16631290-16698112-
NC_037341.1	19069711	19071808	MACS_peak_67523	59.71	2097	rna40774	LOC112449505	59.71	13.79	55.03	XR_003038052.1	NCBI	8957	NC_037341.1:19067594-19083055-	intergenic
NC_037341.1	36496611	36497232	MACS_peak_68141	431.84	621	gene17966	LOC101906455	431.84	19.97	21.38		NCBI	656	NC_037341.1:36490355-36497232+	intergenic
NC_037341.1	66645709	66646237	MACS_peak_69292	249.11	528	gene18186	LOC514181	249.11	15.73	26.88		NCBI	528	NC_037341.1:66645710-66646237-	intergenic
NC_037341.1	72816626	72817037	MACS_peak_69450	385.5	411	gene18233	LOC112449558	385.5	49.97	22.45		NCBI	763	NC_037341.1:72816341-72835509-	intergenic
NC_037341.1	73338665	73340596	MACS_peak_69475	758.92	1931	rna41692	LOC100848906	758.92	35.55	17.3	XR_139487.5	NCBI	2113	NC_037341.1:73338397-73340617+	bidirectional	rna41691	OTUD6B	NC_037341.1:73321598-73338277-
NC_037342.1	1672950	1673776	MACS_peak_69820	67.73	826	gene18367	LOC104974155	67.73	24.41	51.89		NCBI	3404	NC_037342.1:1672041-1675444+	intergenic
NC_037342.1	6482532	6483041	MACS_peak_69924	1825.31	509	gene18404	LOC783022	1825.31	151.65	14.81		NCBI	509	NC_037342.1:6482533-6483041-	intergenic
NC_037342.1	18073229	18074427	MACS_peak_70383	2624.76	1198	gene18472	LOC101902366	2624.76	136.83	14.08		NCBI	1198	NC_037342.1:18073230-18074427+	intronic antisense	rna42087	C15H11orf65	NC_037342.1:18014170-18089131-
NC_037342.1	20379129	20380480	MACS_peak_70459	939.06	1351	rna42106	LOC782951	939.06	103.68	16.35	XR_003029427.1	NCBI	1360	NC_037342.1:20379121-20380480+	intergenic
NC_037342.1	28761575	28761948	MACS_peak_70873	51.82	373	rna42351	TMPRSS4	51.82	23.55	58.74	XR_003029365.1	NCBI	4471	NC_037342.1:28761576-28801594+	exon sense-overlapping	rna42353	TMPRSS4	NC_037342.1:28761618-28801594+
NC_037342.1	28761575	28761948	MACS_peak_70873	51.82	373	rna42351	TMPRSS4	51.82	23.55	58.74	XR_003029365.1	NCBI	4471	NC_037342.1:28761576-28801594+	exon sense-overlapping	rna42354	TMPRSS4	NC_037342.1:28761630-28801594+
NC_037342.1	28761575	28761948	MACS_peak_70873	51.82	373	rna42351	TMPRSS4	51.82	23.55	58.74	XR_003029365.1	NCBI	4471	NC_037342.1:28761576-28801594+	exon sense-overlapping	rna42355	TMPRSS4	NC_037342.1:28761637-28801594+
NC_037342.1	28761575	28761948	MACS_peak_70873	51.82	373	rna42351	TMPRSS4	51.82	23.55	58.74	XR_003029365.1	NCBI	4471	NC_037342.1:28761576-28801594+	exon sense-overlapping	rna42356	TMPRSS4	NC_037342.1:28761713-28801594+
NC_037342.1	28761575	28761948	MACS_peak_70873	51.82	373	rna42351	TMPRSS4	51.82	23.55	58.74	XR_003029365.1	NCBI	4471	NC_037342.1:28761576-28801594+	intronic antisense	rna42348	SMIM35	NC_037342.1:28685622-28778223-
NC_037342.1	29391918	29392465	MACS_peak_70941	274.37	547	gene18618	LOC788036	274.37	27.47	25.73		NCBI	1843	NC_037342.1:29391919-29418760+	natural antisense	rna42415	DDX6	NC_037342.1:29361063-29392143-
NC_037342.1	29391918	29392465	MACS_peak_70941	274.37	547	gene18618	LOC788036	274.37	27.47	25.73		NCBI	1843	NC_037342.1:29391919-29418760+	natural antisense	rna42416	DDX6	NC_037342.1:29361068-29392726-
NC_037342.1	29391918	29392465	MACS_peak_70941	274.37	547	gene18618	LOC788036	274.37	27.47	25.73		NCBI	1843	NC_037342.1:29391919-29418760+	natural antisense	rna42417	DDX6	NC_037342.1:29361068-29392162-
NC_037342.1	29391918	29392465	MACS_peak_70941	274.37	547	gene18618	LOC788036	274.37	27.47	25.73		NCBI	1843	NC_037342.1:29391919-29418760+	natural antisense	rna42418	DDX6	NC_037342.1:29361068-29391968-
NC_037342.1	29391918	29392465	MACS_peak_70941	274.37	547	gene18618	LOC788036	274.37	27.47	25.73		NCBI	1843	NC_037342.1:29391919-29418760+	natural antisense	rna42419	DDX6	NC_037342.1:29361068-29391968-
NC_037342.1	29391918	29392465	MACS_peak_70941	274.37	547	gene18618	LOC788036	274.37	27.47	25.73		NCBI	1843	NC_037342.1:29391919-29418760+	natural antisense	rna42420	DDX6	NC_037342.1:29361068-29391931-
NC_037342.1	30711274	30712261	MACS_peak_71027	3035.78	987	rna42515	TRIM29	3035.78	19.93	14.21	XR_003029369.1	NCBI	5902	NC_037342.1:30684679-30712261-	exon sense-overlapping	rna42516	TRIM29	NC_037342.1:30684679-30712260-
NC_037342.1	30711274	30712261	MACS_peak_71027	3035.78	987	rna42515	TRIM29	3035.78	19.93	14.21	XR_003029369.1	NCBI	5902	NC_037342.1:30684679-30712261-	exon sense-overlapping	rna42517	TRIM29	NC_037342.1:30685077-30712148-
NC_037342.1	35295750	35295910	MACS_peak_71242	86.11	160	rna42628	PIK3C2A	86.11	24	45.89	XR_003029457.1	NCBI	4491	NC_037342.1:35295751-35398152+	exon sense-overlapping	rna42629	PIK3C2A	NC_037342.1:35295754-35403055+
NC_037342.1	35295750	35295910	MACS_peak_71242	86.11	160	rna42628	PIK3C2A	86.11	24	45.89	XR_003029457.1	NCBI	4491	NC_037342.1:35295751-35398152+	exon sense-overlapping	rna42630	PIK3C2A	NC_037342.1:35336328-35402188+
NC_037342.1	43103838	43104412	MACS_peak_71710	556.34	574	rna42806	LOC112441628	556.34	64.05	19.84	XR_003029467.1	NCBI	2645	NC_037342.1:43096740-43104412+	intergenic
NC_037342.1	53690311	53690723	MACS_peak_72293	237.21	412	gene19262	RPL36A	237.21	11.89	27.7		NCBI	412	NC_037342.1:53690312-53690723+	intergenic
NC_037342.1	64963093	64963328	MACS_peak_72862	87.91	235	rna43718	LOC104974297	87.91	16.66	45.62	XR_811649.3	NCBI	353	NC_037342.1:64963094-64975109-	bidirectional	rna43719	CAT	NC_037342.1:64975290-65011234+
NC_037342.1	74675546	74675880	MACS_peak_73165	194.37	334	rna43855	LOC112441654	194.37	29.87	30.49	XR_003029509.1	NCBI	2194	NC_037342.1:74675547-74689444-	intronic antisense	rna43847	CD82	NC_037342.1:74642880-74699203+
NC_037342.1	74675546	74675880	MACS_peak_73165	194.37	334	rna43855	LOC112441654	194.37	29.87	30.49	XR_003029509.1	NCBI	2194	NC_037342.1:74675547-74689444-	intronic antisense	rna43848	CD82	NC_037342.1:74642927-74699203+
NC_037342.1	74675546	74675880	MACS_peak_73165	194.37	334	rna43855	LOC112441654	194.37	29.87	30.49	XR_003029509.1	NCBI	2194	NC_037342.1:74675547-74689444-	intronic antisense	rna43849	CD82	NC_037342.1:74643263-74699203+
NC_037342.1	74675546	74675880	MACS_peak_73165	194.37	334	rna43855	LOC112441654	194.37	29.87	30.49	XR_003029509.1	NCBI	2194	NC_037342.1:74675547-74689444-	intronic antisense	rna43850	CD82	NC_037342.1:74643263-74699203+
NC_037342.1	74675546	74675880	MACS_peak_73165	194.37	334	rna43855	LOC112441654	194.37	29.87	30.49	XR_003029509.1	NCBI	2194	NC_037342.1:74675547-74689444-	intronic antisense	rna43851	CD82	NC_037342.1:74643391-74699201+
NC_037342.1	74675546	74675880	MACS_peak_73165	194.37	334	rna43855	LOC112441654	194.37	29.87	30.49	XR_003029509.1	NCBI	2194	NC_037342.1:74675547-74689444-	intronic antisense	rna43852	CD82	NC_037342.1:74662323-74699203+
NC_037342.1	74675546	74675880	MACS_peak_73165	194.37	334	rna43855	LOC112441654	194.37	29.87	30.49	XR_003029509.1	NCBI	2194	NC_037342.1:74675547-74689444-	intronic antisense	rna43853	CD82	NC_037342.1:74670124-74699203+
NC_037342.1	82767365	82767497	MACS_peak_73675	92.03	132	rna44442	LOC112441664	92.03	20.83	44.72	XR_003029527.1	NCBI	685	NC_037342.1:82757386-82768058-	intronic antisense	rna44443	LOC514367	NC_037342.1:82759400-82761005+
NC_037343.1	14460010	14460532	MACS_peak_74165	329.26	522	gene20058	LOC789551	329.26	39.06	23.77		NCBI	767	NC_037343.1:14410200-14460532+	intergenic
NC_037343.1	40730186	40731323	MACS_peak_75080	913.86	1137	gene20278	LOC614226	913.86	62.86	16.55		NCBI	1255	NC_037343.1:40730069-40731323+	intergenic
NC_037343.1	41478734	41478838	MACS_peak_75159	115.65	104	rna45502	VPS13D	115.65	28.43	39.37	XR_003029619.1	NCBI	11826	NC_037343.1:41324806-41478838-	exon sense-overlapping	rna45490	VPS13D	NC_037343.1:41205338-41478836-
NC_037343.1	41478734	41478838	MACS_peak_75159	115.65	104	rna45502	VPS13D	115.65	28.43	39.37	XR_003029619.1	NCBI	11826	NC_037343.1:41324806-41478838-	exon sense-overlapping	rna45491	VPS13D	NC_037343.1:41205338-41478836-
NC_037343.1	41478734	41478838	MACS_peak_75159	115.65	104	rna45502	VPS13D	115.65	28.43	39.37	XR_003029619.1	NCBI	11826	NC_037343.1:41324806-41478838-	exon sense-overlapping	rna45492	VPS13D	NC_037343.1:41205338-41478836-
NC_037343.1	41478734	41478838	MACS_peak_75159	115.65	104	rna45502	VPS13D	115.65	28.43	39.37	XR_003029619.1	NCBI	11826	NC_037343.1:41324806-41478838-	exon sense-overlapping	rna45493	VPS13D	NC_037343.1:41205338-41478836-
NC_037343.1	41478734	41478838	MACS_peak_75159	115.65	104	rna45502	VPS13D	115.65	28.43	39.37	XR_003029619.1	NCBI	11826	NC_037343.1:41324806-41478838-	exon sense-overlapping	rna45494	VPS13D	NC_037343.1:41205338-41478835-
NC_037343.1	41478734	41478838	MACS_peak_75159	115.65	104	rna45502	VPS13D	115.65	28.43	39.37	XR_003029619.1	NCBI	11826	NC_037343.1:41324806-41478838-	exon sense-overlapping	rna45495	VPS13D	NC_037343.1:41205338-41478835-
NC_037343.1	41478734	41478838	MACS_peak_75159	115.65	104	rna45502	VPS13D	115.65	28.43	39.37	XR_003029619.1	NCBI	11826	NC_037343.1:41324806-41478838-	exon sense-overlapping	rna45496	VPS13D	NC_037343.1:41205338-41473842-
NC_037343.1	41478734	41478838	MACS_peak_75159	115.65	104	rna45502	VPS13D	115.65	28.43	39.37	XR_003029619.1	NCBI	11826	NC_037343.1:41324806-41478838-	exon sense-overlapping	rna45497	VPS13D	NC_037343.1:41205338-41464696-
NC_037343.1	41478734	41478838	MACS_peak_75159	115.65	104	rna45502	VPS13D	115.65	28.43	39.37	XR_003029619.1	NCBI	11826	NC_037343.1:41324806-41478838-	exon sense-overlapping	rna45498	VPS13D	NC_037343.1:41205338-41445773-
NC_037343.1	41478734	41478838	MACS_peak_75159	115.65	104	rna45502	VPS13D	115.65	28.43	39.37	XR_003029619.1	NCBI	11826	NC_037343.1:41324806-41478838-	exon sense-overlapping	rna45499	VPS13D	NC_037343.1:41211097-41478837-
NC_037343.1	41478734	41478838	MACS_peak_75159	115.65	104	rna45502	VPS13D	115.65	28.43	39.37	XR_003029619.1	NCBI	11826	NC_037343.1:41324806-41478838-	exon sense-overlapping	rna45500	VPS13D	NC_037343.1:41238002-41478837-
NC_037343.1	41478734	41478838	MACS_peak_75159	115.65	104	rna45502	VPS13D	115.65	28.43	39.37	XR_003029619.1	NCBI	11826	NC_037343.1:41324806-41478838-	exon sense-overlapping	rna45501	VPS13D	NC_037343.1:41270210-41478837-
NC_037343.1	42598792	42600849	MACS_peak_75286	1304.22	2057	rna45594	TARDBP	1304.22	59.81	14.64	XR_003029617.1	NCBI	3538	NC_037343.1:42593898-42605452-	exon sense-overlapping	rna45597	TARDBP	NC_037343.1:42600249-42605333-
NC_037343.1	42598792	42600849	MACS_peak_75286	1304.22	2057	rna45594	TARDBP	1304.22	59.81	14.64	XR_003029617.1	NCBI	3538	NC_037343.1:42593898-42605452-	natural antisense	rna45590	MASP2	NC_037343.1:42581910-42597203+
NC_037343.1	44281969	44283053	MACS_peak_75494	280.05	1084	rna45677	LOC104974444	280.05	25.52	25.63	XR_003029744.1	NCBI	4442	NC_037343.1:44281970-44289486-	intergenic
NC_037343.1	44575835	44577101	MACS_peak_75511	63.68	1266	rna45694	LOC112441839	63.68	23.55	53.67	XR_003029746.1	NCBI	2694	NC_037343.1:44575686-44617629-	natural antisense	rna45696	RERE	NC_037343.1:44615890-45030951+
NC_037343.1	46847951	46850375	MACS_peak_75731	401.57	2424	rna45741	NOL9	401.57	25.39	21.99	XR_003029602.1	NCBI	6550	NC_037343.1:46832752-46851178+	exon sense-overlapping	rna45744	NOL9	NC_037343.1:46832783-46848131+
NC_037343.1	70527378	70527406	MACS_peak_77174	74.54	28	gene20724	LOC101905422	74.54	13.5	49.41		NCBI	961	NC_037343.1:70527379-70530499+	intronic antisense	rna46515	RPS6KC1	NC_037343.1:70348824-70552807-
NC_037343.1	70527378	70527406	MACS_peak_77174	74.54	28	gene20724	LOC101905422	74.54	13.5	49.41		NCBI	961	NC_037343.1:70527379-70530499+	intronic antisense	rna46516	RPS6KC1	NC_037343.1:70349241-70552892-
NC_037343.1	70527378	70527406	MACS_peak_77174	74.54	28	gene20724	LOC101905422	74.54	13.5	49.41		NCBI	961	NC_037343.1:70527379-70530499+	intronic antisense	rna46517	RPS6KC1	NC_037343.1:70349253-70552931-
NC_037343.1	70527378	70527406	MACS_peak_77174	74.54	28	gene20724	LOC101905422	74.54	13.5	49.41		NCBI	961	NC_037343.1:70527379-70530499+	intronic antisense	rna46518	RPS6KC1	NC_037343.1:70349253-70552807-
NC_037343.1	70702867	70703667	MACS_peak_77206	367.93	800	rna46535	FLVCR1	367.93	39.37	22.8	XR_003029610.1	NCBI	1753	NC_037343.1:70684967-70703667-	exon sense-overlapping	rna46533	FLVCR1	NC_037343.1:70677122-70703608-
NC_037343.1	70702867	70703667	MACS_peak_77206	367.93	800	rna46535	FLVCR1	367.93	39.37	22.8	XR_003029610.1	NCBI	1753	NC_037343.1:70684967-70703667-	exon sense-overlapping	rna46534	FLVCR1	NC_037343.1:70677375-70703664-
NC_037343.1	77845956	77848495	MACS_peak_77640	70.6	2539	rna46814	LOC104974542	70.6	15.11	50.71	XR_003029838.1	NCBI	4401	NC_037343.1:77844701-77849189-	intergenic
NC_037343.1	79498281	79499393	MACS_peak_77705	116.41	1112	rna46850	LOC112441882	116.41	46.89	39.28	XR_003029847.1	NCBI	1340	NC_037343.1:79494289-79499393-	intronic antisense	rna46851	INAVA	NC_037343.1:79497875-79516937+
NC_037343.1	80758499	80761300	MACS_peak_77883	70.84	2801	rna46952	LOC112441887	70.84	46.32	50.62	XR_003029852.1	NCBI	3855	NC_037343.1:80753574-80762274+	natural antisense	rna46951	NAV1	NC_037343.1:80630868-80807432-
NC_037344.1	4711674	4711900	MACS_peak_78023	91.58	226	rna47054	LOC112442011	91.58	28.15	44.88	XR_003029969.1	NCBI	2305	NC_037344.1:4711675-4718855+	bidirectional	rna47052	FHDC1	NC_037344.1:4670987-4711588-
NC_037344.1	16715026	16716852	MACS_peak_78547	1736.7	1826	gene21037	LOC101903976	1736.7	83.87	15.26		NCBI	4331	NC_037344.1:16702072-16719110+	intron sense-overlapping	rna47280	RNF150	NC_037344.1:16637986-16919319+
NC_037344.1	16715026	16716852	MACS_peak_78547	1736.7	1826	gene21037	LOC101903976	1736.7	83.87	15.26		NCBI	4331	NC_037344.1:16702072-16719110+	intron sense-overlapping	rna47281	RNF150	NC_037344.1:16638165-16919319+
NC_037344.1	16715026	16716852	MACS_peak_78547	1736.7	1826	gene21037	LOC101903976	1736.7	83.87	15.26		NCBI	4331	NC_037344.1:16702072-16719110+	intron sense-overlapping	rna47282	RNF150	NC_037344.1:16638165-16917948+
NC_037344.1	16715026	16716852	MACS_peak_78547	1736.7	1826	gene21037	LOC101903976	1736.7	83.87	15.26		NCBI	4331	NC_037344.1:16702072-16719110+	intron sense-overlapping	rna47283	RNF150	NC_037344.1:16638165-16917948+
NC_037344.1	16715026	16716852	MACS_peak_78547	1736.7	1826	gene21037	LOC101903976	1736.7	83.87	15.26		NCBI	4331	NC_037344.1:16702072-16719110+	intron sense-overlapping	rna47284	RNF150	NC_037344.1:16638165-16876499+
NC_037344.1	18265697	18266821	MACS_peak_78666	135.58	1124	rna47320	LOC100848703	135.58	12.5	36.82	NR_045646.1	NCBI	1894	NC_037344.1:18265698-18268236+	bidirectional	rna47316	RAB33B	NC_037344.1:18245542-18265684-
NC_037344.1	18265697	18266821	MACS_peak_78666	135.58	1124	rna47320	LOC100848703	135.58	12.5	36.82	NR_045646.1	NCBI	1894	NC_037344.1:18265698-18268236+	bidirectional	rna47317	RAB33B	NC_037344.1:18245542-18265659-
NC_037344.1	18265697	18266821	MACS_peak_78666	135.58	1124	rna47320	LOC100848703	135.58	12.5	36.82	NR_045646.1	NCBI	1894	NC_037344.1:18265698-18268236+	bidirectional	rna47318	RAB33B	NC_037344.1:18245542-18265657-
NC_037344.1	18265697	18266821	MACS_peak_78666	135.58	1124	rna47320	LOC100848703	135.58	12.5	36.82	NR_045646.1	NCBI	1894	NC_037344.1:18265698-18268236+	bidirectional	rna47319	RAB33B	NC_037344.1:18245542-18265260-
NC_037344.1	39902167	39902722	MACS_peak_79084	1275.72	555	rna47520	LOC107133289	1275.72	48.94	14.77	XR_001502186.2	NCBI	11172	NC_037344.1:39890933-39902722-	intron sense-overlapping	rna47491	RAPGEF2	NC_037344.1:39633242-39902874-
NC_037344.1	39902167	39902722	MACS_peak_79084	1275.72	555	rna47520	LOC107133289	1275.72	48.94	14.77	XR_001502186.2	NCBI	11172	NC_037344.1:39890933-39902722-	intron sense-overlapping	rna47492	RAPGEF2	NC_037344.1:39633242-39902874-
NC_037344.1	39902167	39902722	MACS_peak_79084	1275.72	555	rna47520	LOC107133289	1275.72	48.94	14.77	XR_001502186.2	NCBI	11172	NC_037344.1:39890933-39902722-	intron sense-overlapping	rna47493	RAPGEF2	NC_037344.1:39633242-39902874-
NC_037344.1	39902167	39902722	MACS_peak_79084	1275.72	555	rna47520	LOC107133289	1275.72	48.94	14.77	XR_001502186.2	NCBI	11172	NC_037344.1:39890933-39902722-	intron sense-overlapping	rna47494	RAPGEF2	NC_037344.1:39633242-39902874-
NC_037344.1	39902167	39902722	MACS_peak_79084	1275.72	555	rna47520	LOC107133289	1275.72	48.94	14.77	XR_001502186.2	NCBI	11172	NC_037344.1:39890933-39902722-	intron sense-overlapping	rna47495	RAPGEF2	NC_037344.1:39633242-39902874-
NC_037344.1	39902167	39902722	MACS_peak_79084	1275.72	555	rna47520	LOC107133289	1275.72	48.94	14.77	XR_001502186.2	NCBI	11172	NC_037344.1:39890933-39902722-	intron sense-overlapping	rna47496	RAPGEF2	NC_037344.1:39633242-39902874-
NC_037344.1	39902167	39902722	MACS_peak_79084	1275.72	555	rna47520	LOC107133289	1275.72	48.94	14.77	XR_001502186.2	NCBI	11172	NC_037344.1:39890933-39902722-	intron sense-overlapping	rna47497	RAPGEF2	NC_037344.1:39633242-39902874-
NC_037344.1	39902167	39902722	MACS_peak_79084	1275.72	555	rna47520	LOC107133289	1275.72	48.94	14.77	XR_001502186.2	NCBI	11172	NC_037344.1:39890933-39902722-	intron sense-overlapping	rna47498	RAPGEF2	NC_037344.1:39633242-39902874-
NC_037344.1	39902167	39902722	MACS_peak_79084	1275.72	555	rna47520	LOC107133289	1275.72	48.94	14.77	XR_001502186.2	NCBI	11172	NC_037344.1:39890933-39902722-	intron sense-overlapping	rna47499	RAPGEF2	NC_037344.1:39633242-39902874-
NC_037344.1	39902167	39902722	MACS_peak_79084	1275.72	555	rna47520	LOC107133289	1275.72	48.94	14.77	XR_001502186.2	NCBI	11172	NC_037344.1:39890933-39902722-	intron sense-overlapping	rna47500	RAPGEF2	NC_037344.1:39633242-39902874-
NC_037344.1	39902167	39902722	MACS_peak_79084	1275.72	555	rna47520	LOC107133289	1275.72	48.94	14.77	XR_001502186.2	NCBI	11172	NC_037344.1:39890933-39902722-	intron sense-overlapping	rna47501	RAPGEF2	NC_037344.1:39633242-39902874-
NC_037344.1	39902167	39902722	MACS_peak_79084	1275.72	555	rna47520	LOC107133289	1275.72	48.94	14.77	XR_001502186.2	NCBI	11172	NC_037344.1:39890933-39902722-	intron sense-overlapping	rna47502	RAPGEF2	NC_037344.1:39633242-39902874-
NC_037344.1	39902167	39902722	MACS_peak_79084	1275.72	555	rna47520	LOC107133289	1275.72	48.94	14.77	XR_001502186.2	NCBI	11172	NC_037344.1:39890933-39902722-	intron sense-overlapping	rna47503	RAPGEF2	NC_037344.1:39633242-39902798-
NC_037344.1	39902167	39902722	MACS_peak_79084	1275.72	555	rna47520	LOC107133289	1275.72	48.94	14.77	XR_001502186.2	NCBI	11172	NC_037344.1:39890933-39902722-	intron sense-overlapping	rna47508	RAPGEF2	NC_037344.1:39633255-39902874-
NC_037344.1	39902167	39902722	MACS_peak_79084	1275.72	555	rna47520	LOC107133289	1275.72	48.94	14.77	XR_001502186.2	NCBI	11172	NC_037344.1:39890933-39902722-	intron sense-overlapping	rna47509	RAPGEF2	NC_037344.1:39634726-39902874-
NC_037344.1	39902167	39902722	MACS_peak_79084	1275.72	555	rna47520	LOC107133289	1275.72	48.94	14.77	XR_001502186.2	NCBI	11172	NC_037344.1:39890933-39902722-	intron sense-overlapping	rna47510	RAPGEF2	NC_037344.1:39634726-39902874-
NC_037344.1	39902167	39902722	MACS_peak_79084	1275.72	555	rna47520	LOC107133289	1275.72	48.94	14.77	XR_001502186.2	NCBI	11172	NC_037344.1:39890933-39902722-	intron sense-overlapping	rna47511	RAPGEF2	NC_037344.1:39634726-39902850-
NC_037344.1	39902167	39902722	MACS_peak_79084	1275.72	555	rna47520	LOC107133289	1275.72	48.94	14.77	XR_001502186.2	NCBI	11172	NC_037344.1:39890933-39902722-	intron sense-overlapping	rna47512	RAPGEF2	NC_037344.1:39634726-39902850-
NC_037344.1	39902167	39902722	MACS_peak_79084	1275.72	555	rna47520	LOC107133289	1275.72	48.94	14.77	XR_001502186.2	NCBI	11172	NC_037344.1:39890933-39902722-	intron sense-overlapping	rna47519	RAPGEF2	NC_037344.1:39635255-39902874-
NC_037344.1	45032612	45035911	MACS_peak_79280	1943.21	3299	rna47690	LOC101906230	1943.21	36.13	15.08	XR_812325.3	NCBI	5078	NC_037344.1:45030945-45043941-	intergenic
NC_037344.1	45153334	45153609	MACS_peak_79318	103.94	275	rna47712	LOC112442032	103.94	37.91	41.7	XR_003030019.1	NCBI	1890	NC_037344.1:45153335-45156205+	bidirectional	rna47692	EP400	NC_037344.1:45045949-45153299-
NC_037344.1	45153334	45153609	MACS_peak_79318	103.94	275	rna47712	LOC112442032	103.94	37.91	41.7	XR_003030019.1	NCBI	1890	NC_037344.1:45153335-45156205+	bidirectional	rna47693	EP400	NC_037344.1:45045949-45153299-
NC_037344.1	45153334	45153609	MACS_peak_79318	103.94	275	rna47712	LOC112442032	103.94	37.91	41.7	XR_003030019.1	NCBI	1890	NC_037344.1:45153335-45156205+	bidirectional	rna47694	EP400	NC_037344.1:45045949-45153299-
NC_037344.1	45153334	45153609	MACS_peak_79318	103.94	275	rna47712	LOC112442032	103.94	37.91	41.7	XR_003030019.1	NCBI	1890	NC_037344.1:45153335-45156205+	bidirectional	rna47695	EP400	NC_037344.1:45045949-45153299-
NC_037344.1	45153334	45153609	MACS_peak_79318	103.94	275	rna47712	LOC112442032	103.94	37.91	41.7	XR_003030019.1	NCBI	1890	NC_037344.1:45153335-45156205+	bidirectional	rna47696	EP400	NC_037344.1:45045949-45153299-
NC_037344.1	45153334	45153609	MACS_peak_79318	103.94	275	rna47712	LOC112442032	103.94	37.91	41.7	XR_003030019.1	NCBI	1890	NC_037344.1:45153335-45156205+	bidirectional	rna47697	EP400	NC_037344.1:45045949-45153299-
NC_037344.1	45153334	45153609	MACS_peak_79318	103.94	275	rna47712	LOC112442032	103.94	37.91	41.7	XR_003030019.1	NCBI	1890	NC_037344.1:45153335-45156205+	bidirectional	rna47698	EP400	NC_037344.1:45045949-45153299-
NC_037344.1	45153334	45153609	MACS_peak_79318	103.94	275	rna47712	LOC112442032	103.94	37.91	41.7	XR_003030019.1	NCBI	1890	NC_037344.1:45153335-45156205+	bidirectional	rna47699	EP400	NC_037344.1:45045949-45153299-
NC_037344.1	45153334	45153609	MACS_peak_79318	103.94	275	rna47712	LOC112442032	103.94	37.91	41.7	XR_003030019.1	NCBI	1890	NC_037344.1:45153335-45156205+	bidirectional	rna47700	EP400	NC_037344.1:45045949-45153299-
NC_037344.1	45153334	45153609	MACS_peak_79318	103.94	275	rna47712	LOC112442032	103.94	37.91	41.7	XR_003030019.1	NCBI	1890	NC_037344.1:45153335-45156205+	bidirectional	rna47701	EP400	NC_037344.1:45045949-45153299-
NC_037344.1	45153334	45153609	MACS_peak_79318	103.94	275	rna47712	LOC112442032	103.94	37.91	41.7	XR_003030019.1	NCBI	1890	NC_037344.1:45153335-45156205+	bidirectional	rna47702	EP400	NC_037344.1:45045949-45153299-
NC_037344.1	45153334	45153609	MACS_peak_79318	103.94	275	rna47712	LOC112442032	103.94	37.91	41.7	XR_003030019.1	NCBI	1890	NC_037344.1:45153335-45156205+	bidirectional	rna47703	EP400	NC_037344.1:45045949-45153299-
NC_037344.1	45153334	45153609	MACS_peak_79318	103.94	275	rna47712	LOC112442032	103.94	37.91	41.7	XR_003030019.1	NCBI	1890	NC_037344.1:45153335-45156205+	bidirectional	rna47704	EP400	NC_037344.1:45045949-45153299-
NC_037344.1	45153334	45153609	MACS_peak_79318	103.94	275	rna47712	LOC112442032	103.94	37.91	41.7	XR_003030019.1	NCBI	1890	NC_037344.1:45153335-45156205+	bidirectional	rna47705	EP400	NC_037344.1:45045949-45153299-
NC_037344.1	45153334	45153609	MACS_peak_79318	103.94	275	rna47712	LOC112442032	103.94	37.91	41.7	XR_003030019.1	NCBI	1890	NC_037344.1:45153335-45156205+	bidirectional	rna47706	EP400	NC_037344.1:45045949-45153299-
NC_037344.1	45153334	45153609	MACS_peak_79318	103.94	275	rna47712	LOC112442032	103.94	37.91	41.7	XR_003030019.1	NCBI	1890	NC_037344.1:45153335-45156205+	bidirectional	rna47707	EP400	NC_037344.1:45045949-45153250-
NC_037344.1	45153334	45153609	MACS_peak_79318	103.94	275	rna47712	LOC112442032	103.94	37.91	41.7	XR_003030019.1	NCBI	1890	NC_037344.1:45153335-45156205+	bidirectional	rna47708	EP400	NC_037344.1:45045953-45153299-
NC_037344.1	45179082	45179640	MACS_peak_79326	369.27	558	rna47717	ULK1	369.27	18.09	22.77	XR_003029934.1	NCBI	5893	NC_037344.1:45176717-45199668-	exon sense-overlapping	rna47716	ULK1	NC_037344.1:45176717-45199668-
NC_037344.1	45179082	45179640	MACS_peak_79326	369.27	558	rna47717	ULK1	369.27	18.09	22.77	XR_003029934.1	NCBI	5893	NC_037344.1:45176717-45199668-	exon sense-overlapping	rna47718	ULK1	NC_037344.1:45176717-45199668-
NC_037344.1	45179082	45179640	MACS_peak_79326	369.27	558	rna47717	ULK1	369.27	18.09	22.77	XR_003029934.1	NCBI	5893	NC_037344.1:45176717-45199668-	exon sense-overlapping	rna47719	ULK1	NC_037344.1:45176717-45199667-
NC_037344.1	45179082	45179640	MACS_peak_79326	369.27	558	rna47717	ULK1	369.27	18.09	22.77	XR_003029934.1	NCBI	5893	NC_037344.1:45176717-45199668-	exon sense-overlapping	rna47720	ULK1	NC_037344.1:45176717-45199372-
NC_037344.1	45179082	45179640	MACS_peak_79326	369.27	558	rna47717	ULK1	369.27	18.09	22.77	XR_003029934.1	NCBI	5893	NC_037344.1:45176717-45199668-	exon sense-overlapping	rna47721	ULK1	NC_037344.1:45176717-45190682-
NC_037344.1	45179082	45179640	MACS_peak_79326	369.27	558	rna47717	ULK1	369.27	18.09	22.77	XR_003029934.1	NCBI	5893	NC_037344.1:45176717-45199668-	exon sense-overlapping	rna47722	ULK1	NC_037344.1:45177727-45199589-
NC_037344.1	50838166	50838380	MACS_peak_79593	110.22	214	rna47783	DHX37	110.22	22.98	40.46	XR_003029935.1	NCBI	4032	NC_037344.1:50838156-50868905+	exon sense-overlapping	rna47784	DHX37	NC_037344.1:50838179-50868905+
NC_037344.1	50876902	50877377	MACS_peak_79608	3178.14	475	rna47788	LOC112442034	3178.14	220	17.24	XR_003030024.1	NCBI	1727	NC_037344.1:50875072-50877377+	intergenic
NC_037344.1	52217256	52217623	MACS_peak_79745	135.99	367	rna47871	LOC112442036	135.99	15.54	36.79	XR_003030026.1	NCBI	382	NC_037344.1:52214961-52217623+	natural antisense	rna47867	KMT5A	NC_037344.1:52210477-52223213-
NC_037344.1	52217256	52217623	MACS_peak_79745	135.99	367	rna47871	LOC112442036	135.99	15.54	36.79	XR_003030026.1	NCBI	382	NC_037344.1:52214961-52217623+	natural antisense	rna47868	KMT5A	NC_037344.1:52210477-52223143-
NC_037344.1	52217256	52217623	MACS_peak_79745	135.99	367	rna47871	LOC112442036	135.99	15.54	36.79	XR_003030026.1	NCBI	382	NC_037344.1:52214961-52217623+	natural antisense	rna47869	KMT5A	NC_037344.1:52210477-52222341-
NC_037344.1	52217256	52217623	MACS_peak_79745	135.99	367	rna47871	LOC112442036	135.99	15.54	36.79	XR_003030026.1	NCBI	382	NC_037344.1:52214961-52217623+	natural antisense	rna47870	KMT5A	NC_037344.1:52210517-52228187-
NC_037344.1	53261177	53261948	MACS_peak_79895	1206.05	771	gene21320	LOC783255	1206.05	43.55	14.81		NCBI	771	NC_037344.1:53261178-53261948+	intronic antisense	rna47988	MLXIP	NC_037344.1:53223799-53284518-
NC_037344.1	53261177	53261948	MACS_peak_79895	1206.05	771	gene21320	LOC783255	1206.05	43.55	14.81		NCBI	771	NC_037344.1:53261178-53261948+	intronic antisense	rna47989	MLXIP	NC_037344.1:53223799-53284461-
NC_037344.1	53261177	53261948	MACS_peak_79895	1206.05	771	gene21320	LOC783255	1206.05	43.55	14.81		NCBI	771	NC_037344.1:53261178-53261948+	intronic antisense	rna47990	MLXIP	NC_037344.1:53223799-53284461-
NC_037344.1	53261177	53261948	MACS_peak_79895	1206.05	771	gene21320	LOC783255	1206.05	43.55	14.81		NCBI	771	NC_037344.1:53261178-53261948+	intronic antisense	rna47991	MLXIP	NC_037344.1:53223799-53284461-
NC_037344.1	53261177	53261948	MACS_peak_79895	1206.05	771	gene21320	LOC783255	1206.05	43.55	14.81		NCBI	771	NC_037344.1:53261178-53261948+	intronic antisense	rna47992	MLXIP	NC_037344.1:53227829-53284407-
NC_037344.1	53925448	53926026	MACS_peak_79968	203.71	578	rna48058	P2RX4	203.71	26.32	29.82	XR_003029904.1	NCBI	1911	NC_037344.1:53925449-53941653-	exon sense-overlapping	rna48059	P2RX4	NC_037344.1:53925451-53941599-
NC_037344.1	53925448	53926026	MACS_peak_79968	203.71	578	rna48058	P2RX4	203.71	26.32	29.82	XR_003029904.1	NCBI	1911	NC_037344.1:53925449-53941653-	natural antisense	rna48060	IFT81	NC_037344.1:53941628-54163226+
NC_037344.1	53925448	53926026	MACS_peak_79968	203.71	578	rna48058	P2RX4	203.71	26.32	29.82	XR_003029904.1	NCBI	1911	NC_037344.1:53925449-53941653-	natural antisense	rna48061	IFT81	NC_037344.1:53941628-54163226+
NC_037344.1	53925448	53926026	MACS_peak_79968	203.71	578	rna48058	P2RX4	203.71	26.32	29.82	XR_003029904.1	NCBI	1911	NC_037344.1:53925449-53941653-	natural antisense	rna48062	IFT81	NC_037344.1:53941628-54161153+
NC_037344.1	54074677	54074938	MACS_peak_79975	970.39	261	gene21344	LOC112442039	970.39	119.77	16.09		NCBI	261	NC_037344.1:54074678-54074938+	intron sense-overlapping	rna48060	IFT81	NC_037344.1:53941628-54163226+
NC_037344.1	54074677	54074938	MACS_peak_79975	970.39	261	gene21344	LOC112442039	970.39	119.77	16.09		NCBI	261	NC_037344.1:54074678-54074938+	intron sense-overlapping	rna48061	IFT81	NC_037344.1:53941628-54163226+
NC_037344.1	54074677	54074938	MACS_peak_79975	970.39	261	gene21344	LOC112442039	970.39	119.77	16.09		NCBI	261	NC_037344.1:54074678-54074938+	intron sense-overlapping	rna48062	IFT81	NC_037344.1:53941628-54161153+
NC_037344.1	54074677	54074938	MACS_peak_79975	970.39	261	gene21344	LOC112442039	970.39	119.77	16.09		NCBI	261	NC_037344.1:54074678-54074938+	intron sense-overlapping	rna48063	IFT81	NC_037344.1:54063522-54161766+
NC_037344.1	54208967	54210159	MACS_peak_79996	526.08	1192	rna48067	LOC100300938	526.08	53.96	20.04	XR_238134.4	NCBI	2902	NC_037344.1:54208000-54211116-	natural antisense	rna48069	ATP2A2	NC_037344.1:54211052-54268644+
NC_037344.1	55483910	55484722	MACS_peak_80085	122.95	812	rna48144	LOC101904902	122.95	29.3	38.35	XR_003030031.1	NCBI	2133	NC_037344.1:55419179-55484916-	intronic antisense	rna48136	ACAD10	NC_037344.1:55400954-55450226+
NC_037344.1	55483910	55484722	MACS_peak_80085	122.95	812	rna48144	LOC101904902	122.95	29.3	38.35	XR_003030031.1	NCBI	2133	NC_037344.1:55419179-55484916-	intronic antisense	rna48137	ACAD10	NC_037344.1:55400967-55450226+
NC_037344.1	55483910	55484722	MACS_peak_80085	122.95	812	rna48144	LOC101904902	122.95	29.3	38.35	XR_003030031.1	NCBI	2133	NC_037344.1:55419179-55484916-	intronic antisense	rna48139	ACAD10	NC_037344.1:55400975-55448479+
NC_037344.1	55483910	55484722	MACS_peak_80085	122.95	812	rna48144	LOC101904902	122.95	29.3	38.35	XR_003030031.1	NCBI	2133	NC_037344.1:55419179-55484916-	intronic antisense	rna48140	ACAD10	NC_037344.1:55400977-55448479+
NC_037344.1	55483910	55484722	MACS_peak_80085	122.95	812	rna48144	LOC101904902	122.95	29.3	38.35	XR_003030031.1	NCBI	2133	NC_037344.1:55419179-55484916-	intronic antisense	rna48141	ACAD10	NC_037344.1:55400988-55448734+
NC_037344.1	55483910	55484722	MACS_peak_80085	122.95	812	rna48144	LOC101904902	122.95	29.3	38.35	XR_003030031.1	NCBI	2133	NC_037344.1:55419179-55484916-	intronic antisense	rna48142	ACAD10	NC_037344.1:55401023-55450323+
NC_037344.1	55483910	55484722	MACS_peak_80085	122.95	812	rna48144	LOC101904902	122.95	29.3	38.35	XR_003030031.1	NCBI	2133	NC_037344.1:55419179-55484916-	intronic antisense	rna48143	ACAD10	NC_037344.1:55409124-55450229+
NC_037344.1	55668271	55668557	MACS_peak_80097	364.39	286	rna48158	LOC104974648	364.39	22.58	22.91	XR_812373.2	NCBI	1005	NC_037344.1:55662207-55669846-	natural antisense	rna48145	CIT	NC_037344.1:55566507-55741850+
NC_037344.1	55668271	55668557	MACS_peak_80097	364.39	286	rna48158	LOC104974648	364.39	22.58	22.91	XR_812373.2	NCBI	1005	NC_037344.1:55662207-55669846-	natural antisense	rna48146	CIT	NC_037344.1:55566507-55741850+
NC_037344.1	55668271	55668557	MACS_peak_80097	364.39	286	rna48158	LOC104974648	364.39	22.58	22.91	XR_812373.2	NCBI	1005	NC_037344.1:55662207-55669846-	natural antisense	rna48147	CIT	NC_037344.1:55566507-55741850+
NC_037344.1	55668271	55668557	MACS_peak_80097	364.39	286	rna48158	LOC104974648	364.39	22.58	22.91	XR_812373.2	NCBI	1005	NC_037344.1:55662207-55669846-	natural antisense	rna48148	CIT	NC_037344.1:55566507-55741850+
NC_037344.1	55668271	55668557	MACS_peak_80097	364.39	286	rna48158	LOC104974648	364.39	22.58	22.91	XR_812373.2	NCBI	1005	NC_037344.1:55662207-55669846-	natural antisense	rna48149	CIT	NC_037344.1:55566507-55741850+
NC_037344.1	55668271	55668557	MACS_peak_80097	364.39	286	rna48158	LOC104974648	364.39	22.58	22.91	XR_812373.2	NCBI	1005	NC_037344.1:55662207-55669846-	natural antisense	rna48150	CIT	NC_037344.1:55566507-55728215+
NC_037344.1	55668271	55668557	MACS_peak_80097	364.39	286	rna48158	LOC104974648	364.39	22.58	22.91	XR_812373.2	NCBI	1005	NC_037344.1:55662207-55669846-	natural antisense	rna48151	CIT	NC_037344.1:55566556-55741850+
NC_037344.1	55668271	55668557	MACS_peak_80097	364.39	286	rna48158	LOC104974648	364.39	22.58	22.91	XR_812373.2	NCBI	1005	NC_037344.1:55662207-55669846-	natural antisense	rna48152	CIT	NC_037344.1:55569759-55741850+
NC_037344.1	55668271	55668557	MACS_peak_80097	364.39	286	rna48158	LOC104974648	364.39	22.58	22.91	XR_812373.2	NCBI	1005	NC_037344.1:55662207-55669846-	natural antisense	rna48153	CIT	NC_037344.1:55588732-55741850+
NC_037344.1	55668271	55668557	MACS_peak_80097	364.39	286	rna48158	LOC104974648	364.39	22.58	22.91	XR_812373.2	NCBI	1005	NC_037344.1:55662207-55669846-	natural antisense	rna48154	CIT	NC_037344.1:55616219-55741850+
NC_037344.1	55668271	55668557	MACS_peak_80097	364.39	286	rna48158	LOC104974648	364.39	22.58	22.91	XR_812373.2	NCBI	1005	NC_037344.1:55662207-55669846-	natural antisense	rna48155	CIT	NC_037344.1:55636409-55741850+
NC_037344.1	55668271	55668557	MACS_peak_80097	364.39	286	rna48158	LOC104974648	364.39	22.58	22.91	XR_812373.2	NCBI	1005	NC_037344.1:55662207-55669846-	natural antisense	rna48156	CIT	NC_037344.1:55659373-55741850+
NC_037344.1	62391112	62391883	MACS_peak_80523	3100	771	rna48369	LOC101902124	3100	118.94	13.91	XR_003030047.1	NCBI	2152	NC_037344.1:62288317-62391883+	intronic antisense	rna48374	ALDH2	NC_037344.1:62300434-62326158-
NC_037344.1	62496083	62496748	MACS_peak_80545	69.24	665	rna48384	LOC104974669	69.24	14.07	51.36	XR_812430.2	NCBI	3332	NC_037344.1:62492635-62496748-	intergenic
NC_037344.1	62607651	62607889	MACS_peak_80570	708.8	238	gene21475	LOC783583	708.8	64.37	18		NCBI	1192	NC_037344.1:62607652-62611847+	natural antisense	rna48392	PXN	NC_037344.1:62564685-62607803-
NC_037344.1	62607651	62607889	MACS_peak_80570	708.8	238	gene21475	LOC783583	708.8	64.37	18		NCBI	1192	NC_037344.1:62607652-62611847+	natural antisense	rna48393	PXN	NC_037344.1:62564685-62607803-
NC_037344.1	62816666	62817279	MACS_peak_80589	731.38	613	rna48425	RNF10	731.38	26.68	17.6	XR_003029930.1	NCBI	3786	NC_037344.1:62816667-62850320+	exon sense-overlapping	rna48426	RNF10	NC_037344.1:62816701-62850320+
NC_037344.1	62816666	62817279	MACS_peak_80589	731.38	613	rna48425	RNF10	731.38	26.68	17.6	XR_003029930.1	NCBI	3786	NC_037344.1:62816667-62850320+	exon sense-overlapping	rna48427	RNF10	NC_037344.1:62827788-62850322+
NC_037344.1	63377265	63378177	MACS_peak_80662	214.03	912	rna48471	LOC112442053	214.03	24.06	29.02	XR_003030058.1	NCBI	8372	NC_037344.1:63377266-63391943+	intron sense-overlapping	rna48468	GLTP	NC_037344.1:63377007-63399503+
NC_037344.1	63377265	63378177	MACS_peak_80662	214.03	912	rna48471	LOC112442053	214.03	24.06	29.02	XR_003030058.1	NCBI	8372	NC_037344.1:63377266-63391943+	intron sense-overlapping	rna48469	GLTP	NC_037344.1:63377007-63399503+
NC_037344.1	63377265	63378177	MACS_peak_80662	214.03	912	rna48471	LOC112442053	214.03	24.06	29.02	XR_003030058.1	NCBI	8372	NC_037344.1:63377266-63391943+	intron sense-overlapping	rna48470	GLTP	NC_037344.1:63377147-63398540+
NC_037344.1	63391691	63391943	MACS_peak_80668	60.57	252	rna48471	LOC112442053	60.57	10.43	54.65	XR_003030058.1	NCBI	8372	NC_037344.1:63377266-63391943+	intron sense-overlapping	rna48468	GLTP	NC_037344.1:63377007-63399503+
NC_037344.1	63391691	63391943	MACS_peak_80668	60.57	252	rna48471	LOC112442053	60.57	10.43	54.65	XR_003030058.1	NCBI	8372	NC_037344.1:63377266-63391943+	intron sense-overlapping	rna48469	GLTP	NC_037344.1:63377007-63399503+
NC_037344.1	63391691	63391943	MACS_peak_80668	60.57	252	rna48471	LOC112442053	60.57	10.43	54.65	XR_003030058.1	NCBI	8372	NC_037344.1:63377266-63391943+	intron sense-overlapping	rna48470	GLTP	NC_037344.1:63377147-63398540+
NC_037344.1	67403469	67408952	MACS_peak_80931	858.18	5483	rna48617	LOC101903015	858.18	64.34	16.81	XR_003030072.1	NCBI	6689	NC_037344.1:67330250-67409078+	exon sense-overlapping	rna48615	LOC101903015	NC_037344.1:67329883-67397233+
NC_037344.1	67403469	67408952	MACS_peak_80931	858.18	5483	rna48617	LOC101903015	858.18	64.34	16.81	XR_003030072.1	NCBI	6689	NC_037344.1:67330250-67409078+	exon sense-overlapping	rna48616	LOC101903015	NC_037344.1:67329907-67365268+
NC_037344.1	67403469	67408952	MACS_peak_80931	858.18	5483	rna48617	LOC101903015	858.18	64.34	16.81	XR_003030072.1	NCBI	6689	NC_037344.1:67330250-67409078+	natural antisense	rna48621	TTC28	NC_037344.1:67393948-67973022-
NC_037344.1	67403469	67408952	MACS_peak_80931	858.18	5483	rna48617	LOC101903015	858.18	64.34	16.81	XR_003030072.1	NCBI	6689	NC_037344.1:67330250-67409078+	natural antisense	rna48622	TTC28	NC_037344.1:67393948-67973022-
NC_037344.1	67403469	67408952	MACS_peak_80931	858.18	5483	rna48617	LOC101903015	858.18	64.34	16.81	XR_003030072.1	NCBI	6689	NC_037344.1:67330250-67409078+	natural antisense	rna48623	TTC28	NC_037344.1:67393948-67807266-
NC_037344.1	67403469	67408952	MACS_peak_80931	858.18	5483	rna48617	LOC101903015	858.18	64.34	16.81	XR_003030072.1	NCBI	6689	NC_037344.1:67330250-67409078+	natural antisense	rna48624	TTC28	NC_037344.1:67393948-67807265-
NC_037344.1	68600518	68601133	MACS_peak_80993	53.23	615	rna48679	AP1B1	53.23	10.63	58.15	XR_003029911.1	NCBI	4499	NC_037344.1:68598719-68647134-	exon sense-overlapping	rna48677	AP1B1	NC_037344.1:68598719-68647134-
NC_037344.1	68600518	68601133	MACS_peak_80993	53.23	615	rna48679	AP1B1	53.23	10.63	58.15	XR_003029911.1	NCBI	4499	NC_037344.1:68598719-68647134-	exon sense-overlapping	rna48678	AP1B1	NC_037344.1:68598719-68647134-
NC_037344.1	68600518	68601133	MACS_peak_80993	53.23	615	rna48679	AP1B1	53.23	10.63	58.15	XR_003029911.1	NCBI	4499	NC_037344.1:68598719-68647134-	exon sense-overlapping	rna48680	AP1B1	NC_037344.1:68598719-68647134-
NC_037344.1	68600518	68601133	MACS_peak_80993	53.23	615	rna48679	AP1B1	53.23	10.63	58.15	XR_003029911.1	NCBI	4499	NC_037344.1:68598719-68647134-	exon sense-overlapping	rna48682	AP1B1	NC_037344.1:68598719-68647127-
NC_037344.1	68600518	68601133	MACS_peak_80993	53.23	615	rna48679	AP1B1	53.23	10.63	58.15	XR_003029911.1	NCBI	4499	NC_037344.1:68598719-68647134-	exon sense-overlapping	rna48683	AP1B1	NC_037344.1:68598719-68647088-
NC_037344.1	68600518	68601133	MACS_peak_80993	53.23	615	rna48679	AP1B1	53.23	10.63	58.15	XR_003029911.1	NCBI	4499	NC_037344.1:68598719-68647134-	exon sense-overlapping	rna48684	AP1B1	NC_037344.1:68598719-68631821-
NC_037344.1	68600518	68601133	MACS_peak_80993	53.23	615	rna48679	AP1B1	53.23	10.63	58.15	XR_003029911.1	NCBI	4499	NC_037344.1:68598719-68647134-	exon sense-overlapping	rna48685	AP1B1	NC_037344.1:68598719-68631821-
NC_037344.1	69867367	69871056	MACS_peak_81165	732.52	3689	rna48842	TUG1	732.52	25.28	17.56	NR_131898.1	NCBI	4890	NC_037344.1:69863342-69871056+	intergenic
NC_037344.1	71230843	71231283	MACS_peak_81274	1950.43	440	rna48946	LOC101909384	1950.43	82.14	15.05	XR_001502263.1	NCBI	677	NC_037344.1:71229522-71231283-	bidirectional	rna48947	MMP11	NC_037344.1:71231342-71240517+
NC_037344.1	72661826	72662151	MACS_peak_81567	52.09	325	rna49213	LOC112442083	52.09	12.11	58.6	XR_003030108.1	NCBI	1318	NC_037344.1:72661827-72664331+	intronic antisense	rna49207	LOC101906870	NC_037344.1:72647471-72693069-
NC_037344.1	72661826	72662151	MACS_peak_81567	52.09	325	rna49213	LOC112442083	52.09	12.11	58.6	XR_003030108.1	NCBI	1318	NC_037344.1:72661827-72664331+	intronic antisense	rna49208	LOC101906870	NC_037344.1:72647471-72693057-
NC_037344.1	72661826	72662151	MACS_peak_81567	52.09	325	rna49213	LOC112442083	52.09	12.11	58.6	XR_003030108.1	NCBI	1318	NC_037344.1:72661827-72664331+	intronic antisense	rna49209	LOC101906870	NC_037344.1:72647471-72692962-
NC_037344.1	72661826	72662151	MACS_peak_81567	52.09	325	rna49213	LOC112442083	52.09	12.11	58.6	XR_003030108.1	NCBI	1318	NC_037344.1:72661827-72664331+	intronic antisense	rna49210	LOC101906870	NC_037344.1:72647471-72692065-
NC_037344.1	72661826	72662151	MACS_peak_81567	52.09	325	rna49213	LOC112442083	52.09	12.11	58.6	XR_003030108.1	NCBI	1318	NC_037344.1:72661827-72664331+	intronic antisense	rna49211	LOC101906870	NC_037344.1:72647471-72686299-
NC_037344.1	72661826	72662151	MACS_peak_81567	52.09	325	rna49213	LOC112442083	52.09	12.11	58.6	XR_003030108.1	NCBI	1318	NC_037344.1:72661827-72664331+	intronic antisense	rna49212	LOC101906870	NC_037344.1:72647471-72680667-
NC_037345.1	14349649	14349850	MACS_peak_82470	232.59	201	rna49723	LOC112442273	232.59	22.66	27.92	XR_003030312.1	NCBI	2717	NC_037345.1:14349650-14352529+	natural antisense	rna49714	ANKRD11	NC_037345.1:14326846-14446541-
NC_037345.1	14349649	14349850	MACS_peak_82470	232.59	201	rna49723	LOC112442273	232.59	22.66	27.92	XR_003030312.1	NCBI	2717	NC_037345.1:14349650-14352529+	natural antisense	rna49715	ANKRD11	NC_037345.1:14326846-14446541-
NC_037345.1	14349649	14349850	MACS_peak_82470	232.59	201	rna49723	LOC112442273	232.59	22.66	27.92	XR_003030312.1	NCBI	2717	NC_037345.1:14349650-14352529+	natural antisense	rna49716	ANKRD11	NC_037345.1:14326857-14446476-
NC_037345.1	14349649	14349850	MACS_peak_82470	232.59	201	rna49723	LOC112442273	232.59	22.66	27.92	XR_003030312.1	NCBI	2717	NC_037345.1:14349650-14352529+	natural antisense	rna49717	ANKRD11	NC_037345.1:14326857-14446476-
NC_037345.1	14349649	14349850	MACS_peak_82470	232.59	201	rna49723	LOC112442273	232.59	22.66	27.92	XR_003030312.1	NCBI	2717	NC_037345.1:14349650-14352529+	natural antisense	rna49718	ANKRD11	NC_037345.1:14326857-14446476-
NC_037345.1	14349649	14349850	MACS_peak_82470	232.59	201	rna49723	LOC112442273	232.59	22.66	27.92	XR_003030312.1	NCBI	2717	NC_037345.1:14349650-14352529+	natural antisense	rna49719	ANKRD11	NC_037345.1:14326857-14446476-
NC_037345.1	14349649	14349850	MACS_peak_82470	232.59	201	rna49723	LOC112442273	232.59	22.66	27.92	XR_003030312.1	NCBI	2717	NC_037345.1:14349650-14352529+	natural antisense	rna49720	ANKRD11	NC_037345.1:14326857-14446476-
NC_037345.1	14349649	14349850	MACS_peak_82470	232.59	201	rna49723	LOC112442273	232.59	22.66	27.92	XR_003030312.1	NCBI	2717	NC_037345.1:14349650-14352529+	natural antisense	rna49721	ANKRD11	NC_037345.1:14326857-14446476-
NC_037345.1	14463301	14463520	MACS_peak_82485	327.48	219	rna49725	SPG7	327.48	46.67	23.82	XR_001502298.2	NCBI	3217	NC_037345.1:14463302-14484356+	exon sense-overlapping	rna49726	SPG7	NC_037345.1:14463303-14484625+
NC_037345.1	14463301	14463520	MACS_peak_82485	327.48	219	rna49725	SPG7	327.48	46.67	23.82	XR_001502298.2	NCBI	3217	NC_037345.1:14463302-14484356+	exon sense-overlapping	rna49727	SPG7	NC_037345.1:14463317-14484612+
NC_037345.1	14463301	14463520	MACS_peak_82485	327.48	219	rna49725	SPG7	327.48	46.67	23.82	XR_001502298.2	NCBI	3217	NC_037345.1:14463302-14484356+	exon sense-overlapping	rna49728	SPG7	NC_037345.1:14463381-14484625+
NC_037345.1	14482834	14483790	MACS_peak_82496	1497.35	956	rna49725	SPG7	1497.35	102.55	15.03	XR_001502298.2	NCBI	3217	NC_037345.1:14463302-14484356+	exon sense-overlapping	rna49726	SPG7	NC_037345.1:14463303-14484625+
NC_037345.1	14482834	14483790	MACS_peak_82496	1497.35	956	rna49725	SPG7	1497.35	102.55	15.03	XR_001502298.2	NCBI	3217	NC_037345.1:14463302-14484356+	exon sense-overlapping	rna49727	SPG7	NC_037345.1:14463317-14484612+
NC_037345.1	14482834	14483790	MACS_peak_82496	1497.35	956	rna49725	SPG7	1497.35	102.55	15.03	XR_001502298.2	NCBI	3217	NC_037345.1:14463302-14484356+	exon sense-overlapping	rna49728	SPG7	NC_037345.1:14463381-14484625+
NC_037345.1	15442716	15443107	MACS_peak_82627	3100	391	gene22048	LOC789587	3100	189.46	13.91		NCBI	617	NC_037345.1:15442491-15443107+	intergenic
NC_037345.1	24773361	24774032	MACS_peak_83057	940.38	671	gene22144	LOC112442288	940.38	58.12	16.39		NCBI	671	NC_037345.1:24773362-24774032+	intergenic
NC_037345.1	34728632	34732956	MACS_peak_83301	51.52	4324	rna50282	LOC101905588	51.52	22.55	58.92	XR_003030353.1	NCBI	7178	NC_037345.1:34728633-34735810+	intron sense-overlapping	rna50280	CBFB	NC_037345.1:34704537-34753112+
NC_037345.1	34728632	34732956	MACS_peak_83301	51.52	4324	rna50282	LOC101905588	51.52	22.55	58.92	XR_003030353.1	NCBI	7178	NC_037345.1:34728633-34735810+	intron sense-overlapping	rna50281	CBFB	NC_037345.1:34704611-34751330+
NC_037345.1	36449235	36449719	MACS_peak_83561	334.55	484	rna50533	LOC112442296	334.55	28.99	23.77	XR_003030363.1	NCBI	707	NC_037345.1:36449236-36458850-	intronic antisense	rna50541	VPS4A	NC_037345.1:36458150-36471999+
NC_037345.1	36449235	36449719	MACS_peak_83561	334.55	484	rna50533	LOC112442296	334.55	28.99	23.77	XR_003030363.1	NCBI	707	NC_037345.1:36449236-36458850-	intronic antisense	rna50545	VPS4A	NC_037345.1:36458150-36471999+
NC_037345.1	36449235	36449719	MACS_peak_83561	334.55	484	rna50533	LOC112442296	334.55	28.99	23.77	XR_003030363.1	NCBI	707	NC_037345.1:36449236-36458850-	intronic antisense	rna50546	VPS4A	NC_037345.1:36458150-36471999+
NC_037345.1	36449235	36449719	MACS_peak_83561	334.55	484	rna50533	LOC112442296	334.55	28.99	23.77	XR_003030363.1	NCBI	707	NC_037345.1:36449236-36458850-	intronic antisense	rna50547	VPS4A	NC_037345.1:36458150-36471999+
NC_037345.1	36449235	36449719	MACS_peak_83561	334.55	484	rna50533	LOC112442296	334.55	28.99	23.77	XR_003030363.1	NCBI	707	NC_037345.1:36449236-36458850-	intronic antisense	rna50548	VPS4A	NC_037345.1:36458178-36468906+
NC_037345.1	36458064	36458326	MACS_peak_83562	818.25	262	rna50537	VPS4A	818.25	57.22	17.08	XR_003030194.1	NCBI	4837	NC_037345.1:36458055-36471999+	exon sense-overlapping	rna50541	VPS4A	NC_037345.1:36458150-36471999+
NC_037345.1	36458064	36458326	MACS_peak_83562	818.25	262	rna50537	VPS4A	818.25	57.22	17.08	XR_003030194.1	NCBI	4837	NC_037345.1:36458055-36471999+	exon sense-overlapping	rna50545	VPS4A	NC_037345.1:36458150-36471999+
NC_037345.1	36458064	36458326	MACS_peak_83562	818.25	262	rna50537	VPS4A	818.25	57.22	17.08	XR_003030194.1	NCBI	4837	NC_037345.1:36458055-36471999+	exon sense-overlapping	rna50546	VPS4A	NC_037345.1:36458150-36471999+
NC_037345.1	36458064	36458326	MACS_peak_83562	818.25	262	rna50537	VPS4A	818.25	57.22	17.08	XR_003030194.1	NCBI	4837	NC_037345.1:36458055-36471999+	exon sense-overlapping	rna50547	VPS4A	NC_037345.1:36458150-36471999+
NC_037345.1	36458064	36458326	MACS_peak_83562	818.25	262	rna50537	VPS4A	818.25	57.22	17.08	XR_003030194.1	NCBI	4837	NC_037345.1:36458055-36471999+	exon sense-overlapping	rna50548	VPS4A	NC_037345.1:36458178-36468906+
NC_037345.1	39069310	39070131	MACS_peak_83692	118.69	821	rna50592	LOC107133343	118.69	31.02	38.99	XR_001502344.2	NCBI	3981	NC_037345.1:39069311-39077378+	natural antisense	rna50590	DHODH	NC_037345.1:39068792-39081906-
NC_037345.1	39069310	39070131	MACS_peak_83692	118.69	821	rna50592	LOC107133343	118.69	31.02	38.99	XR_001502344.2	NCBI	3981	NC_037345.1:39069311-39077378+	natural antisense	rna50591	DHODH	NC_037345.1:39068957-39081933-
NC_037345.1	45717357	45718503	MACS_peak_84044	1418.58	1146	gene22450	LOC100297240	1418.58	69.4	14.99		NCBI	1146	NC_037345.1:45717358-45718503-	intergenic
NC_037345.1	48509792	48510465	MACS_peak_84332	67.56	673	gene22594	LOC785843	67.56	14.56	52.04		NCBI	734	NC_037345.1:48509793-48510526+	intergenic
NC_037345.1	50065823	50066586	MACS_peak_84529	53.69	763	gene22677	LOC101906045	53.69	18.09	57.94		NCBI	811	NC_037345.1:50065776-50066586+	intergenic
NC_037345.1	50881588	50882497	MACS_peak_84598	177.47	909	rna51454	LOC100849237	177.47	28.6	32.04	XR_001494183.2	NCBI	1744	NC_037345.1:50881186-50900170-	natural antisense	rna51457	LIPE	NC_037345.1:50886651-50907201+
NC_037345.1	50881588	50882497	MACS_peak_84598	177.47	909	rna51454	LOC100849237	177.47	28.6	32.04	XR_001494183.2	NCBI	1744	NC_037345.1:50881186-50900170-	natural antisense	rna51458	LIPE	NC_037345.1:50889217-50907201+
NC_037345.1	50881588	50882497	MACS_peak_84598	177.47	909	rna51454	LOC100849237	177.47	28.6	32.04	XR_001494183.2	NCBI	1744	NC_037345.1:50881186-50900170-	natural antisense	rna51459	LIPE	NC_037345.1:50889660-50907201+
NC_037345.1	50881588	50882497	MACS_peak_84598	177.47	909	rna51454	LOC100849237	177.47	28.6	32.04	XR_001494183.2	NCBI	1744	NC_037345.1:50881186-50900170-	natural antisense	rna51460	LIPE	NC_037345.1:50895719-50907094+
NC_037345.1	50881588	50882497	MACS_peak_84598	177.47	909	rna51454	LOC100849237	177.47	28.6	32.04	XR_001494183.2	NCBI	1744	NC_037345.1:50881186-50900170-	natural antisense	rna51461	LIPE	NC_037345.1:50896514-50907201+
NC_037345.1	52456593	52458245	MACS_peak_84761	62.99	1652	rna51695	LOC104974891	62.99	14.07	53.77	XR_001494192.2	NCBI	1938	NC_037345.1:52456594-52463273-	natural antisense	rna51694	CEACAM19	NC_037345.1:52447152-52465532+
NC_037345.1	52764319	52764839	MACS_peak_84840	147.45	520	rna51737	LOC112442332	147.45	31.32	35.13	XR_003030433.1	NCBI	665	NC_037345.1:52764055-52764839-	bidirectional	rna51738	PPP1R37	NC_037345.1:52764965-52802815+
NC_037345.1	55492703	55492845	MACS_peak_85309	51.94	142	rna52089	LOC112442352	51.94	8.03	58.69	XR_003030455.1	NCBI	1226	NC_037345.1:55490977-55492845-	natural antisense	rna52085	NUCB1	NC_037345.1:55487254-55503527+
NC_037345.1	55492703	55492845	MACS_peak_85309	51.94	142	rna52089	LOC112442352	51.94	8.03	58.69	XR_003030455.1	NCBI	1226	NC_037345.1:55490977-55492845-	natural antisense	rna52086	NUCB1	NC_037345.1:55487482-55503527+
NC_037345.1	55492703	55492845	MACS_peak_85309	51.94	142	rna52089	LOC112442352	51.94	8.03	58.69	XR_003030455.1	NCBI	1226	NC_037345.1:55490977-55492845-	natural antisense	rna52087	NUCB1	NC_037345.1:55487483-55503527+
NC_037345.1	58352656	58352738	MACS_peak_85649	147.58	82	rna52502	LOC787057	147.58	31.59	35.12	XR_003030232.1	NCBI	6305	NC_037345.1:58323549-58376770+	exon sense-overlapping	rna52509	LOC787057	NC_037345.1:58323549-58338279+
NC_037345.1	58352656	58352738	MACS_peak_85649	147.58	82	rna52502	LOC787057	147.58	31.59	35.12	XR_003030232.1	NCBI	6305	NC_037345.1:58323549-58376770+	exon sense-overlapping	rna52510	LOC787057	NC_037345.1:58323549-58338279+
NC_037345.1	58352656	58352738	MACS_peak_85649	147.58	82	rna52502	LOC787057	147.58	31.59	35.12	XR_003030232.1	NCBI	6305	NC_037345.1:58323549-58376770+	exon sense-overlapping	rna52511	LOC787057	NC_037345.1:58323649-58338279+
NC_037345.1	58352656	58352738	MACS_peak_85649	147.58	82	rna52502	LOC787057	147.58	31.59	35.12	XR_003030232.1	NCBI	6305	NC_037345.1:58323549-58376770+	exon sense-overlapping	rna52512	LOC112442214	NC_037345.1:58351084-58376770+
NC_037345.1	58352656	58352738	MACS_peak_85649	147.58	82	rna52502	LOC787057	147.58	31.59	35.12	XR_003030232.1	NCBI	6305	NC_037345.1:58323549-58376770+	exon sense-overlapping	rna52513	LOC112442214	NC_037345.1:58366152-58376770+
NC_037345.1	60312796	60313937	MACS_peak_85855	264.79	1141	gene23208	LOC112442410	264.79	34.75	26.2		NCBI	1535	NC_037345.1:60312461-60318839-	exon sense-overlapping	rna52650	LOC786224	NC_037345.1:60318637-60339186-
NC_037345.1	60444206	60445238	MACS_peak_85875	171.98	1032	gene23218	LOC101906283	171.98	20.6	32.5		NCBI	1102	NC_037345.1:60444207-60445745-	intron sense-overlapping	rna52658	LOC618456	NC_037345.1:60417561-60500509-
NC_037345.1	60510545	60513500	MACS_peak_85886	71.8	2955	gene23223	LOC104970711	71.8	13.21	50.29		NCBI	7555	NC_037345.1:60510539-60518093-	intron sense-overlapping	rna52664	LOC104968479	NC_037345.1:60456855-60571083-
NC_037345.1	60510545	60513500	MACS_peak_85886	71.8	2955	gene23223	LOC104970711	71.8	13.21	50.29		NCBI	7555	NC_037345.1:60510539-60518093-	intron sense-overlapping	rna52667	LOC100336208	NC_037345.1:60507692-60557908-
NC_037345.1	60655757	60656246	MACS_peak_85899	851.23	489	gene23229	LOC788405	851.23	90.47	16.87		NCBI	510	NC_037345.1:60655737-60656246-	intron sense-overlapping	rna52675	LOC100336448	NC_037345.1:60651835-60663749-
NC_037345.1	61572177	61572368	MACS_peak_85922	89.59	191	rna52743	LOC101904855	89.59	14.36	45.21	XR_003030487.1	NCBI	683	NC_037345.1:61561916-61572368-	intronic antisense	rna52747	MYADM	NC_037345.1:61571928-61580328+
NC_037345.1	62310797	62311870	MACS_peak_86036	494.58	1073	rna52897	EPS8L1	494.58	30	20.36	XR_238524.4	NCBI	3194	NC_037345.1:62310798-62323728-	exon sense-overlapping	rna52898	EPS8L1	NC_037345.1:62311447-62323676-
NC_037345.1	63859174	63859268	MACS_peak_86150	50.77	94	rna53099	LOC509356	50.77	16.95	59.31	XR_813035.3	NCBI	443	NC_037345.1:63852951-63859396-	intergenic
NC_037345.1	64499535	64501211	MACS_peak_86177	181.42	1676	rna53136	ZNF543	181.42	24.99	31.52	XR_001494252.2	NCBI	5812	NC_037345.1:64484400-64513740+	exon sense-overlapping	rna53135	ZNF543	NC_037345.1:64484399-64502685+
NC_037345.1	65765606	65766422	MACS_peak_86272	262.82	816	rna53290	LOC112442228	262.82	14.97	26.29	XR_003030259.1	NCBI	916	NC_037345.1:65747929-65766422+	bidirectional	rna53286	ZBTB45	NC_037345.1:65742900-65747621-
NC_037345.1	65765606	65766422	MACS_peak_86272	262.82	816	rna53290	LOC112442228	262.82	14.97	26.29	XR_003030259.1	NCBI	916	NC_037345.1:65747929-65766422+	bidirectional	rna53287	ZBTB45	NC_037345.1:65742900-65747562-
NC_037345.1	65765606	65766422	MACS_peak_86272	262.82	816	rna53290	LOC112442228	262.82	14.97	26.29	XR_003030259.1	NCBI	916	NC_037345.1:65747929-65766422+	bidirectional	rna53288	ZBTB45	NC_037345.1:65742905-65747864-
NC_037345.1	65765606	65766422	MACS_peak_86272	262.82	816	rna53290	LOC112442228	262.82	14.97	26.29	XR_003030259.1	NCBI	916	NC_037345.1:65747929-65766422+	bidirectional	rna53289	ZBTB45	NC_037345.1:65742905-65747806-
NC_037346.1	8447937	8449825	MACS_peak_86447	326.03	1888	gene23586	LOC101904749	326.03	41.65	23.85		NCBI	5376	NC_037346.1:8444450-8449825+	intron sense-overlapping	rna53411	MSI2	NC_037346.1:8092215-8497838+
NC_037346.1	8447937	8449825	MACS_peak_86447	326.03	1888	gene23586	LOC101904749	326.03	41.65	23.85		NCBI	5376	NC_037346.1:8444450-8449825+	intron sense-overlapping	rna53412	MSI2	NC_037346.1:8092215-8497838+
NC_037346.1	8447937	8449825	MACS_peak_86447	326.03	1888	gene23586	LOC101904749	326.03	41.65	23.85		NCBI	5376	NC_037346.1:8444450-8449825+	intron sense-overlapping	rna53413	MSI2	NC_037346.1:8092215-8497838+
NC_037346.1	8447937	8449825	MACS_peak_86447	326.03	1888	gene23586	LOC101904749	326.03	41.65	23.85		NCBI	5376	NC_037346.1:8444450-8449825+	intron sense-overlapping	rna53414	MSI2	NC_037346.1:8092215-8497838+
NC_037346.1	8447937	8449825	MACS_peak_86447	326.03	1888	gene23586	LOC101904749	326.03	41.65	23.85		NCBI	5376	NC_037346.1:8444450-8449825+	intron sense-overlapping	rna53415	MSI2	NC_037346.1:8092215-8497838+
NC_037346.1	8447937	8449825	MACS_peak_86447	326.03	1888	gene23586	LOC101904749	326.03	41.65	23.85		NCBI	5376	NC_037346.1:8444450-8449825+	intron sense-overlapping	rna53416	MSI2	NC_037346.1:8092215-8497838+
NC_037346.1	8447937	8449825	MACS_peak_86447	326.03	1888	gene23586	LOC101904749	326.03	41.65	23.85		NCBI	5376	NC_037346.1:8444450-8449825+	intron sense-overlapping	rna53417	MSI2	NC_037346.1:8092215-8467532+
NC_037346.1	8447937	8449825	MACS_peak_86447	326.03	1888	gene23586	LOC101904749	326.03	41.65	23.85		NCBI	5376	NC_037346.1:8444450-8449825+	intron sense-overlapping	rna53418	MSI2	NC_037346.1:8092215-8454136+
NC_037346.1	8447937	8449825	MACS_peak_86447	326.03	1888	gene23586	LOC101904749	326.03	41.65	23.85		NCBI	5376	NC_037346.1:8444450-8449825+	intron sense-overlapping	rna53419	MSI2	NC_037346.1:8092215-8453149+
NC_037346.1	8447937	8449825	MACS_peak_86447	326.03	1888	gene23586	LOC101904749	326.03	41.65	23.85		NCBI	5376	NC_037346.1:8444450-8449825+	intron sense-overlapping	rna53420	MSI2	NC_037346.1:8092586-8494969+
NC_037346.1	11057703	11057882	MACS_peak_86670	216.78	179	rna53636	MED13	216.78	24.71	29.04	XR_003030767.1	NCBI	10573	NC_037346.1:11057704-11154630+	exon sense-overlapping	rna53637	MED13	NC_037346.1:11057705-11154630+
NC_037346.1	14348393	14349476	MACS_peak_86978	135.84	1083	rna53790	LOC107131498	135.84	22.4	36.8	XR_003030775.1	NCBI	2602	NC_037346.1:14346875-14349476+	intergenic
NC_037346.1	20447845	20448045	MACS_peak_87392	1723.94	200	rna54107	MYO18A	1723.94	34.83	15.22	XR_003030794.1	NCBI	7090	NC_037346.1:20435644-20536334-	exon sense-overlapping	rna54086	MYO18A	NC_037346.1:20435144-20536361-
NC_037346.1	20447845	20448045	MACS_peak_87392	1723.94	200	rna54107	MYO18A	1723.94	34.83	15.22	XR_003030794.1	NCBI	7090	NC_037346.1:20435644-20536334-	exon sense-overlapping	rna54087	MYO18A	NC_037346.1:20435144-20536360-
NC_037346.1	20447845	20448045	MACS_peak_87392	1723.94	200	rna54107	MYO18A	1723.94	34.83	15.22	XR_003030794.1	NCBI	7090	NC_037346.1:20435644-20536334-	exon sense-overlapping	rna54088	MYO18A	NC_037346.1:20435144-20536360-
NC_037346.1	20447845	20448045	MACS_peak_87392	1723.94	200	rna54107	MYO18A	1723.94	34.83	15.22	XR_003030794.1	NCBI	7090	NC_037346.1:20435644-20536334-	exon sense-overlapping	rna54089	MYO18A	NC_037346.1:20435144-20536360-
NC_037346.1	20447845	20448045	MACS_peak_87392	1723.94	200	rna54107	MYO18A	1723.94	34.83	15.22	XR_003030794.1	NCBI	7090	NC_037346.1:20435644-20536334-	exon sense-overlapping	rna54090	MYO18A	NC_037346.1:20435144-20536360-
NC_037346.1	20447845	20448045	MACS_peak_87392	1723.94	200	rna54107	MYO18A	1723.94	34.83	15.22	XR_003030794.1	NCBI	7090	NC_037346.1:20435644-20536334-	exon sense-overlapping	rna54091	MYO18A	NC_037346.1:20435144-20536334-
NC_037346.1	20447845	20448045	MACS_peak_87392	1723.94	200	rna54107	MYO18A	1723.94	34.83	15.22	XR_003030794.1	NCBI	7090	NC_037346.1:20435644-20536334-	exon sense-overlapping	rna54092	MYO18A	NC_037346.1:20435144-20536322-
NC_037346.1	20447845	20448045	MACS_peak_87392	1723.94	200	rna54107	MYO18A	1723.94	34.83	15.22	XR_003030794.1	NCBI	7090	NC_037346.1:20435644-20536334-	exon sense-overlapping	rna54093	MYO18A	NC_037346.1:20435147-20536360-
NC_037346.1	20447845	20448045	MACS_peak_87392	1723.94	200	rna54107	MYO18A	1723.94	34.83	15.22	XR_003030794.1	NCBI	7090	NC_037346.1:20435644-20536334-	exon sense-overlapping	rna54094	MYO18A	NC_037346.1:20435147-20536360-
NC_037346.1	20447845	20448045	MACS_peak_87392	1723.94	200	rna54107	MYO18A	1723.94	34.83	15.22	XR_003030794.1	NCBI	7090	NC_037346.1:20435644-20536334-	exon sense-overlapping	rna54095	MYO18A	NC_037346.1:20435147-20536360-
NC_037346.1	20447845	20448045	MACS_peak_87392	1723.94	200	rna54107	MYO18A	1723.94	34.83	15.22	XR_003030794.1	NCBI	7090	NC_037346.1:20435644-20536334-	exon sense-overlapping	rna54096	MYO18A	NC_037346.1:20435147-20536360-
NC_037346.1	20447845	20448045	MACS_peak_87392	1723.94	200	rna54107	MYO18A	1723.94	34.83	15.22	XR_003030794.1	NCBI	7090	NC_037346.1:20435644-20536334-	exon sense-overlapping	rna54097	MYO18A	NC_037346.1:20435147-20536360-
NC_037346.1	20447845	20448045	MACS_peak_87392	1723.94	200	rna54107	MYO18A	1723.94	34.83	15.22	XR_003030794.1	NCBI	7090	NC_037346.1:20435644-20536334-	exon sense-overlapping	rna54098	MYO18A	NC_037346.1:20435147-20536360-
NC_037346.1	20447845	20448045	MACS_peak_87392	1723.94	200	rna54107	MYO18A	1723.94	34.83	15.22	XR_003030794.1	NCBI	7090	NC_037346.1:20435644-20536334-	exon sense-overlapping	rna54099	MYO18A	NC_037346.1:20435147-20498079-
NC_037346.1	20447845	20448045	MACS_peak_87392	1723.94	200	rna54107	MYO18A	1723.94	34.83	15.22	XR_003030794.1	NCBI	7090	NC_037346.1:20435644-20536334-	exon sense-overlapping	rna54100	MYO18A	NC_037346.1:20435147-20497696-
NC_037346.1	20447845	20448045	MACS_peak_87392	1723.94	200	rna54107	MYO18A	1723.94	34.83	15.22	XR_003030794.1	NCBI	7090	NC_037346.1:20435644-20536334-	exon sense-overlapping	rna54101	MYO18A	NC_037346.1:20435147-20489980-
NC_037346.1	20447845	20448045	MACS_peak_87392	1723.94	200	rna54107	MYO18A	1723.94	34.83	15.22	XR_003030794.1	NCBI	7090	NC_037346.1:20435644-20536334-	exon sense-overlapping	rna54102	MYO18A	NC_037346.1:20435644-20536372-
NC_037346.1	20447845	20448045	MACS_peak_87392	1723.94	200	rna54107	MYO18A	1723.94	34.83	15.22	XR_003030794.1	NCBI	7090	NC_037346.1:20435644-20536334-	exon sense-overlapping	rna54103	MYO18A	NC_037346.1:20435644-20536360-
NC_037346.1	20447845	20448045	MACS_peak_87392	1723.94	200	rna54107	MYO18A	1723.94	34.83	15.22	XR_003030794.1	NCBI	7090	NC_037346.1:20435644-20536334-	exon sense-overlapping	rna54104	MYO18A	NC_037346.1:20435644-20536360-
NC_037346.1	20447845	20448045	MACS_peak_87392	1723.94	200	rna54107	MYO18A	1723.94	34.83	15.22	XR_003030794.1	NCBI	7090	NC_037346.1:20435644-20536334-	exon sense-overlapping	rna54105	MYO18A	NC_037346.1:20435644-20536360-
NC_037346.1	20447845	20448045	MACS_peak_87392	1723.94	200	rna54107	MYO18A	1723.94	34.83	15.22	XR_003030794.1	NCBI	7090	NC_037346.1:20435644-20536334-	exon sense-overlapping	rna54106	MYO18A	NC_037346.1:20435644-20536360-
NC_037346.1	20447845	20448045	MACS_peak_87392	1723.94	200	rna54107	MYO18A	1723.94	34.83	15.22	XR_003030794.1	NCBI	7090	NC_037346.1:20435644-20536334-	exon sense-overlapping	rna54108	MYO18A	NC_037346.1:20435644-20523737-
NC_037346.1	20447845	20448045	MACS_peak_87392	1723.94	200	rna54107	MYO18A	1723.94	34.83	15.22	XR_003030794.1	NCBI	7090	NC_037346.1:20435644-20536334-	exon sense-overlapping	rna54109	MYO18A	NC_037346.1:20435644-20523737-
NC_037346.1	20447845	20448045	MACS_peak_87392	1723.94	200	rna54107	MYO18A	1723.94	34.83	15.22	XR_003030794.1	NCBI	7090	NC_037346.1:20435644-20536334-	exon sense-overlapping	rna54110	MYO18A	NC_037346.1:20435644-20498033-
NC_037346.1	20447845	20448045	MACS_peak_87392	1723.94	200	rna54107	MYO18A	1723.94	34.83	15.22	XR_003030794.1	NCBI	7090	NC_037346.1:20435644-20536334-	exon sense-overlapping	rna54111	MYO18A	NC_037346.1:20441296-20536360-
NC_037346.1	20447845	20448045	MACS_peak_87392	1723.94	200	rna54107	MYO18A	1723.94	34.83	15.22	XR_003030794.1	NCBI	7090	NC_037346.1:20435644-20536334-	exon sense-overlapping	rna54113	TIAF1	NC_037346.1:20435144-20435940-
NC_037346.1	20536412	20536607	MACS_peak_87421	163.6	195	rna54114	LOC100848570	163.6	45.95	33.4	XR_813169.3	NCBI	1091	NC_037346.1:20536413-20550924+	bidirectional	rna54086	MYO18A	NC_037346.1:20435144-20536361-
NC_037346.1	20536412	20536607	MACS_peak_87421	163.6	195	rna54114	LOC100848570	163.6	45.95	33.4	XR_813169.3	NCBI	1091	NC_037346.1:20536413-20550924+	bidirectional	rna54087	MYO18A	NC_037346.1:20435144-20536360-
NC_037346.1	20536412	20536607	MACS_peak_87421	163.6	195	rna54114	LOC100848570	163.6	45.95	33.4	XR_813169.3	NCBI	1091	NC_037346.1:20536413-20550924+	bidirectional	rna54088	MYO18A	NC_037346.1:20435144-20536360-
NC_037346.1	20536412	20536607	MACS_peak_87421	163.6	195	rna54114	LOC100848570	163.6	45.95	33.4	XR_813169.3	NCBI	1091	NC_037346.1:20536413-20550924+	bidirectional	rna54089	MYO18A	NC_037346.1:20435144-20536360-
NC_037346.1	20536412	20536607	MACS_peak_87421	163.6	195	rna54114	LOC100848570	163.6	45.95	33.4	XR_813169.3	NCBI	1091	NC_037346.1:20536413-20550924+	bidirectional	rna54090	MYO18A	NC_037346.1:20435144-20536360-
NC_037346.1	20536412	20536607	MACS_peak_87421	163.6	195	rna54114	LOC100848570	163.6	45.95	33.4	XR_813169.3	NCBI	1091	NC_037346.1:20536413-20550924+	bidirectional	rna54091	MYO18A	NC_037346.1:20435144-20536334-
NC_037346.1	20536412	20536607	MACS_peak_87421	163.6	195	rna54114	LOC100848570	163.6	45.95	33.4	XR_813169.3	NCBI	1091	NC_037346.1:20536413-20550924+	bidirectional	rna54092	MYO18A	NC_037346.1:20435144-20536322-
NC_037346.1	20536412	20536607	MACS_peak_87421	163.6	195	rna54114	LOC100848570	163.6	45.95	33.4	XR_813169.3	NCBI	1091	NC_037346.1:20536413-20550924+	bidirectional	rna54093	MYO18A	NC_037346.1:20435147-20536360-
NC_037346.1	20536412	20536607	MACS_peak_87421	163.6	195	rna54114	LOC100848570	163.6	45.95	33.4	XR_813169.3	NCBI	1091	NC_037346.1:20536413-20550924+	bidirectional	rna54094	MYO18A	NC_037346.1:20435147-20536360-
NC_037346.1	20536412	20536607	MACS_peak_87421	163.6	195	rna54114	LOC100848570	163.6	45.95	33.4	XR_813169.3	NCBI	1091	NC_037346.1:20536413-20550924+	bidirectional	rna54095	MYO18A	NC_037346.1:20435147-20536360-
NC_037346.1	20536412	20536607	MACS_peak_87421	163.6	195	rna54114	LOC100848570	163.6	45.95	33.4	XR_813169.3	NCBI	1091	NC_037346.1:20536413-20550924+	bidirectional	rna54096	MYO18A	NC_037346.1:20435147-20536360-
NC_037346.1	20536412	20536607	MACS_peak_87421	163.6	195	rna54114	LOC100848570	163.6	45.95	33.4	XR_813169.3	NCBI	1091	NC_037346.1:20536413-20550924+	bidirectional	rna54097	MYO18A	NC_037346.1:20435147-20536360-
NC_037346.1	20536412	20536607	MACS_peak_87421	163.6	195	rna54114	LOC100848570	163.6	45.95	33.4	XR_813169.3	NCBI	1091	NC_037346.1:20536413-20550924+	bidirectional	rna54098	MYO18A	NC_037346.1:20435147-20536360-
NC_037346.1	20536412	20536607	MACS_peak_87421	163.6	195	rna54114	LOC100848570	163.6	45.95	33.4	XR_813169.3	NCBI	1091	NC_037346.1:20536413-20550924+	bidirectional	rna54102	MYO18A	NC_037346.1:20435644-20536372-
NC_037346.1	20536412	20536607	MACS_peak_87421	163.6	195	rna54114	LOC100848570	163.6	45.95	33.4	XR_813169.3	NCBI	1091	NC_037346.1:20536413-20550924+	bidirectional	rna54103	MYO18A	NC_037346.1:20435644-20536360-
NC_037346.1	20536412	20536607	MACS_peak_87421	163.6	195	rna54114	LOC100848570	163.6	45.95	33.4	XR_813169.3	NCBI	1091	NC_037346.1:20536413-20550924+	bidirectional	rna54104	MYO18A	NC_037346.1:20435644-20536360-
NC_037346.1	20536412	20536607	MACS_peak_87421	163.6	195	rna54114	LOC100848570	163.6	45.95	33.4	XR_813169.3	NCBI	1091	NC_037346.1:20536413-20550924+	bidirectional	rna54105	MYO18A	NC_037346.1:20435644-20536360-
NC_037346.1	20536412	20536607	MACS_peak_87421	163.6	195	rna54114	LOC100848570	163.6	45.95	33.4	XR_813169.3	NCBI	1091	NC_037346.1:20536413-20550924+	bidirectional	rna54106	MYO18A	NC_037346.1:20435644-20536360-
NC_037346.1	20536412	20536607	MACS_peak_87421	163.6	195	rna54114	LOC100848570	163.6	45.95	33.4	XR_813169.3	NCBI	1091	NC_037346.1:20536413-20550924+	bidirectional	rna54111	MYO18A	NC_037346.1:20441296-20536360-
NC_037346.1	22120372	22120650	MACS_peak_87649	90.4	278	rna54219	LOC104975004	90.4	23.88	45.04	XR_003030808.1	NCBI	1098	NC_037346.1:22106963-22120650+	intronic antisense	rna54214	FAM57A	NC_037346.1:22097875-22125808-
NC_037346.1	22120372	22120650	MACS_peak_87649	90.4	278	rna54219	LOC104975004	90.4	23.88	45.04	XR_003030808.1	NCBI	1098	NC_037346.1:22106963-22120650+	natural antisense	rna54215	FAM57A	NC_037346.1:22097875-22125808-
NC_037346.1	22125807	22126043	MACS_peak_87650	64.29	236	rna54221	VPS53	64.29	25.27	53.36	XR_003030628.1	NCBI	4455	NC_037346.1:22125808-22250295+	exon sense-overlapping	rna54222	VPS53	NC_037346.1:22125877-22249150+
NC_037346.1	22125807	22126043	MACS_peak_87650	64.29	236	rna54221	VPS53	64.29	25.27	53.36	XR_003030628.1	NCBI	4455	NC_037346.1:22125808-22250295+	natural antisense	rna54214	FAM57A	NC_037346.1:22097875-22125808-
NC_037346.1	22125807	22126043	MACS_peak_87650	64.29	236	rna54221	VPS53	64.29	25.27	53.36	XR_003030628.1	NCBI	4455	NC_037346.1:22125808-22250295+	natural antisense	rna54215	FAM57A	NC_037346.1:22097875-22125808-
NC_037346.1	23380624	23382100	MACS_peak_87878	399.25	1476	rna54322	METTL16	399.25	21.22	22.06	XR_813155.3	NCBI	6107	NC_037346.1:23374366-23443543-	exon sense-overlapping	rna54323	METTL16	NC_037346.1:23381152-23443485-
NC_037346.1	23443388	23443543	MACS_peak_87886	74.31	155	rna54322	METTL16	74.31	24.7	49.53	XR_813155.3	NCBI	6107	NC_037346.1:23374366-23443543-	exon sense-overlapping	rna54323	METTL16	NC_037346.1:23381152-23443485-
NC_037346.1	24909292	24911084	MACS_peak_88009	237.88	1792	rna54422	LOC101903038	237.88	21.84	27.69	XR_238646.4	NCBI	4667	NC_037346.1:24908023-24914354-	intergenic
NC_037346.1	27670177	27670783	MACS_peak_88347	479.9	606	rna54833	LOC101902972	479.9	20	20.55	XR_003030847.1	NCBI	863	NC_037346.1:27670178-27671675-	natural antisense	rna54832	GUCY2D	NC_037346.1:27662514-27676988+
NC_037346.1	27811096	27812131	MACS_peak_88355	358.98	1035	rna54862	LOC512248	358.98	54.28	23.04	XR_813238.3	NCBI	3150	NC_037346.1:27808982-27812131-	intergenic
NC_037346.1	33238014	33238475	MACS_peak_88700	130.56	461	rna55106	LOC101907886	130.56	26.71	37.32	XR_238689.4	NCBI	1926	NC_037346.1:33229637-33238702+	intronic antisense	rna55105	TRPV2	NC_037346.1:33213080-33230706-
NC_037346.1	33996126	33998988	MACS_peak_88853	78.01	2862	rna55192	LOC101902768	78.01	15.8	48.31	XR_003030869.1	NCBI	4077	NC_037346.1:33935969-33999175+	natural antisense	rna55200	SLC47A1	NC_037346.1:33986430-34016532-
NC_037346.1	33996126	33998988	MACS_peak_88853	78.01	2862	rna55192	LOC101902768	78.01	15.8	48.31	XR_003030869.1	NCBI	4077	NC_037346.1:33935969-33999175+	natural antisense	rna55201	SLC47A1	NC_037346.1:33988138-34016532-
NC_037346.1	34095698	34098023	MACS_peak_88860	360.09	2325	rna55216	LOC101902854	360.09	30.16	23.06	XR_238697.4	NCBI	2658	NC_037346.1:34095699-34098581+	intron sense-overlapping	rna55215	LOC112442748	NC_037346.1:34090106-34105423+
NC_037346.1	37871216	37872346	MACS_peak_89310	67.79	1130	rna55569	LOC112442652	67.79	14.12	51.85	XR_003030890.1	NCBI	1214	NC_037346.1:37871217-37872978-	intergenic
NC_037346.1	37872959	37872978	MACS_peak_89311	115	19	rna55569	LOC112442652	115	26.75	39.46	XR_003030890.1	NCBI	1214	NC_037346.1:37871217-37872978-	intergenic
NC_037346.1	42145898	42145999	MACS_peak_89724	180.93	101	rna55995	DNAJC7	180.93	31.8	31.57	XR_003030666.1	NCBI	2311	NC_037346.1:42139364-42169588-	exon sense-overlapping	rna55994	DNAJC7	NC_037346.1:42139364-42169593-
NC_037346.1	42734172	42734807	MACS_peak_89831	227.94	635	rna56053	PLEKHH3	227.94	39.92	28.23	XR_238748.4	NCBI	3035	NC_037346.1:42725941-42734807-	exon sense-overlapping	rna56052	PLEKHH3	NC_037346.1:42725940-42734368-
NC_037346.1	42734172	42734807	MACS_peak_89831	227.94	635	rna56053	PLEKHH3	227.94	39.92	28.23	XR_238748.4	NCBI	3035	NC_037346.1:42725941-42734807-	exon sense-overlapping	rna56054	PLEKHH3	NC_037346.1:42725941-42734805-
NC_037346.1	42734172	42734807	MACS_peak_89831	227.94	635	rna56053	PLEKHH3	227.94	39.92	28.23	XR_238748.4	NCBI	3035	NC_037346.1:42725941-42734807-	exon sense-overlapping	rna56055	PLEKHH3	NC_037346.1:42725941-42734803-
NC_037346.1	42734172	42734807	MACS_peak_89831	227.94	635	rna56053	PLEKHH3	227.94	39.92	28.23	XR_238748.4	NCBI	3035	NC_037346.1:42725941-42734807-	exon sense-overlapping	rna56056	PLEKHH3	NC_037346.1:42725941-42734166-
NC_037346.1	42734172	42734807	MACS_peak_89831	227.94	635	rna56053	PLEKHH3	227.94	39.92	28.23	XR_238748.4	NCBI	3035	NC_037346.1:42725941-42734807-	exon sense-overlapping	rna56057	PLEKHH3	NC_037346.1:42725941-42733713-
NC_037346.1	43245625	43245855	MACS_peak_89900	804.74	230	gene24728	LOC112442672	804.74	17.54	17.17		NCBI	763	NC_037346.1:43245093-43245855+	intergenic
NC_037346.1	46308569	46310919	MACS_peak_90185	216.74	2350	rna56440	LOC789694	216.74	52.73	29.03	XR_003030927.1	NCBI	2705	NC_037346.1:46308215-46310919-	intergenic
NC_037346.1	53879401	53880988	MACS_peak_91050	165.13	1587	rna57033	LOC104975122	165.13	38	33.07	XR_813476.3	NCBI	2733	NC_037346.1:53879039-53882551+	intergenic
NC_037346.1	55270391	55270646	MACS_peak_91223	99.15	255	rna57178	LOC112442711	99.15	16.66	42.77	XR_003030987.1	NCBI	2907	NC_037346.1:55261443-55270646-	natural antisense	rna57173	RHBDF2	NC_037346.1:55249924-55274779+
NC_037346.1	55270391	55270646	MACS_peak_91223	99.15	255	rna57178	LOC112442711	99.15	16.66	42.77	XR_003030987.1	NCBI	2907	NC_037346.1:55261443-55270646-	natural antisense	rna57174	RHBDF2	NC_037346.1:55249924-55274779+
NC_037346.1	55270391	55270646	MACS_peak_91223	99.15	255	rna57178	LOC112442711	99.15	16.66	42.77	XR_003030987.1	NCBI	2907	NC_037346.1:55261443-55270646-	natural antisense	rna57175	RHBDF2	NC_037346.1:55249925-55274779+
NC_037346.1	55270391	55270646	MACS_peak_91223	99.15	255	rna57178	LOC112442711	99.15	16.66	42.77	XR_003030987.1	NCBI	2907	NC_037346.1:55261443-55270646-	natural antisense	rna57176	RHBDF2	NC_037346.1:55253085-55274779+
NC_037346.1	55270391	55270646	MACS_peak_91223	99.15	255	rna57178	LOC112442711	99.15	16.66	42.77	XR_003030987.1	NCBI	2907	NC_037346.1:55261443-55270646-	natural antisense	rna57177	RHBDF2	NC_037346.1:55255340-55274779+
NC_037346.1	58127275	58127625	MACS_peak_91524	53.78	350	rna57482	COG1	53.78	12.92	57.85	XR_001494378.2	NCBI	3057	NC_037346.1:58115499-58127625-	exon sense-overlapping	rna57480	COG1	NC_037346.1:58115440-58127624-
NC_037346.1	58127275	58127625	MACS_peak_91524	53.78	350	rna57482	COG1	53.78	12.92	57.85	XR_001494378.2	NCBI	3057	NC_037346.1:58115499-58127625-	exon sense-overlapping	rna57481	COG1	NC_037346.1:58115492-58127611-
NC_037346.1	58127275	58127625	MACS_peak_91524	53.78	350	rna57482	COG1	53.78	12.92	57.85	XR_001494378.2	NCBI	3057	NC_037346.1:58115499-58127625-	intronic antisense	rna57483	SLC39A11	NC_037346.1:58126981-58503178+
NC_037346.1	58664698	58664797	MACS_peak_91573	88.64	99	rna57490	LOC101907523	88.64	22.12	45.4	XR_238858.4	NCBI	5067	NC_037346.1:58528622-58690319+	intergenic
NC_037346.1	58686001	58690319	MACS_peak_91581	3100	4318	rna57490	LOC101907523	3100	99.23	13.91	XR_238858.4	NCBI	5067	NC_037346.1:58528622-58690319+	intergenic
NC_037346.1	58708161	58708608	MACS_peak_91585	190.54	447	rna57492	LOC112442732	190.54	30.16	30.93	XR_003031015.1	NCBI	1861	NC_037346.1:58704756-58708608-	intergenic
NC_037347.1	3869297	3869506	MACS_peak_91904	158.41	209	rna57728	LOC112442976	158.41	32.27	33.93	XR_003031204.1	NCBI	1565	NC_037347.1:3824884-3880619+	intronic antisense	rna57729	STK10	NC_037347.1:3852216-3974842-
NC_037347.1	3880357	3880619	MACS_peak_91905	444.6	262	rna57728	LOC112442976	444.6	31.45	21	XR_003031204.1	NCBI	1565	NC_037347.1:3824884-3880619+	intronic antisense	rna57729	STK10	NC_037347.1:3852216-3974842-
NC_037347.1	5780423	5781145	MACS_peak_92102	235.96	722	gene25359	LOC104975196	235.96	49.69	27.75		NCBI	722	NC_037347.1:5780424-5781145+	intron sense-overlapping	rna57769	NSG2	NC_037347.1:5750353-5822134+
NC_037347.1	10105818	10105936	MACS_peak_92327	237.21	118	rna57849	LOC100847365	237.21	53.42	27.69	XR_238916.4	NCBI	1599	NC_037347.1:10097450-10105936-	bidirectional	rna57850	SMN2	NC_037347.1:10106022-10137945+
NC_037347.1	10475187	10476061	MACS_peak_92412	62.54	874	rna57885	LOC101902030	62.54	23.33	53.94	XR_001494440.2	NCBI	4545	NC_037347.1:10469557-10476323+	natural antisense	rna57884	MRPS36	NC_037347.1:10467519-10475679-
NC_037347.1	11918691	11918784	MACS_peak_92450	100.54	93	gene25431	LOC112443067	100.54	20.97	42.41		NCBI	93	NC_037347.1:11918692-11918784+	intergenic
NC_037347.1	13873239	13874023	MACS_peak_92608	150.53	784	gene25444	LOC784054	150.53	43.4	34.74		NCBI	784	NC_037347.1:13873240-13874023-	intronic antisense	rna57943	SGTB	NC_037347.1:13853739-13901098+
NC_037347.1	13873239	13874023	MACS_peak_92608	150.53	784	gene25444	LOC784054	150.53	43.4	34.74		NCBI	784	NC_037347.1:13873240-13874023-	intronic antisense	rna57944	SGTB	NC_037347.1:13853740-13901098+
NC_037347.1	13873239	13874023	MACS_peak_92608	150.53	784	gene25444	LOC784054	150.53	43.4	34.74		NCBI	784	NC_037347.1:13873240-13874023-	intronic antisense	rna57945	SGTB	NC_037347.1:13853750-13899292+
NC_037347.1	13873239	13874023	MACS_peak_92608	150.53	784	gene25444	LOC784054	150.53	43.4	34.74		NCBI	784	NC_037347.1:13873240-13874023-	intronic antisense	rna57946	SGTB	NC_037347.1:13855092-13901098+
NC_037347.1	14349711	14349897	MACS_peak_92679	53.54	186	rna57973	LOC112442990	53.54	13.21	58.01	XR_003031222.1	NCBI	353	NC_037347.1:14349712-14351702+	intergenic
NC_037347.1	26269947	26273117	MACS_peak_93365	773.32	3170	rna58175	LOC112443001	773.32	29.4	17.31	XR_003031254.1	NCBI	5756	NC_037347.1:26269306-26275563+	intronic antisense	rna58172	ITGA1	NC_037347.1:26101731-26283399-
NC_037347.1	26269947	26273117	MACS_peak_93365	773.32	3170	rna58175	LOC112443001	773.32	29.4	17.31	XR_003031254.1	NCBI	5756	NC_037347.1:26269306-26275563+	natural antisense	rna58174	PELO	NC_037347.1:26268089-26270004-
NC_037347.1	62513342	62513690	MACS_peak_94265	94.36	348	rna58559	LOC104975286	94.36	33.42	44.08	XR_001494486.2	NCBI	2051	NC_037347.1:62480091-62513690-	bidirectional	rna58564	DAP	NC_037347.1:62513800-62580670+
NC_037347.1	62513342	62513690	MACS_peak_94265	94.36	348	rna58559	LOC104975286	94.36	33.42	44.08	XR_001494486.2	NCBI	2051	NC_037347.1:62480091-62513690-	bidirectional	rna58565	DAP	NC_037347.1:62513847-62580670+
NC_037348.1	5517007	5517195	MACS_peak_94672	50.63	188	rna58839	LOC112443221	50.63	13.71	59.39	XR_003031540.1	NCBI	1304	NC_037348.1:5515853-5517341+	intronic antisense	rna58830	LRRK1	NC_037348.1:5492203-5626619-
NC_037348.1	5517007	5517195	MACS_peak_94672	50.63	188	rna58839	LOC112443221	50.63	13.71	59.39	XR_003031540.1	NCBI	1304	NC_037348.1:5515853-5517341+	intronic antisense	rna58831	LRRK1	NC_037348.1:5492203-5626138-
NC_037348.1	5517007	5517195	MACS_peak_94672	50.63	188	rna58839	LOC112443221	50.63	13.71	59.39	XR_003031540.1	NCBI	1304	NC_037348.1:5515853-5517341+	intronic antisense	rna58832	LRRK1	NC_037348.1:5492203-5625070-
NC_037348.1	5517007	5517195	MACS_peak_94672	50.63	188	rna58839	LOC112443221	50.63	13.71	59.39	XR_003031540.1	NCBI	1304	NC_037348.1:5515853-5517341+	intronic antisense	rna58833	LRRK1	NC_037348.1:5492203-5624771-
NC_037348.1	5517007	5517195	MACS_peak_94672	50.63	188	rna58839	LOC112443221	50.63	13.71	59.39	XR_003031540.1	NCBI	1304	NC_037348.1:5515853-5517341+	intronic antisense	rna58834	LRRK1	NC_037348.1:5492203-5622435-
NC_037348.1	5517007	5517195	MACS_peak_94672	50.63	188	rna58839	LOC112443221	50.63	13.71	59.39	XR_003031540.1	NCBI	1304	NC_037348.1:5515853-5517341+	intronic antisense	rna58835	LRRK1	NC_037348.1:5492203-5555952-
NC_037348.1	5517007	5517195	MACS_peak_94672	50.63	188	rna58839	LOC112443221	50.63	13.71	59.39	XR_003031540.1	NCBI	1304	NC_037348.1:5515853-5517341+	intronic antisense	rna58836	LRRK1	NC_037348.1:5492271-5620369-
NC_037348.1	19634272	19635975	MACS_peak_94999	1196.29	1703	gene26025	LOC112443235	1196.29	75.22	14.84		NCBI	1703	NC_037348.1:19634273-19635975-	intergenic
NC_037348.1	21166458	21166657	MACS_peak_95094	117.09	199	rna59132	LOC112443240	117.09	23.55	39.22	XR_003031587.1	NCBI	360	NC_037348.1:21166076-21166657+	bidirectional	rna59131	MESP1	NC_037348.1:21164554-21166031-
NC_037348.1	21635595	21636295	MACS_peak_95136	261.81	700	rna59159	NGRN	261.81	15.96	26.31	NR_028054.1	NCBI	1753	NC_037348.1:21635596-21641669+	exon sense-overlapping	rna59160	NGRN	NC_037348.1:21635601-21641669+
NC_037348.1	22187669	22187767	MACS_peak_95228	2605.51	98	gene26116	LOC112443375	2605.51	210.81	14.2		NCBI	98	NC_037348.1:22187670-22187767+	intronic antisense	rna59210	IQGAP1	NC_037348.1:22107090-22214192-
NC_037348.1	22771830	22772299	MACS_peak_95308	93.61	469	rna59246	LOC112443243	93.61	16.66	44.29	XR_003031591.1	NCBI	2773	NC_037348.1:22766268-22772299-	natural antisense	rna59238	PDE8A	NC_037348.1:22655197-22799510+
NC_037348.1	22771830	22772299	MACS_peak_95308	93.61	469	rna59246	LOC112443243	93.61	16.66	44.29	XR_003031591.1	NCBI	2773	NC_037348.1:22766268-22772299-	natural antisense	rna59239	PDE8A	NC_037348.1:22655237-22799510+
NC_037348.1	22771830	22772299	MACS_peak_95308	93.61	469	rna59246	LOC112443243	93.61	16.66	44.29	XR_003031591.1	NCBI	2773	NC_037348.1:22766268-22772299-	natural antisense	rna59240	PDE8A	NC_037348.1:22656010-22799510+
NC_037348.1	22771830	22772299	MACS_peak_95308	93.61	469	rna59246	LOC112443243	93.61	16.66	44.29	XR_003031591.1	NCBI	2773	NC_037348.1:22766268-22772299-	natural antisense	rna59241	PDE8A	NC_037348.1:22656012-22799510+
NC_037348.1	22771830	22772299	MACS_peak_95308	93.61	469	rna59246	LOC112443243	93.61	16.66	44.29	XR_003031591.1	NCBI	2773	NC_037348.1:22766268-22772299-	natural antisense	rna59242	PDE8A	NC_037348.1:22656602-22799510+
NC_037348.1	22771830	22772299	MACS_peak_95308	93.61	469	rna59246	LOC112443243	93.61	16.66	44.29	XR_003031591.1	NCBI	2773	NC_037348.1:22766268-22772299-	natural antisense	rna59243	PDE8A	NC_037348.1:22656604-22799510+
NC_037348.1	22771830	22772299	MACS_peak_95308	93.61	469	rna59246	LOC112443243	93.61	16.66	44.29	XR_003031591.1	NCBI	2773	NC_037348.1:22766268-22772299-	natural antisense	rna59244	PDE8A	NC_037348.1:22656735-22799519+
NC_037348.1	25149252	25150303	MACS_peak_95437	52.68	1051	gene26162	LOC784266	52.68	16.08	58.29		NCBI	1346	NC_037348.1:25148958-25150303+	intergenic
NC_037348.1	27882444	27882800	MACS_peak_95583	1205.24	356	gene26214	LOC107131607	1205.24	67.41	14.84		NCBI	655	NC_037348.1:27882445-27883099-	intergenic
NC_037348.1	29223275	29223951	MACS_peak_95642	1321.68	676	rna59473	LOC100848886	1321.68	110.39	14.76	XR_003031413.1	NCBI	2276	NC_037348.1:29174516-29227881+	intergenic
NC_037348.1	29227010	29227881	MACS_peak_95643	1316.36	871	rna59473	LOC100848886	1316.36	41.62	14.75	XR_003031413.1	NCBI	2276	NC_037348.1:29174516-29227881+	intergenic
NC_037348.1	29306883	29308614	MACS_peak_95655	442.86	1731	rna59476	LOC112443139	442.86	27.62	20.99	XR_003031414.1	NCBI	2046	NC_037348.1:29265893-29308614+	intergenic
NC_037348.1	33793651	33794771	MACS_peak_96031	75.03	1120	rna59640	FAM219B	75.03	13.35	49.26	XR_239134.4	NCBI	3064	NC_037348.1:33790038-33796023+	exon sense-overlapping	rna59642	FAM219B	NC_037348.1:33790062-33796023+
NC_037348.1	33793651	33794771	MACS_peak_96031	75.03	1120	rna59640	FAM219B	75.03	13.35	49.26	XR_239134.4	NCBI	3064	NC_037348.1:33790038-33796023+	exon sense-overlapping	rna59643	FAM219B	NC_037348.1:33790109-33793816+
NC_037348.1	34796536	34797715	MACS_peak_96142	223.79	1179	gene26352	LOC104969340	223.79	48.25	28.44		NCBI	1344	NC_037348.1:34796537-34797880+	intronic antisense	rna59741	LOC509956	NC_037348.1:34789562-34809938-
NC_037348.1	41776472	41776972	MACS_peak_96262	729.11	500	rna59790	LOC101908185	729.11	39.83	17.7	XR_003031444.1	NCBI	2277	NC_037348.1:41776473-41851492+	intronic antisense	rna59782	HECTD1	NC_037348.1:41700040-41778234-
NC_037348.1	41776472	41776972	MACS_peak_96262	729.11	500	rna59790	LOC101908185	729.11	39.83	17.7	XR_003031444.1	NCBI	2277	NC_037348.1:41776473-41851492+	intronic antisense	rna59783	HECTD1	NC_037348.1:41700771-41778234-
NC_037348.1	41776472	41776972	MACS_peak_96262	729.11	500	rna59790	LOC101908185	729.11	39.83	17.7	XR_003031444.1	NCBI	2277	NC_037348.1:41776473-41851492+	intronic antisense	rna59784	HECTD1	NC_037348.1:41700771-41778234-
NC_037348.1	41776472	41776972	MACS_peak_96262	729.11	500	rna59790	LOC101908185	729.11	39.83	17.7	XR_003031444.1	NCBI	2277	NC_037348.1:41776473-41851492+	intronic antisense	rna59785	HECTD1	NC_037348.1:41700771-41778234-
NC_037348.1	41776472	41776972	MACS_peak_96262	729.11	500	rna59790	LOC101908185	729.11	39.83	17.7	XR_003031444.1	NCBI	2277	NC_037348.1:41776473-41851492+	intronic antisense	rna59786	HECTD1	NC_037348.1:41700814-41778234-
NC_037348.1	41776472	41776972	MACS_peak_96262	729.11	500	rna59790	LOC101908185	729.11	39.83	17.7	XR_003031444.1	NCBI	2277	NC_037348.1:41776473-41851492+	intronic antisense	rna59787	HECTD1	NC_037348.1:41700814-41778234-
NC_037348.1	41776472	41776972	MACS_peak_96262	729.11	500	rna59790	LOC101908185	729.11	39.83	17.7	XR_003031444.1	NCBI	2277	NC_037348.1:41776473-41851492+	intronic antisense	rna59788	HECTD1	NC_037348.1:41700814-41778234-
NC_037348.1	41776472	41776972	MACS_peak_96262	729.11	500	rna59790	LOC101908185	729.11	39.83	17.7	XR_003031444.1	NCBI	2277	NC_037348.1:41776473-41851492+	intronic antisense	rna59789	HECTD1	NC_037348.1:41700814-41778090-
NC_037348.1	41776472	41776972	MACS_peak_96262	729.11	500	rna59790	LOC101908185	729.11	39.83	17.7	XR_003031444.1	NCBI	2277	NC_037348.1:41776473-41851492+	natural antisense	rna59794	HEATR5A	NC_037348.1:41835098-41932924-
NC_037348.1	41776472	41776972	MACS_peak_96262	729.11	500	rna59790	LOC101908185	729.11	39.83	17.7	XR_003031444.1	NCBI	2277	NC_037348.1:41776473-41851492+	natural antisense	rna59795	HEATR5A	NC_037348.1:41835098-41932911-
NC_037348.1	41776472	41776972	MACS_peak_96262	729.11	500	rna59790	LOC101908185	729.11	39.83	17.7	XR_003031444.1	NCBI	2277	NC_037348.1:41776473-41851492+	natural antisense	rna59796	HEATR5A	NC_037348.1:41835098-41932911-
NC_037348.1	41776472	41776972	MACS_peak_96262	729.11	500	rna59790	LOC101908185	729.11	39.83	17.7	XR_003031444.1	NCBI	2277	NC_037348.1:41776473-41851492+	natural antisense	rna59797	HEATR5A	NC_037348.1:41835098-41932899-
NC_037348.1	41776472	41776972	MACS_peak_96262	729.11	500	rna59790	LOC101908185	729.11	39.83	17.7	XR_003031444.1	NCBI	2277	NC_037348.1:41776473-41851492+	natural antisense	rna59798	HEATR5A	NC_037348.1:41835098-41932889-
NC_037348.1	41776472	41776972	MACS_peak_96262	729.11	500	rna59790	LOC101908185	729.11	39.83	17.7	XR_003031444.1	NCBI	2277	NC_037348.1:41776473-41851492+	natural antisense	rna59799	HEATR5A	NC_037348.1:41835098-41932823-
NC_037348.1	41776472	41776972	MACS_peak_96262	729.11	500	rna59790	LOC101908185	729.11	39.83	17.7	XR_003031444.1	NCBI	2277	NC_037348.1:41776473-41851492+	natural antisense	rna59800	HEATR5A	NC_037348.1:41835098-41932823-
NC_037348.1	41776472	41776972	MACS_peak_96262	729.11	500	rna59790	LOC101908185	729.11	39.83	17.7	XR_003031444.1	NCBI	2277	NC_037348.1:41776473-41851492+	natural antisense	rna59801	HEATR5A	NC_037348.1:41835098-41932823-
NC_037348.1	41776472	41776972	MACS_peak_96262	729.11	500	rna59790	LOC101908185	729.11	39.83	17.7	XR_003031444.1	NCBI	2277	NC_037348.1:41776473-41851492+	natural antisense	rna59802	HEATR5A	NC_037348.1:41835098-41932823-
NC_037348.1	41776472	41776972	MACS_peak_96262	729.11	500	rna59790	LOC101908185	729.11	39.83	17.7	XR_003031444.1	NCBI	2277	NC_037348.1:41776473-41851492+	natural antisense	rna59803	HEATR5A	NC_037348.1:41835098-41932823-
NC_037348.1	41776472	41776972	MACS_peak_96262	729.11	500	rna59790	LOC101908185	729.11	39.83	17.7	XR_003031444.1	NCBI	2277	NC_037348.1:41776473-41851492+	natural antisense	rna59804	HEATR5A	NC_037348.1:41835098-41932823-
NC_037348.1	41776472	41776972	MACS_peak_96262	729.11	500	rna59790	LOC101908185	729.11	39.83	17.7	XR_003031444.1	NCBI	2277	NC_037348.1:41776473-41851492+	natural antisense	rna59805	HEATR5A	NC_037348.1:41835098-41932823-
NC_037348.1	41776472	41776972	MACS_peak_96262	729.11	500	rna59790	LOC101908185	729.11	39.83	17.7	XR_003031444.1	NCBI	2277	NC_037348.1:41776473-41851492+	natural antisense	rna59806	HEATR5A	NC_037348.1:41835098-41932823-
NC_037348.1	41776472	41776972	MACS_peak_96262	729.11	500	rna59790	LOC101908185	729.11	39.83	17.7	XR_003031444.1	NCBI	2277	NC_037348.1:41776473-41851492+	natural antisense	rna59807	HEATR5A	NC_037348.1:41835098-41930763-
NC_037348.1	45342119	45342827	MACS_peak_96440	3100	708	gene26427	LOC107131623	3100	182.34	13.91		NCBI	708	NC_037348.1:45342120-45342827+	intergenic
NC_037348.1	46014186	46014527	MACS_peak_96498	116.38	341	rna59908	BRMS1L	116.38	28.71	39.27	XR_003031377.1	NCBI	3353	NC_037348.1:46014187-46058396+	exon sense-overlapping	rna59909	BRMS1L	NC_037348.1:46014276-46058396+
NC_037348.1	46014186	46014527	MACS_peak_96498	116.38	341	rna59908	BRMS1L	116.38	28.71	39.27	XR_003031377.1	NCBI	3353	NC_037348.1:46014187-46058396+	exon sense-overlapping	rna59910	BRMS1L	NC_037348.1:46014364-46058396+
NC_037348.1	49351631	49351935	MACS_peak_96603	120.69	304	rna59998	LOC104975415	120.69	20.39	38.63	XR_003031457.1	NCBI	2175	NC_037348.1:49310227-49365760+	bidirectional	rna59997	FBXO33	NC_037348.1:49289714-49310143-
NC_037348.1	56773270	56773970	MACS_peak_96853	127.23	700	rna60137	ATXN3	127.23	40.78	37.68	XR_003031393.1	NCBI	1826	NC_037348.1:56766377-56794633-	exon sense-overlapping	rna60135	ATXN3	NC_037348.1:56756943-56794628-
NC_037348.1	56773270	56773970	MACS_peak_96853	127.23	700	rna60137	ATXN3	127.23	40.78	37.68	XR_003031393.1	NCBI	1826	NC_037348.1:56766377-56794633-	exon sense-overlapping	rna60136	ATXN3	NC_037348.1:56760159-56794417-
NC_037348.1	56773270	56773970	MACS_peak_96853	127.23	700	rna60137	ATXN3	127.23	40.78	37.68	XR_003031393.1	NCBI	1826	NC_037348.1:56766377-56794633-	exon sense-overlapping	rna60138	ATXN3	NC_037348.1:56774463-56794358-
NC_037348.1	60942908	60946789	MACS_peak_97030	289.4	3881	rna60284	C21H14orf132	289.4	25.57	25.35	XR_003031392.1	NCBI	5127	NC_037348.1:60891809-60946789+	exon sense-overlapping	rna60283	C21H14orf132	NC_037348.1:60891806-60938992+
NC_037348.1	68332341	68333757	MACS_peak_97521	693.12	1416	rna60732	PPP1R13B	693.12	62.3	18.19	XR_003031492.1	NCBI	4974	NC_037348.1:68328911-68404308-	exon sense-overlapping	rna60734	PPP1R13B	NC_037348.1:68328911-68404295-
NC_037348.1	68332341	68333757	MACS_peak_97521	693.12	1416	rna60732	PPP1R13B	693.12	62.3	18.19	XR_003031492.1	NCBI	4974	NC_037348.1:68328911-68404308-	exon sense-overlapping	rna60735	PPP1R13B	NC_037348.1:68328911-68404292-
NC_037348.1	68404106	68404308	MACS_peak_97536	153.5	202	rna60732	PPP1R13B	153.5	22.69	34.5	XR_003031492.1	NCBI	4974	NC_037348.1:68328911-68404308-	exon sense-overlapping	rna60734	PPP1R13B	NC_037348.1:68328911-68404295-
NC_037348.1	68404106	68404308	MACS_peak_97536	153.5	202	rna60732	PPP1R13B	153.5	22.69	34.5	XR_003031492.1	NCBI	4974	NC_037348.1:68328911-68404308-	exon sense-overlapping	rna60735	PPP1R13B	NC_037348.1:68328911-68404292-
NC_037349.1	7767006	7767502	MACS_peak_97970	254.82	496	gene26927	LOC785477	254.82	39.56	26.64		NCBI	609	NC_037349.1:7767007-7767615-	intron sense-overlapping	rna60989	CLASP2	NC_037349.1:7733640-7909236-
NC_037349.1	7767006	7767502	MACS_peak_97970	254.82	496	gene26927	LOC785477	254.82	39.56	26.64		NCBI	609	NC_037349.1:7767007-7767615-	intron sense-overlapping	rna60990	CLASP2	NC_037349.1:7733753-7908998-
NC_037349.1	7767006	7767502	MACS_peak_97970	254.82	496	gene26927	LOC785477	254.82	39.56	26.64		NCBI	609	NC_037349.1:7767007-7767615-	intron sense-overlapping	rna60991	CLASP2	NC_037349.1:7733753-7908996-
NC_037349.1	7767006	7767502	MACS_peak_97970	254.82	496	gene26927	LOC785477	254.82	39.56	26.64		NCBI	609	NC_037349.1:7767007-7767615-	intron sense-overlapping	rna60992	CLASP2	NC_037349.1:7733753-7908996-
NC_037349.1	7767006	7767502	MACS_peak_97970	254.82	496	gene26927	LOC785477	254.82	39.56	26.64		NCBI	609	NC_037349.1:7767007-7767615-	intron sense-overlapping	rna60993	CLASP2	NC_037349.1:7733753-7908996-
NC_037349.1	7767006	7767502	MACS_peak_97970	254.82	496	gene26927	LOC785477	254.82	39.56	26.64		NCBI	609	NC_037349.1:7767007-7767615-	intron sense-overlapping	rna60994	CLASP2	NC_037349.1:7733753-7908996-
NC_037349.1	7767006	7767502	MACS_peak_97970	254.82	496	gene26927	LOC785477	254.82	39.56	26.64		NCBI	609	NC_037349.1:7767007-7767615-	intron sense-overlapping	rna60995	CLASP2	NC_037349.1:7733753-7908996-
NC_037349.1	7767006	7767502	MACS_peak_97970	254.82	496	gene26927	LOC785477	254.82	39.56	26.64		NCBI	609	NC_037349.1:7767007-7767615-	intron sense-overlapping	rna60996	CLASP2	NC_037349.1:7733753-7908996-
NC_037349.1	7767006	7767502	MACS_peak_97970	254.82	496	gene26927	LOC785477	254.82	39.56	26.64		NCBI	609	NC_037349.1:7767007-7767615-	intron sense-overlapping	rna60997	CLASP2	NC_037349.1:7733753-7908996-
NC_037349.1	7767006	7767502	MACS_peak_97970	254.82	496	gene26927	LOC785477	254.82	39.56	26.64		NCBI	609	NC_037349.1:7767007-7767615-	intron sense-overlapping	rna60998	CLASP2	NC_037349.1:7733753-7908995-
NC_037349.1	7767006	7767502	MACS_peak_97970	254.82	496	gene26927	LOC785477	254.82	39.56	26.64		NCBI	609	NC_037349.1:7767007-7767615-	intron sense-overlapping	rna60999	CLASP2	NC_037349.1:7733753-7908995-
NC_037349.1	7767006	7767502	MACS_peak_97970	254.82	496	gene26927	LOC785477	254.82	39.56	26.64		NCBI	609	NC_037349.1:7767007-7767615-	intron sense-overlapping	rna61000	CLASP2	NC_037349.1:7733753-7908995-
NC_037349.1	7767006	7767502	MACS_peak_97970	254.82	496	gene26927	LOC785477	254.82	39.56	26.64		NCBI	609	NC_037349.1:7767007-7767615-	intron sense-overlapping	rna61001	CLASP2	NC_037349.1:7733753-7908995-
NC_037349.1	7767006	7767502	MACS_peak_97970	254.82	496	gene26927	LOC785477	254.82	39.56	26.64		NCBI	609	NC_037349.1:7767007-7767615-	intron sense-overlapping	rna61002	CLASP2	NC_037349.1:7733753-7908995-
NC_037349.1	7767006	7767502	MACS_peak_97970	254.82	496	gene26927	LOC785477	254.82	39.56	26.64		NCBI	609	NC_037349.1:7767007-7767615-	intron sense-overlapping	rna61003	CLASP2	NC_037349.1:7733753-7908995-
NC_037349.1	7767006	7767502	MACS_peak_97970	254.82	496	gene26927	LOC785477	254.82	39.56	26.64		NCBI	609	NC_037349.1:7767007-7767615-	intron sense-overlapping	rna61004	CLASP2	NC_037349.1:7733753-7908995-
NC_037349.1	7767006	7767502	MACS_peak_97970	254.82	496	gene26927	LOC785477	254.82	39.56	26.64		NCBI	609	NC_037349.1:7767007-7767615-	intron sense-overlapping	rna61005	CLASP2	NC_037349.1:7733753-7908995-
NC_037349.1	7767006	7767502	MACS_peak_97970	254.82	496	gene26927	LOC785477	254.82	39.56	26.64		NCBI	609	NC_037349.1:7767007-7767615-	intron sense-overlapping	rna61006	CLASP2	NC_037349.1:7733753-7908995-
NC_037349.1	7767006	7767502	MACS_peak_97970	254.82	496	gene26927	LOC785477	254.82	39.56	26.64		NCBI	609	NC_037349.1:7767007-7767615-	intron sense-overlapping	rna61007	CLASP2	NC_037349.1:7733753-7908995-
NC_037349.1	7767006	7767502	MACS_peak_97970	254.82	496	gene26927	LOC785477	254.82	39.56	26.64		NCBI	609	NC_037349.1:7767007-7767615-	intron sense-overlapping	rna61008	CLASP2	NC_037349.1:7733753-7908995-
NC_037349.1	7767006	7767502	MACS_peak_97970	254.82	496	gene26927	LOC785477	254.82	39.56	26.64		NCBI	609	NC_037349.1:7767007-7767615-	intron sense-overlapping	rna61009	CLASP2	NC_037349.1:7733753-7908994-
NC_037349.1	7767006	7767502	MACS_peak_97970	254.82	496	gene26927	LOC785477	254.82	39.56	26.64		NCBI	609	NC_037349.1:7767007-7767615-	intron sense-overlapping	rna61010	CLASP2	NC_037349.1:7733753-7908994-
NC_037349.1	7767006	7767502	MACS_peak_97970	254.82	496	gene26927	LOC785477	254.82	39.56	26.64		NCBI	609	NC_037349.1:7767007-7767615-	intron sense-overlapping	rna61011	CLASP2	NC_037349.1:7733753-7908994-
NC_037349.1	7767006	7767502	MACS_peak_97970	254.82	496	gene26927	LOC785477	254.82	39.56	26.64		NCBI	609	NC_037349.1:7767007-7767615-	intron sense-overlapping	rna61012	CLASP2	NC_037349.1:7733753-7908994-
NC_037349.1	7767006	7767502	MACS_peak_97970	254.82	496	gene26927	LOC785477	254.82	39.56	26.64		NCBI	609	NC_037349.1:7767007-7767615-	intron sense-overlapping	rna61013	CLASP2	NC_037349.1:7733753-7908994-
NC_037349.1	7767006	7767502	MACS_peak_97970	254.82	496	gene26927	LOC785477	254.82	39.56	26.64		NCBI	609	NC_037349.1:7767007-7767615-	intron sense-overlapping	rna61014	CLASP2	NC_037349.1:7733753-7908994-
NC_037349.1	7767006	7767502	MACS_peak_97970	254.82	496	gene26927	LOC785477	254.82	39.56	26.64		NCBI	609	NC_037349.1:7767007-7767615-	intron sense-overlapping	rna61015	CLASP2	NC_037349.1:7733753-7872700-
NC_037349.1	7767006	7767502	MACS_peak_97970	254.82	496	gene26927	LOC785477	254.82	39.56	26.64		NCBI	609	NC_037349.1:7767007-7767615-	intron sense-overlapping	rna61016	CLASP2	NC_037349.1:7733753-7872668-
NC_037349.1	7767006	7767502	MACS_peak_97970	254.82	496	gene26927	LOC785477	254.82	39.56	26.64		NCBI	609	NC_037349.1:7767007-7767615-	intron sense-overlapping	rna61017	CLASP2	NC_037349.1:7733753-7872668-
NC_037349.1	7767006	7767502	MACS_peak_97970	254.82	496	gene26927	LOC785477	254.82	39.56	26.64		NCBI	609	NC_037349.1:7767007-7767615-	intron sense-overlapping	rna61018	CLASP2	NC_037349.1:7733753-7872668-
NC_037349.1	7767006	7767502	MACS_peak_97970	254.82	496	gene26927	LOC785477	254.82	39.56	26.64		NCBI	609	NC_037349.1:7767007-7767615-	intron sense-overlapping	rna61019	CLASP2	NC_037349.1:7733753-7872668-
NC_037349.1	7767006	7767502	MACS_peak_97970	254.82	496	gene26927	LOC785477	254.82	39.56	26.64		NCBI	609	NC_037349.1:7767007-7767615-	intron sense-overlapping	rna61020	CLASP2	NC_037349.1:7733753-7872667-
NC_037349.1	7767006	7767502	MACS_peak_97970	254.82	496	gene26927	LOC785477	254.82	39.56	26.64		NCBI	609	NC_037349.1:7767007-7767615-	intron sense-overlapping	rna61021	CLASP2	NC_037349.1:7733753-7872667-
NC_037349.1	7767006	7767502	MACS_peak_97970	254.82	496	gene26927	LOC785477	254.82	39.56	26.64		NCBI	609	NC_037349.1:7767007-7767615-	intron sense-overlapping	rna61022	CLASP2	NC_037349.1:7733753-7872667-
NC_037349.1	7767006	7767502	MACS_peak_97970	254.82	496	gene26927	LOC785477	254.82	39.56	26.64		NCBI	609	NC_037349.1:7767007-7767615-	intron sense-overlapping	rna61023	CLASP2	NC_037349.1:7733753-7872666-
NC_037349.1	7767006	7767502	MACS_peak_97970	254.82	496	gene26927	LOC785477	254.82	39.56	26.64		NCBI	609	NC_037349.1:7767007-7767615-	intron sense-overlapping	rna61024	CLASP2	NC_037349.1:7733753-7872666-
NC_037349.1	7767006	7767502	MACS_peak_97970	254.82	496	gene26927	LOC785477	254.82	39.56	26.64		NCBI	609	NC_037349.1:7767007-7767615-	intron sense-overlapping	rna61025	CLASP2	NC_037349.1:7733753-7872666-
NC_037349.1	7767006	7767502	MACS_peak_97970	254.82	496	gene26927	LOC785477	254.82	39.56	26.64		NCBI	609	NC_037349.1:7767007-7767615-	intron sense-overlapping	rna61026	CLASP2	NC_037349.1:7733753-7853732-
NC_037349.1	7767006	7767502	MACS_peak_97970	254.82	496	gene26927	LOC785477	254.82	39.56	26.64		NCBI	609	NC_037349.1:7767007-7767615-	intron sense-overlapping	rna61027	CLASP2	NC_037349.1:7733753-7853731-
NC_037349.1	7767006	7767502	MACS_peak_97970	254.82	496	gene26927	LOC785477	254.82	39.56	26.64		NCBI	609	NC_037349.1:7767007-7767615-	intron sense-overlapping	rna61028	CLASP2	NC_037349.1:7733753-7853730-
NC_037349.1	7767006	7767502	MACS_peak_97970	254.82	496	gene26927	LOC785477	254.82	39.56	26.64		NCBI	609	NC_037349.1:7767007-7767615-	intron sense-overlapping	rna61029	CLASP2	NC_037349.1:7733753-7853730-
NC_037349.1	7767006	7767502	MACS_peak_97970	254.82	496	gene26927	LOC785477	254.82	39.56	26.64		NCBI	609	NC_037349.1:7767007-7767615-	intron sense-overlapping	rna61030	CLASP2	NC_037349.1:7733753-7853730-
NC_037349.1	7767006	7767502	MACS_peak_97970	254.82	496	gene26927	LOC785477	254.82	39.56	26.64		NCBI	609	NC_037349.1:7767007-7767615-	intron sense-overlapping	rna61031	CLASP2	NC_037349.1:7733753-7853728-
NC_037349.1	11889652	11890372	MACS_peak_98181	85.4	720	rna61175	EXOG	85.4	20.68	46.05	XR_239281.4	NCBI	6985	NC_037349.1:11868422-11896002+	exon sense-overlapping	rna61178	EXOG	NC_037349.1:11868500-11890248+
NC_037349.1	12534739	12535988	MACS_peak_98220	90.72	1249	rna61216	LOC112443479	90.72	24.13	45	XR_003031867.1	NCBI	2733	NC_037349.1:12503098-12537170+	intronic antisense	rna61217	XIRP1	NC_037349.1:12509227-12518465-
NC_037349.1	12534739	12535988	MACS_peak_98220	90.72	1249	rna61216	LOC112443479	90.72	24.13	45	XR_003031867.1	NCBI	2733	NC_037349.1:12503098-12537170+	intronic antisense	rna61218	XIRP1	NC_037349.1:12509227-12518462-
NC_037349.1	12534739	12535988	MACS_peak_98220	90.72	1249	rna61216	LOC112443479	90.72	24.13	45	XR_003031867.1	NCBI	2733	NC_037349.1:12503098-12537170+	intronic antisense	rna61219	XIRP1	NC_037349.1:12509227-12518446-
NC_037349.1	15307357	15308294	MACS_peak_98349	492.66	937	rna61379	LOC100848246	492.66	44.74	20.42	XR_003031796.1	NCBI	10298	NC_037349.1:15301025-15314949+	natural antisense	rna61380	ANO10	NC_037349.1:15307508-15535423-
NC_037349.1	15307357	15308294	MACS_peak_98349	492.66	937	rna61379	LOC100848246	492.66	44.74	20.42	XR_003031796.1	NCBI	10298	NC_037349.1:15301025-15314949+	natural antisense	rna61381	ANO10	NC_037349.1:15307513-15535485-
NC_037349.1	15307357	15308294	MACS_peak_98349	492.66	937	rna61379	LOC100848246	492.66	44.74	20.42	XR_003031796.1	NCBI	10298	NC_037349.1:15301025-15314949+	natural antisense	rna61382	ANO10	NC_037349.1:15307513-15535044-
NC_037349.1	15307357	15308294	MACS_peak_98349	492.66	937	rna61379	LOC100848246	492.66	44.74	20.42	XR_003031796.1	NCBI	10298	NC_037349.1:15301025-15314949+	natural antisense	rna61383	ANO10	NC_037349.1:15307515-15535485-
NC_037349.1	15307357	15308294	MACS_peak_98349	492.66	937	rna61379	LOC100848246	492.66	44.74	20.42	XR_003031796.1	NCBI	10298	NC_037349.1:15301025-15314949+	natural antisense	rna61384	ANO10	NC_037349.1:15307515-15535058-
NC_037349.1	15307357	15308294	MACS_peak_98349	492.66	937	rna61379	LOC100848246	492.66	44.74	20.42	XR_003031796.1	NCBI	10298	NC_037349.1:15301025-15314949+	natural antisense	rna61385	ANO10	NC_037349.1:15307515-15535054-
NC_037349.1	46918857	46919493	MACS_peak_99353	248.92	636	gene27255	LOC782954	248.92	15.49	26.9		NCBI	892	NC_037349.1:46918858-46920281+	intergenic
NC_037349.1	46920025	46920281	MACS_peak_99354	53.19	256	gene27255	LOC782954	53.19	11.06	58.17		NCBI	892	NC_037349.1:46918858-46920281+	intergenic
NC_037349.1	47588734	47589426	MACS_peak_99366	576	692	gene27262	LOC783185	576	58.51	19.73		NCBI	736	NC_037349.1:47588735-47589470+	intergenic
NC_037349.1	47725431	47725764	MACS_peak_99381	173.37	333	rna62110	LOC112443469	173.37	7.29	32.43	XR_003031849.1	NCBI	6193	NC_037349.1:47720007-47728558-	natural antisense	rna62109	TKT	NC_037349.1:47707320-47730815+
NC_037349.1	53556540	53557399	MACS_peak_100114	76.45	859	rna62812	LOC104975590	76.45	16.66	48.83	XR_814648.3	NCBI	2316	NC_037349.1:53556541-53561198-	intronic antisense	rna62807	SLC6A20	NC_037349.1:53510186-53569209+
NC_037349.1	53556540	53557399	MACS_peak_100114	76.45	859	rna62812	LOC104975590	76.45	16.66	48.83	XR_814648.3	NCBI	2316	NC_037349.1:53556541-53561198-	intronic antisense	rna62808	SLC6A20	NC_037349.1:53510219-53569074+
NC_037349.1	53556540	53557399	MACS_peak_100114	76.45	859	rna62812	LOC104975590	76.45	16.66	48.83	XR_814648.3	NCBI	2316	NC_037349.1:53556541-53561198-	intronic antisense	rna62809	SLC6A20	NC_037349.1:53515919-53569209+
NC_037349.1	53556540	53557399	MACS_peak_100114	76.45	859	rna62812	LOC104975590	76.45	16.66	48.83	XR_814648.3	NCBI	2316	NC_037349.1:53556541-53561198-	intronic antisense	rna62810	SLC6A20	NC_037349.1:53520998-53569209+
NC_037349.1	53557515	53558538	MACS_peak_100115	61.73	1023	rna62812	LOC104975590	61.73	21.54	54.15	XR_814648.3	NCBI	2316	NC_037349.1:53556541-53561198-	intronic antisense	rna62807	SLC6A20	NC_037349.1:53510186-53569209+
NC_037349.1	53557515	53558538	MACS_peak_100115	61.73	1023	rna62812	LOC104975590	61.73	21.54	54.15	XR_814648.3	NCBI	2316	NC_037349.1:53556541-53561198-	intronic antisense	rna62808	SLC6A20	NC_037349.1:53510219-53569074+
NC_037349.1	53557515	53558538	MACS_peak_100115	61.73	1023	rna62812	LOC104975590	61.73	21.54	54.15	XR_814648.3	NCBI	2316	NC_037349.1:53556541-53561198-	intronic antisense	rna62809	SLC6A20	NC_037349.1:53515919-53569209+
NC_037349.1	53557515	53558538	MACS_peak_100115	61.73	1023	rna62812	LOC104975590	61.73	21.54	54.15	XR_814648.3	NCBI	2316	NC_037349.1:53556541-53561198-	intronic antisense	rna62810	SLC6A20	NC_037349.1:53520998-53569209+
NC_037349.1	53564079	53564476	MACS_peak_100119	111.41	397	rna62815	LOC107131699	111.41	19.53	40.31	XR_001494795.2	NCBI	1863	NC_037349.1:53563675-53565629-	natural antisense	rna62807	SLC6A20	NC_037349.1:53510186-53569209+
NC_037349.1	53564079	53564476	MACS_peak_100119	111.41	397	rna62815	LOC107131699	111.41	19.53	40.31	XR_001494795.2	NCBI	1863	NC_037349.1:53563675-53565629-	natural antisense	rna62808	SLC6A20	NC_037349.1:53510219-53569074+
NC_037349.1	53564079	53564476	MACS_peak_100119	111.41	397	rna62815	LOC107131699	111.41	19.53	40.31	XR_001494795.2	NCBI	1863	NC_037349.1:53563675-53565629-	natural antisense	rna62809	SLC6A20	NC_037349.1:53515919-53569209+
NC_037349.1	53564079	53564476	MACS_peak_100119	111.41	397	rna62815	LOC107131699	111.41	19.53	40.31	XR_001494795.2	NCBI	1863	NC_037349.1:53563675-53565629-	natural antisense	rna62810	SLC6A20	NC_037349.1:53520998-53569209+
NC_037349.1	54062698	54063566	MACS_peak_100167	136.71	868	gene27514	LOC104975593	136.71	24.75	36.65		NCBI	868	NC_037349.1:54062699-54063566+	intergenic
NC_037349.1	57370571	57370983	MACS_peak_100420	273.13	412	rna63019	LOC101909196	273.13	31.59	25.73	XR_003031895.1	NCBI	6045	NC_037349.1:57370572-57382935+	natural antisense	rna63021	FGD5	NC_037349.1:57381762-57505298-
NC_037349.1	57370571	57370983	MACS_peak_100420	273.13	412	rna63019	LOC101909196	273.13	31.59	25.73	XR_003031895.1	NCBI	6045	NC_037349.1:57370572-57382935+	natural antisense	rna63022	FGD5	NC_037349.1:57381762-57504227-
NC_037349.1	57370571	57370983	MACS_peak_100420	273.13	412	rna63019	LOC101909196	273.13	31.59	25.73	XR_003031895.1	NCBI	6045	NC_037349.1:57370572-57382935+	natural antisense	rna63023	FGD5	NC_037349.1:57381762-57502165-
NC_037349.1	57370571	57370983	MACS_peak_100420	273.13	412	rna63019	LOC101909196	273.13	31.59	25.73	XR_003031895.1	NCBI	6045	NC_037349.1:57370572-57382935+	natural antisense	rna63024	FGD5	NC_037349.1:57381762-57502165-
NC_037349.1	57370571	57370983	MACS_peak_100420	273.13	412	rna63019	LOC101909196	273.13	31.59	25.73	XR_003031895.1	NCBI	6045	NC_037349.1:57370572-57382935+	natural antisense	rna63025	FGD5	NC_037349.1:57381762-57502164-
NC_037349.1	57901554	57902722	MACS_peak_100445	909.15	1168	rna63049	LOC104975607	909.15	49.34	16.53	XR_814683.3	NCBI	1281	NC_037349.1:57901555-57907187-	intergenic
NC_037349.1	59505339	59507492	MACS_peak_100582	487.33	2153	rna63122	LOC107131703	487.33	62.88	20.5	XR_003031790.1	NCBI	3946	NC_037349.1:59504583-59508843-	bidirectional	rna63124	RUVBL1	NC_037349.1:59508968-59540346+
NC_037349.1	59505339	59507492	MACS_peak_100582	487.33	2153	rna63122	LOC107131703	487.33	62.88	20.5	XR_003031790.1	NCBI	3946	NC_037349.1:59504583-59508843-	bidirectional	rna63125	RUVBL1	NC_037349.1:59509018-59540338+
NC_037350.1	6586683	6587055	MACS_peak_100884	370.2	372	rna63305	LOC101904622	370.2	17.5	22.7	XR_001494814.2	NCBI	3296	NC_037350.1:6579609-6587055-	intergenic
NC_037350.1	7745424	7745650	MACS_peak_100978	87.64	226	rna63463	ITPR3	87.64	17.56	45.66	XR_003031979.1	NCBI	7899	NC_037350.1:7745425-7810766+	exon sense-overlapping	rna63464	ITPR3	NC_037350.1:7745433-7821583+
NC_037350.1	7745424	7745650	MACS_peak_100978	87.64	226	rna63463	ITPR3	87.64	17.56	45.66	XR_003031979.1	NCBI	7899	NC_037350.1:7745425-7810766+	exon sense-overlapping	rna63465	ITPR3	NC_037350.1:7745549-7813182+
NC_037350.1	8357445	8357620	MACS_peak_101015	276.36	175	rna63489	LOC112443858	276.36	31.09	25.7	XR_003032274.1	NCBI	647	NC_037350.1:8354200-8357620+	natural antisense	rna63487	NUDT3	NC_037350.1:8345335-8468415-
NC_037350.1	8357445	8357620	MACS_peak_101015	276.36	175	rna63489	LOC112443858	276.36	31.09	25.7	XR_003032274.1	NCBI	647	NC_037350.1:8354200-8357620+	natural antisense	rna63488	NUDT3	NC_037350.1:8351565-8468528-
NC_037350.1	8398801	8399323	MACS_peak_101026	304.65	522	rna63491	LOC107131710	304.65	31.84	24.63	XR_003032273.1	NCBI	12905	NC_037350.1:8389961-8446176+	natural antisense	rna63487	NUDT3	NC_037350.1:8345335-8468415-
NC_037350.1	8398801	8399323	MACS_peak_101026	304.65	522	rna63491	LOC107131710	304.65	31.84	24.63	XR_003032273.1	NCBI	12905	NC_037350.1:8389961-8446176+	natural antisense	rna63488	NUDT3	NC_037350.1:8351565-8468528-
NC_037350.1	16575425	16576051	MACS_peak_101704	1425.78	626	gene27910	LOC112443862	1425.78	84.15	14.97		NCBI	2540	NC_037350.1:16575426-16580624-	intergenic
NC_037350.1	16598520	16599184	MACS_peak_101707	3100	664	rna63904	LOC112443877	3100	80.76	13.91	XR_003032287.1	NCBI	1143	NC_037350.1:16595275-16599184+	intergenic
NC_037350.1	16624059	16625031	MACS_peak_101715	560.45	972	rna63907	PEX6	560.45	29.58	19.73	XR_814775.3	NCBI	3437	NC_037350.1:16610720-16625031-	exon sense-overlapping	rna63906	PEX6	NC_037350.1:16610717-16625004-
NC_037350.1	17546221	17549261	MACS_peak_101828	807.8	3040	rna64004	LOC112443745	807.8	72.18	17.17	XR_003032161.1	NCBI	3851	NC_037350.1:17534626-17549261+	intron sense-overlapping	rna64005	C23H6orf223	NC_037350.1:17536872-17540574+
NC_037350.1	27261312	27262314	MACS_peak_102137	299.17	1002	rna64362	LOC101903877	299.17	22.34	25.1	XR_003032177.1	NCBI	2684	NC_037350.1:27256242-27272951-	intronic antisense	rna64363	TNXB	NC_037350.1:27270722-27326940+
NC_037350.1	27261312	27262314	MACS_peak_102137	299.17	1002	rna64362	LOC101903877	299.17	22.34	25.1	XR_003032177.1	NCBI	2684	NC_037350.1:27256242-27272951-	natural antisense	rna64352	ATF6B	NC_037350.1:27254901-27264835+
NC_037350.1	27261312	27262314	MACS_peak_102137	299.17	1002	rna64362	LOC101903877	299.17	22.34	25.1	XR_003032177.1	NCBI	2684	NC_037350.1:27256242-27272951-	natural antisense	rna64353	ATF6B	NC_037350.1:27254901-27264835+
NC_037350.1	27261312	27262314	MACS_peak_102137	299.17	1002	rna64362	LOC101903877	299.17	22.34	25.1	XR_003032177.1	NCBI	2684	NC_037350.1:27256242-27272951-	natural antisense	rna64354	ATF6B	NC_037350.1:27254901-27264835+
NC_037350.1	27261312	27262314	MACS_peak_102137	299.17	1002	rna64362	LOC101903877	299.17	22.34	25.1	XR_003032177.1	NCBI	2684	NC_037350.1:27256242-27272951-	natural antisense	rna64355	ATF6B	NC_037350.1:27254901-27264835+
NC_037350.1	27261312	27262314	MACS_peak_102137	299.17	1002	rna64362	LOC101903877	299.17	22.34	25.1	XR_003032177.1	NCBI	2684	NC_037350.1:27256242-27272951-	natural antisense	rna64356	ATF6B	NC_037350.1:27254901-27264835+
NC_037350.1	27261312	27262314	MACS_peak_102137	299.17	1002	rna64362	LOC101903877	299.17	22.34	25.1	XR_003032177.1	NCBI	2684	NC_037350.1:27256242-27272951-	natural antisense	rna64357	ATF6B	NC_037350.1:27254901-27264835+
NC_037350.1	27261312	27262314	MACS_peak_102137	299.17	1002	rna64362	LOC101903877	299.17	22.34	25.1	XR_003032177.1	NCBI	2684	NC_037350.1:27256242-27272951-	natural antisense	rna64358	ATF6B	NC_037350.1:27254901-27264835+
NC_037350.1	27261312	27262314	MACS_peak_102137	299.17	1002	rna64362	LOC101903877	299.17	22.34	25.1	XR_003032177.1	NCBI	2684	NC_037350.1:27256242-27272951-	natural antisense	rna64359	ATF6B	NC_037350.1:27254901-27264835+
NC_037350.1	27261312	27262314	MACS_peak_102137	299.17	1002	rna64362	LOC101903877	299.17	22.34	25.1	XR_003032177.1	NCBI	2684	NC_037350.1:27256242-27272951-	natural antisense	rna64361	ATF6B	NC_037350.1:27254963-27264825+
NC_037350.1	31540774	31542089	MACS_peak_102435	67.12	1315	gene28543	LOC101902221	67.12	14.07	52.31		NCBI	1470	NC_037350.1:31540620-31542089-	intergenic
NC_037350.1	33191979	33193397	MACS_peak_102525	89.91	1418	rna65163	LOC112443816	89.91	27.62	45.09	XR_003032211.1	NCBI	2564	NC_037350.1:33189981-33193397+	natural antisense	rna65161	ALDH5A1	NC_037350.1:33181628-33209663-
NC_037350.1	33191979	33193397	MACS_peak_102525	89.91	1418	rna65163	LOC112443816	89.91	27.62	45.09	XR_003032211.1	NCBI	2564	NC_037350.1:33189981-33193397+	natural antisense	rna65162	ALDH5A1	NC_037350.1:33183864-33209632-
NC_037350.1	36052925	36057032	MACS_peak_102550	456.17	4107	rna65206	LOC100847951	456.17	30.23	20.9	XR_003032262.1	NCBI	6529	NC_037350.1:36051550-36465297-	intergenic
NC_037350.1	40402992	40403183	MACS_peak_102742	307.6	191	rna65295	LOC100848122	307.6	36.64	24.56	XR_814946.3	NCBI	1971	NC_037350.1:40401319-40415239-	bidirectional	rna65299	ATXN1	NC_037350.1:40415586-40828846+
NC_037350.1	40414025	40415238	MACS_peak_102748	386.86	1213	rna65296	LOC100848122	386.86	33.06	22.39	XR_003032208.1	NCBI	2431	NC_037350.1:40401319-40415238-	bidirectional	rna65299	ATXN1	NC_037350.1:40415586-40828846+
NC_037350.1	50340682	50340818	MACS_peak_103212	144.35	136	rna65556	LOC112443743	144.35	26.58	35.63	XR_003032160.1	NCBI	414	NC_037350.1:50338661-50340818+	intron sense-overlapping	rna65552	SLC22A23	NC_037350.1:50327909-50461349+
NC_037350.1	50340682	50340818	MACS_peak_103212	144.35	136	rna65556	LOC112443743	144.35	26.58	35.63	XR_003032160.1	NCBI	414	NC_037350.1:50338661-50340818+	intron sense-overlapping	rna65553	SLC22A23	NC_037350.1:50327924-50460896+
NC_037350.1	50633561	50635709	MACS_peak_103291	254.96	2148	rna65584	LOC112443728	254.96	42.13	26.63	XR_003032139.1	NCBI	7137	NC_037350.1:50632915-50640348+	bidirectional	rna65575	NQO2	NC_037350.1:50621892-50632743-
NC_037350.1	50633561	50635709	MACS_peak_103291	254.96	2148	rna65584	LOC112443728	254.96	42.13	26.63	XR_003032139.1	NCBI	7137	NC_037350.1:50632915-50640348+	bidirectional	rna65576	NQO2	NC_037350.1:50621896-50632808-
NC_037350.1	50633561	50635709	MACS_peak_103291	254.96	2148	rna65584	LOC112443728	254.96	42.13	26.63	XR_003032139.1	NCBI	7137	NC_037350.1:50632915-50640348+	bidirectional	rna65577	NQO2	NC_037350.1:50621896-50632808-
NC_037350.1	50633561	50635709	MACS_peak_103291	254.96	2148	rna65584	LOC112443728	254.96	42.13	26.63	XR_003032139.1	NCBI	7137	NC_037350.1:50632915-50640348+	bidirectional	rna65578	NQO2	NC_037350.1:50621896-50632807-
NC_037350.1	50633561	50635709	MACS_peak_103291	254.96	2148	rna65584	LOC112443728	254.96	42.13	26.63	XR_003032139.1	NCBI	7137	NC_037350.1:50632915-50640348+	bidirectional	rna65579	NQO2	NC_037350.1:50621896-50632807-
NC_037350.1	50633561	50635709	MACS_peak_103291	254.96	2148	rna65584	LOC112443728	254.96	42.13	26.63	XR_003032139.1	NCBI	7137	NC_037350.1:50632915-50640348+	bidirectional	rna65580	NQO2	NC_037350.1:50621896-50632807-
NC_037350.1	50633561	50635709	MACS_peak_103291	254.96	2148	rna65584	LOC112443728	254.96	42.13	26.63	XR_003032139.1	NCBI	7137	NC_037350.1:50632915-50640348+	bidirectional	rna65581	NQO2	NC_037350.1:50621896-50632807-
NC_037350.1	50633561	50635709	MACS_peak_103291	254.96	2148	rna65584	LOC112443728	254.96	42.13	26.63	XR_003032139.1	NCBI	7137	NC_037350.1:50632915-50640348+	bidirectional	rna65582	NQO2	NC_037350.1:50621896-50632807-
NC_037350.1	50633561	50635709	MACS_peak_103291	254.96	2148	rna65584	LOC112443728	254.96	42.13	26.63	XR_003032139.1	NCBI	7137	NC_037350.1:50632915-50640348+	bidirectional	rna65583	NQO2	NC_037350.1:50621896-50632639-
NC_037350.1	50636408	50638659	MACS_peak_103292	237.79	2251	rna65584	LOC112443728	237.79	20	27.69	XR_003032139.1	NCBI	7137	NC_037350.1:50632915-50640348+	bidirectional	rna65575	NQO2	NC_037350.1:50621892-50632743-
NC_037350.1	50636408	50638659	MACS_peak_103292	237.79	2251	rna65584	LOC112443728	237.79	20	27.69	XR_003032139.1	NCBI	7137	NC_037350.1:50632915-50640348+	bidirectional	rna65576	NQO2	NC_037350.1:50621896-50632808-
NC_037350.1	50636408	50638659	MACS_peak_103292	237.79	2251	rna65584	LOC112443728	237.79	20	27.69	XR_003032139.1	NCBI	7137	NC_037350.1:50632915-50640348+	bidirectional	rna65577	NQO2	NC_037350.1:50621896-50632808-
NC_037350.1	50636408	50638659	MACS_peak_103292	237.79	2251	rna65584	LOC112443728	237.79	20	27.69	XR_003032139.1	NCBI	7137	NC_037350.1:50632915-50640348+	bidirectional	rna65578	NQO2	NC_037350.1:50621896-50632807-
NC_037350.1	50636408	50638659	MACS_peak_103292	237.79	2251	rna65584	LOC112443728	237.79	20	27.69	XR_003032139.1	NCBI	7137	NC_037350.1:50632915-50640348+	bidirectional	rna65579	NQO2	NC_037350.1:50621896-50632807-
NC_037350.1	50636408	50638659	MACS_peak_103292	237.79	2251	rna65584	LOC112443728	237.79	20	27.69	XR_003032139.1	NCBI	7137	NC_037350.1:50632915-50640348+	bidirectional	rna65580	NQO2	NC_037350.1:50621896-50632807-
NC_037350.1	50636408	50638659	MACS_peak_103292	237.79	2251	rna65584	LOC112443728	237.79	20	27.69	XR_003032139.1	NCBI	7137	NC_037350.1:50632915-50640348+	bidirectional	rna65581	NQO2	NC_037350.1:50621896-50632807-
NC_037350.1	50636408	50638659	MACS_peak_103292	237.79	2251	rna65584	LOC112443728	237.79	20	27.69	XR_003032139.1	NCBI	7137	NC_037350.1:50632915-50640348+	bidirectional	rna65582	NQO2	NC_037350.1:50621896-50632807-
NC_037350.1	50636408	50638659	MACS_peak_103292	237.79	2251	rna65584	LOC112443728	237.79	20	27.69	XR_003032139.1	NCBI	7137	NC_037350.1:50632915-50640348+	bidirectional	rna65583	NQO2	NC_037350.1:50621896-50632639-
NC_037351.1	2409248	2410747	MACS_peak_103559	97.19	1499	rna65717	LOC100848212	97.19	14.4	43.3	XR_003032431.1	NCBI	2261	NC_037351.1:2404252-2411159+	bidirectional	rna65711	ZNF236	NC_037351.1:2334176-2404240-
NC_037351.1	2409248	2410747	MACS_peak_103559	97.19	1499	rna65717	LOC100848212	97.19	14.4	43.3	XR_003032431.1	NCBI	2261	NC_037351.1:2404252-2411159+	bidirectional	rna65712	ZNF236	NC_037351.1:2334176-2404240-
NC_037351.1	2409248	2410747	MACS_peak_103559	97.19	1499	rna65717	LOC100848212	97.19	14.4	43.3	XR_003032431.1	NCBI	2261	NC_037351.1:2404252-2411159+	bidirectional	rna65713	ZNF236	NC_037351.1:2334176-2404240-
NC_037351.1	2409248	2410747	MACS_peak_103559	97.19	1499	rna65717	LOC100848212	97.19	14.4	43.3	XR_003032431.1	NCBI	2261	NC_037351.1:2404252-2411159+	bidirectional	rna65714	ZNF236	NC_037351.1:2334176-2404240-
NC_037351.1	2409248	2410747	MACS_peak_103559	97.19	1499	rna65717	LOC100848212	97.19	14.4	43.3	XR_003032431.1	NCBI	2261	NC_037351.1:2404252-2411159+	bidirectional	rna65715	ZNF236	NC_037351.1:2334176-2403381-
NC_037351.1	2409248	2410747	MACS_peak_103559	97.19	1499	rna65717	LOC100848212	97.19	14.4	43.3	XR_003032431.1	NCBI	2261	NC_037351.1:2404252-2411159+	bidirectional	rna65716	ZNF236	NC_037351.1:2345258-2404240-
NC_037351.1	5071227	5072486	MACS_peak_103624	59.01	1259	rna65761	LOC100848447	59.01	15.27	55.44	XR_001494970.2	NCBI	4894	NC_037351.1:5049720-5079285-	bidirectional	rna65762	NETO1	NC_037351.1:5079833-5148730+
NC_037351.1	5071227	5072486	MACS_peak_103624	59.01	1259	rna65761	LOC100848447	59.01	15.27	55.44	XR_001494970.2	NCBI	4894	NC_037351.1:5049720-5079285-	bidirectional	rna65763	NETO1	NC_037351.1:5079834-5178679+
NC_037351.1	5071227	5072486	MACS_peak_103624	59.01	1259	rna65761	LOC100848447	59.01	15.27	55.44	XR_001494970.2	NCBI	4894	NC_037351.1:5049720-5079285-	bidirectional	rna65764	NETO1	NC_037351.1:5079843-5194912+
NC_037351.1	5071227	5072486	MACS_peak_103624	59.01	1259	rna65761	LOC100848447	59.01	15.27	55.44	XR_001494970.2	NCBI	4894	NC_037351.1:5049720-5079285-	bidirectional	rna65766	NETO1	NC_037351.1:5079843-5188518+
NC_037351.1	5071227	5072486	MACS_peak_103624	59.01	1259	rna65761	LOC100848447	59.01	15.27	55.44	XR_001494970.2	NCBI	4894	NC_037351.1:5049720-5079285-	bidirectional	rna65767	NETO1	NC_037351.1:5080114-5181880+
NC_037351.1	5077566	5079285	MACS_peak_103625	1476.38	1719	rna65760	LOC100848447	1476.38	58.31	15.15	XR_001494971.2	NCBI	4891	NC_037351.1:5049719-5079285-	bidirectional	rna65762	NETO1	NC_037351.1:5079833-5148730+
NC_037351.1	5077566	5079285	MACS_peak_103625	1476.38	1719	rna65760	LOC100848447	1476.38	58.31	15.15	XR_001494971.2	NCBI	4891	NC_037351.1:5049719-5079285-	bidirectional	rna65763	NETO1	NC_037351.1:5079834-5178679+
NC_037351.1	5077566	5079285	MACS_peak_103625	1476.38	1719	rna65760	LOC100848447	1476.38	58.31	15.15	XR_001494971.2	NCBI	4891	NC_037351.1:5049719-5079285-	bidirectional	rna65764	NETO1	NC_037351.1:5079843-5194912+
NC_037351.1	5077566	5079285	MACS_peak_103625	1476.38	1719	rna65760	LOC100848447	1476.38	58.31	15.15	XR_001494971.2	NCBI	4891	NC_037351.1:5049719-5079285-	bidirectional	rna65766	NETO1	NC_037351.1:5079843-5188518+
NC_037351.1	5077566	5079285	MACS_peak_103625	1476.38	1719	rna65760	LOC100848447	1476.38	58.31	15.15	XR_001494971.2	NCBI	4891	NC_037351.1:5049719-5079285-	bidirectional	rna65767	NETO1	NC_037351.1:5080114-5181880+
NC_037351.1	25949642	25949999	MACS_peak_104063	490.77	357	rna66017	LOC101904557	490.77	32.74	20.44	XR_003032446.1	NCBI	988	NC_037351.1:25654279-25949999+	intronic antisense	rna66019	DSG3	NC_037351.1:25666298-25699081-
NC_037351.1	25949642	25949999	MACS_peak_104063	490.77	357	rna66017	LOC101904557	490.77	32.74	20.44	XR_003032446.1	NCBI	988	NC_037351.1:25654279-25949999+	intronic antisense	rna66020	DSG3	NC_037351.1:25667567-25698964-
NC_037351.1	25949642	25949999	MACS_peak_104063	490.77	357	rna66017	LOC101904557	490.77	32.74	20.44	XR_003032446.1	NCBI	988	NC_037351.1:25654279-25949999+	intronic antisense	rna66021	DSG4	NC_037351.1:25725711-25755364-
NC_037351.1	25949642	25949999	MACS_peak_104063	490.77	357	rna66017	LOC101904557	490.77	32.74	20.44	XR_003032446.1	NCBI	988	NC_037351.1:25654279-25949999+	intronic antisense	rna66022	DSG4	NC_037351.1:25725711-25753398-
NC_037351.1	25949642	25949999	MACS_peak_104063	490.77	357	rna66017	LOC101904557	490.77	32.74	20.44	XR_003032446.1	NCBI	988	NC_037351.1:25654279-25949999+	intronic antisense	rna66023	DSG1	NC_037351.1:25777696-25821619-
NC_037351.1	37637055	37638677	MACS_peak_104482	70.35	1622	rna66276	LOC101903604	70.35	29.34	50.77	XR_239836.4	NCBI	2639	NC_037351.1:37635424-37638677+	intronic antisense	rna66269	DLGAP1	NC_037351.1:37575090-37871618-
NC_037351.1	37637055	37638677	MACS_peak_104482	70.35	1622	rna66276	LOC101903604	70.35	29.34	50.77	XR_239836.4	NCBI	2639	NC_037351.1:37635424-37638677+	intronic antisense	rna66270	DLGAP1	NC_037351.1:37577647-37876496-
NC_037351.1	37637055	37638677	MACS_peak_104482	70.35	1622	rna66276	LOC101903604	70.35	29.34	50.77	XR_239836.4	NCBI	2639	NC_037351.1:37635424-37638677+	intronic antisense	rna66271	DLGAP1	NC_037351.1:37577649-37837134-
NC_037351.1	37637055	37638677	MACS_peak_104482	70.35	1622	rna66276	LOC101903604	70.35	29.34	50.77	XR_239836.4	NCBI	2639	NC_037351.1:37635424-37638677+	intronic antisense	rna66272	DLGAP1	NC_037351.1:37577650-37871090-
NC_037351.1	37637055	37638677	MACS_peak_104482	70.35	1622	rna66276	LOC101903604	70.35	29.34	50.77	XR_239836.4	NCBI	2639	NC_037351.1:37635424-37638677+	intronic antisense	rna66273	DLGAP1	NC_037351.1:37577650-37871090-
NC_037351.1	37637055	37638677	MACS_peak_104482	70.35	1622	rna66276	LOC101903604	70.35	29.34	50.77	XR_239836.4	NCBI	2639	NC_037351.1:37635424-37638677+	intronic antisense	rna66274	DLGAP1	NC_037351.1:37578071-37876428-
NC_037351.1	38792867	38793121	MACS_peak_104488	129.44	254	rna66280	AKAIN1	129.44	20.26	37.47	XR_239842.4	NCBI	2378	NC_037351.1:38745662-38793121-	exon sense-overlapping	rna66282	AKAIN1	NC_037351.1:38745662-38778546-
NC_037352.1	13657	13947	MACS_peak_105778	78.12	290	gene29398	LOC101906502	78.12	29.01	48.25		NCBI	2795	NC_037352.1:13658-35708-	natural antisense	rna66898	LOC789192	NC_037352.1:35707-39689+
NC_037352.1	35667	35708	MACS_peak_105782	2524.76	41	gene29398	LOC101906502	2524.76	51.59	14.09		NCBI	2795	NC_037352.1:13658-35708-	natural antisense	rna66898	LOC789192	NC_037352.1:35707-39689+
NC_037352.1	1158533	1158736	MACS_peak_105975	72.61	203	rna67092	CLCN7	72.61	18.09	50.02	XR_003032531.1	NCBI	2168	NC_037352.1:1139759-1158736-	exon sense-overlapping	rna67090	CLCN7	NC_037352.1:1138163-1158734-
NC_037352.1	1158533	1158736	MACS_peak_105975	72.61	203	rna67092	CLCN7	72.61	18.09	50.02	XR_003032531.1	NCBI	2168	NC_037352.1:1139759-1158736-	exon sense-overlapping	rna67091	CLCN7	NC_037352.1:1138163-1152062-
NC_037352.1	2188573	2188850	MACS_peak_106176	208.88	277	rna67297	LOC107131805	208.88	60	29.47	XR_003032579.1	NCBI	1502	NC_037352.1:2166169-2188850-	natural antisense	rna67301	PRSS22	NC_037352.1:2178176-2182806+
NC_037352.1	3467877	3468143	MACS_peak_106359	90.5	266	rna67503	LOC104970145	90.5	20.69	45.03	XR_001495050.2	NCBI	1687	NC_037352.1:3463328-3470715-	intergenic
NC_037352.1	12982405	12982769	MACS_peak_106723	769.24	364	gene29748	LOC509226	769.24	71.96	17.33		NCBI	1976	NC_037352.1:12969739-13004913-	natural antisense	rna67726	MKL2	NC_037352.1:12982367-13195773+
NC_037352.1	12982405	12982769	MACS_peak_106723	769.24	364	gene29748	LOC509226	769.24	71.96	17.33		NCBI	1976	NC_037352.1:12969739-13004913-	natural antisense	rna67727	MKL2	NC_037352.1:12982384-13195773+
NC_037352.1	12982405	12982769	MACS_peak_106723	769.24	364	gene29748	LOC509226	769.24	71.96	17.33		NCBI	1976	NC_037352.1:12969739-13004913-	natural antisense	rna67728	MKL2	NC_037352.1:12982384-13195773+
NC_037352.1	12982405	12982769	MACS_peak_106723	769.24	364	gene29748	LOC509226	769.24	71.96	17.33		NCBI	1976	NC_037352.1:12969739-13004913-	natural antisense	rna67729	MKL2	NC_037352.1:12982387-13195773+
NC_037352.1	12982405	12982769	MACS_peak_106723	769.24	364	gene29748	LOC509226	769.24	71.96	17.33		NCBI	1976	NC_037352.1:12969739-13004913-	natural antisense	rna67730	MKL2	NC_037352.1:12982387-13195773+
NC_037352.1	12982405	12982769	MACS_peak_106723	769.24	364	gene29748	LOC509226	769.24	71.96	17.33		NCBI	1976	NC_037352.1:12969739-13004913-	natural antisense	rna67731	MKL2	NC_037352.1:12982387-13195773+
NC_037352.1	12982405	12982769	MACS_peak_106723	769.24	364	gene29748	LOC509226	769.24	71.96	17.33		NCBI	1976	NC_037352.1:12969739-13004913-	natural antisense	rna67732	MKL2	NC_037352.1:12982391-13195773+
NC_037352.1	12982405	12982769	MACS_peak_106723	769.24	364	gene29748	LOC509226	769.24	71.96	17.33		NCBI	1976	NC_037352.1:12969739-13004913-	natural antisense	rna67733	MKL2	NC_037352.1:12982391-13195773+
NC_037352.1	12982405	12982769	MACS_peak_106723	769.24	364	gene29748	LOC509226	769.24	71.96	17.33		NCBI	1976	NC_037352.1:12969739-13004913-	natural antisense	rna67734	MKL2	NC_037352.1:12982391-13195773+
NC_037352.1	12982405	12982769	MACS_peak_106723	769.24	364	gene29748	LOC509226	769.24	71.96	17.33		NCBI	1976	NC_037352.1:12969739-13004913-	natural antisense	rna67735	MKL2	NC_037352.1:12982391-13195773+
NC_037352.1	12982405	12982769	MACS_peak_106723	769.24	364	gene29748	LOC509226	769.24	71.96	17.33		NCBI	1976	NC_037352.1:12969739-13004913-	natural antisense	rna67736	MKL2	NC_037352.1:12982435-13192989+
NC_037352.1	16934972	16937027	MACS_peak_107005	117.84	2055	gene29795	LOC783466	117.84	32.5	39.11		NCBI	2055	NC_037352.1:16934973-16937027-	intron sense-overlapping	rna67843	TMC7	NC_037352.1:16929182-16990000-
NC_037352.1	19718413	19718635	MACS_peak_107144	64.17	222	gene29837	LOC104975864	64.17	16.95	53.39		NCBI	833	NC_037352.1:19717803-19718635-	intronic antisense	rna67972	MOSMO	NC_037352.1:19694107-19764850+
NC_037352.1	19718413	19718635	MACS_peak_107144	64.17	222	gene29837	LOC104975864	64.17	16.95	53.39		NCBI	833	NC_037352.1:19717803-19718635-	intronic antisense	rna67973	MOSMO	NC_037352.1:19694109-19768637+
NC_037352.1	19718413	19718635	MACS_peak_107144	64.17	222	gene29837	LOC104975864	64.17	16.95	53.39		NCBI	833	NC_037352.1:19717803-19718635-	intronic antisense	rna67974	MOSMO	NC_037352.1:19694110-19769940+
NC_037352.1	22593505	22594198	MACS_peak_107335	96.86	693	rna68068	LOC112444290	96.86	32.73	43.4	XR_003032576.1	NCBI	1096	NC_037352.1:22586381-22594439+	natural antisense	rna68060	ARHGAP17	NC_037352.1:22575115-22676600-
NC_037352.1	22593505	22594198	MACS_peak_107335	96.86	693	rna68068	LOC112444290	96.86	32.73	43.4	XR_003032576.1	NCBI	1096	NC_037352.1:22586381-22594439+	natural antisense	rna68062	ARHGAP17	NC_037352.1:22575115-22676600-
NC_037352.1	22593505	22594198	MACS_peak_107335	96.86	693	rna68068	LOC112444290	96.86	32.73	43.4	XR_003032576.1	NCBI	1096	NC_037352.1:22586381-22594439+	natural antisense	rna68063	ARHGAP17	NC_037352.1:22576445-22676600-
NC_037352.1	22593505	22594198	MACS_peak_107335	96.86	693	rna68068	LOC112444290	96.86	32.73	43.4	XR_003032576.1	NCBI	1096	NC_037352.1:22586381-22594439+	natural antisense	rna68064	ARHGAP17	NC_037352.1:22576445-22676600-
NC_037352.1	22593505	22594198	MACS_peak_107335	96.86	693	rna68068	LOC112444290	96.86	32.73	43.4	XR_003032576.1	NCBI	1096	NC_037352.1:22586381-22594439+	natural antisense	rna68066	ARHGAP17	NC_037352.1:22576468-22676600-
NC_037352.1	27490317	27492644	MACS_peak_107749	212.37	2327	rna68409	LOC101905312	212.37	28.15	29.19	XR_240040.1	NCBI	3269	NC_037352.1:27489617-27493072-	bidirectional	rna68410	ARMC5	NC_037352.1:27493287-27500856+
NC_037352.1	27918835	27919136	MACS_peak_107797	147.52	301	rna68452	LOC101904377	147.52	24.76	35.12	XR_815453.3	NCBI	6425	NC_037352.1:27918836-27939109+	bidirectional	rna68451	GUSB	NC_037352.1:27906362-27918749-
NC_037352.1	27922196	27922439	MACS_peak_107800	102.84	243	rna68452	LOC101904377	102.84	13.66	41.94	XR_815453.3	NCBI	6425	NC_037352.1:27918836-27939109+	bidirectional	rna68451	GUSB	NC_037352.1:27906362-27918749-
NC_037352.1	27928024	27928062	MACS_peak_107801	609.14	38	rna68453	LOC101904377	609.14	37.02	19.42	XR_003032632.1	NCBI	6964	NC_037352.1:27918837-27939109+	bidirectional	rna68451	GUSB	NC_037352.1:27906362-27918749-
NC_037352.1	27933228	27937639	MACS_peak_107802	1361.54	4411	rna68452	LOC101904377	1361.54	22.2	14.98	XR_815453.3	NCBI	6425	NC_037352.1:27918836-27939109+	bidirectional	rna68451	GUSB	NC_037352.1:27906362-27918749-
NC_037352.1	28199085	28199778	MACS_peak_107836	136.43	693	gene30047	LOC783148	136.43	17.81	36.72		NCBI	759	NC_037352.1:28199086-28199844-	intergenic
NC_037352.1	32610104	32610356	MACS_peak_107904	203.35	252	rna68493	LOC100850436	203.35	17.69	29.86	XR_815500.3	NCBI	700	NC_037352.1:32597939-32610356-	bidirectional	rna68497	CASTOR2	NC_037352.1:32610702-32665116+
NC_037352.1	32610104	32610356	MACS_peak_107904	203.35	252	rna68493	LOC100850436	203.35	17.69	29.86	XR_815500.3	NCBI	700	NC_037352.1:32597939-32610356-	bidirectional	rna68498	CASTOR2	NC_037352.1:32611216-32665116+
NC_037352.1	34332391	34332858	MACS_peak_108137	110.89	467	rna68644	LOC107131840	110.89	16.95	40.34	XR_001495122.2	NCBI	7573	NC_037352.1:34324813-34332858-	intronic antisense	rna68643	SRRM3	NC_037352.1:34284155-34337310+
NC_037352.1	41631196	41632387	MACS_peak_108928	160.88	1191	rna69215	LOC112444286	160.88	24.09	33.7	XR_003032566.1	NCBI	2018	NC_037352.1:41627618-41632387+	intergenic
NC_037353.1	7904960	7905229	MACS_peak_109107	2925.54	269	rna69326	LOC112444473	2925.54	13.89	14.12	XR_003032756.1	NCBI	377	NC_037353.1:7904551-7905229+	intronic antisense	rna69321	PRKG1	NC_037353.1:6895298-8220839-
NC_037353.1	7904960	7905229	MACS_peak_109107	2925.54	269	rna69326	LOC112444473	2925.54	13.89	14.12	XR_003032756.1	NCBI	377	NC_037353.1:7904551-7905229+	intronic antisense	rna69322	PRKG1	NC_037353.1:6895298-8137105-
NC_037353.1	7904960	7905229	MACS_peak_109107	2925.54	269	rna69326	LOC112444473	2925.54	13.89	14.12	XR_003032756.1	NCBI	377	NC_037353.1:7904551-7905229+	intronic antisense	rna69323	PRKG1	NC_037353.1:6898860-8313728-
NC_037353.1	10177154	10177830	MACS_peak_109236	78.36	676	rna69405	LIPJ	78.36	12.06	48.19	XR_003032882.1	NCBI	8304	NC_037353.1:10177155-10208209+	exon sense-overlapping	rna69406	LIPJ	NC_037353.1:10177707-10214361+
NC_037353.1	10177154	10177830	MACS_peak_109236	78.36	676	rna69405	LIPJ	78.36	12.06	48.19	XR_003032882.1	NCBI	8304	NC_037353.1:10177155-10208209+	exon sense-overlapping	rna69407	LIPJ	NC_037353.1:10177750-10214362+
NC_037353.1	10177154	10177830	MACS_peak_109236	78.36	676	rna69405	LIPJ	78.36	12.06	48.19	XR_003032882.1	NCBI	8304	NC_037353.1:10177155-10208209+	exon sense-overlapping	rna69408	LIPJ	NC_037353.1:10177750-10214361+
NC_037353.1	10177154	10177830	MACS_peak_109236	78.36	676	rna69405	LIPJ	78.36	12.06	48.19	XR_003032882.1	NCBI	8304	NC_037353.1:10177155-10208209+	exon sense-overlapping	rna69409	LIPJ	NC_037353.1:10182770-10214361+
NC_037353.1	10177154	10177830	MACS_peak_109236	78.36	676	rna69405	LIPJ	78.36	12.06	48.19	XR_003032882.1	NCBI	8304	NC_037353.1:10177155-10208209+	exon sense-overlapping	rna69410	LIPJ	NC_037353.1:10191542-10214362+
NC_037353.1	10177154	10177830	MACS_peak_109236	78.36	676	rna69405	LIPJ	78.36	12.06	48.19	XR_003032882.1	NCBI	8304	NC_037353.1:10177155-10208209+	natural antisense	rna69403	RNLS	NC_037353.1:9901178-10177515-
NC_037353.1	10177154	10177830	MACS_peak_109236	78.36	676	rna69405	LIPJ	78.36	12.06	48.19	XR_003032882.1	NCBI	8304	NC_037353.1:10177155-10208209+	natural antisense	rna69404	RNLS	NC_037353.1:9901340-10177478-
NC_037353.1	10716021	10716131	MACS_peak_109276	367.34	110	rna69433	LOC112444486	367.34	29.35	22.79	XR_003032787.1	NCBI	2055	NC_037353.1:10714933-10727130+	intergenic
NC_037353.1	12387843	12389929	MACS_peak_109359	1810.92	2086	rna69480	HTR7	1810.92	35.82	14.79	XR_001495158.2	NCBI	3489	NC_037353.1:12381044-12475893-	exon sense-overlapping	rna69477	HTR7	NC_037353.1:12381044-12475893-
NC_037353.1	12387843	12389929	MACS_peak_109359	1810.92	2086	rna69480	HTR7	1810.92	35.82	14.79	XR_001495158.2	NCBI	3489	NC_037353.1:12381044-12475893-	exon sense-overlapping	rna69478	HTR7	NC_037353.1:12381044-12475893-
NC_037353.1	14056475	14057004	MACS_peak_109496	88.52	529	gene30516	LOC784738	88.52	18.09	45.42		NCBI	529	NC_037353.1:14056476-14057004+	intergenic
NC_037353.1	15212795	15213282	MACS_peak_109576	2177.45	487	rna69560	LOC112444531	2177.45	21	14.6	XR_003032886.1	NCBI	1028	NC_037353.1:15210978-15215246-	intergenic
NC_037353.1	15214961	15214987	MACS_peak_109577	146.61	26	rna69560	LOC112444531	146.61	5.22	35.34	XR_003032886.1	NCBI	1028	NC_037353.1:15210978-15215246-	intergenic
NC_037353.1	18122140	18122736	MACS_peak_109699	74.96	596	rna69700	LOC100851323	74.96	17.23	49.24	XR_815660.3	NCBI	5589	NC_037353.1:18117584-18133181-	bidirectional	rna69701	LCOR	NC_037353.1:18133234-18266773+
NC_037353.1	18122140	18122736	MACS_peak_109699	74.96	596	rna69700	LOC100851323	74.96	17.23	49.24	XR_815660.3	NCBI	5589	NC_037353.1:18117584-18133181-	bidirectional	rna69702	LCOR	NC_037353.1:18133234-18266773+
NC_037353.1	18122140	18122736	MACS_peak_109699	74.96	596	rna69700	LOC100851323	74.96	17.23	49.24	XR_815660.3	NCBI	5589	NC_037353.1:18117584-18133181-	bidirectional	rna69703	LCOR	NC_037353.1:18133234-18266773+
NC_037353.1	18122140	18122736	MACS_peak_109699	74.96	596	rna69700	LOC100851323	74.96	17.23	49.24	XR_815660.3	NCBI	5589	NC_037353.1:18117584-18133181-	bidirectional	rna69704	LCOR	NC_037353.1:18133235-18266773+
NC_037353.1	18122140	18122736	MACS_peak_109699	74.96	596	rna69700	LOC100851323	74.96	17.23	49.24	XR_815660.3	NCBI	5589	NC_037353.1:18117584-18133181-	bidirectional	rna69705	LCOR	NC_037353.1:18133235-18266773+
NC_037353.1	18122140	18122736	MACS_peak_109699	74.96	596	rna69700	LOC100851323	74.96	17.23	49.24	XR_815660.3	NCBI	5589	NC_037353.1:18117584-18133181-	bidirectional	rna69706	LCOR	NC_037353.1:18133235-18266773+
NC_037353.1	18122140	18122736	MACS_peak_109699	74.96	596	rna69700	LOC100851323	74.96	17.23	49.24	XR_815660.3	NCBI	5589	NC_037353.1:18117584-18133181-	bidirectional	rna69707	LCOR	NC_037353.1:18133235-18266773+
NC_037353.1	18122140	18122736	MACS_peak_109699	74.96	596	rna69700	LOC100851323	74.96	17.23	49.24	XR_815660.3	NCBI	5589	NC_037353.1:18117584-18133181-	bidirectional	rna69708	LCOR	NC_037353.1:18133235-18266773+
NC_037353.1	18122140	18122736	MACS_peak_109699	74.96	596	rna69700	LOC100851323	74.96	17.23	49.24	XR_815660.3	NCBI	5589	NC_037353.1:18117584-18133181-	bidirectional	rna69709	LCOR	NC_037353.1:18133235-18266773+
NC_037353.1	18122140	18122736	MACS_peak_109699	74.96	596	rna69700	LOC100851323	74.96	17.23	49.24	XR_815660.3	NCBI	5589	NC_037353.1:18117584-18133181-	bidirectional	rna69710	LCOR	NC_037353.1:18133235-18238850+
NC_037353.1	18122140	18122736	MACS_peak_109699	74.96	596	rna69700	LOC100851323	74.96	17.23	49.24	XR_815660.3	NCBI	5589	NC_037353.1:18117584-18133181-	bidirectional	rna69711	LCOR	NC_037353.1:18133239-18266773+
NC_037353.1	18122140	18122736	MACS_peak_109699	74.96	596	rna69700	LOC100851323	74.96	17.23	49.24	XR_815660.3	NCBI	5589	NC_037353.1:18117584-18133181-	bidirectional	rna69712	LCOR	NC_037353.1:18133240-18266773+
NC_037353.1	18122140	18122736	MACS_peak_109699	74.96	596	rna69700	LOC100851323	74.96	17.23	49.24	XR_815660.3	NCBI	5589	NC_037353.1:18117584-18133181-	bidirectional	rna69713	LCOR	NC_037353.1:18133904-18266773+
NC_037353.1	18122140	18122736	MACS_peak_109699	74.96	596	rna69700	LOC100851323	74.96	17.23	49.24	XR_815660.3	NCBI	5589	NC_037353.1:18117584-18133181-	bidirectional	rna69714	LCOR	NC_037353.1:18133904-18266773+
NC_037353.1	18122140	18122736	MACS_peak_109699	74.96	596	rna69700	LOC100851323	74.96	17.23	49.24	XR_815660.3	NCBI	5589	NC_037353.1:18117584-18133181-	bidirectional	rna69715	LCOR	NC_037353.1:18133909-18238850+
NC_037353.1	22477047	22478767	MACS_peak_110024	80.91	1720	rna69964	LOC101908075	80.91	26.67	47.51	XR_815696.3	NCBI	2235	NC_037353.1:22439912-22478767+	intronic antisense	rna69961	FBXW4	NC_037353.1:22357362-22440402-
NC_037353.1	22477047	22478767	MACS_peak_110024	80.91	1720	rna69964	LOC101908075	80.91	26.67	47.51	XR_815696.3	NCBI	2235	NC_037353.1:22439912-22478767+	natural antisense	rna69962	FBXW4	NC_037353.1:22357362-22440229-
NC_037353.1	22477047	22478767	MACS_peak_110024	80.91	1720	rna69964	LOC101908075	80.91	26.67	47.51	XR_815696.3	NCBI	2235	NC_037353.1:22439912-22478767+	natural antisense	rna69963	FBXW4	NC_037353.1:22358490-22440702-
NC_037353.1	24021659	24022699	MACS_peak_110218	279.91	1040	rna70088	LOC104975977	279.91	44.02	25.64	XR_815711.3	NCBI	1323	NC_037353.1:24020726-24022699-	natural antisense	rna70085	PDCD11	NC_037353.1:23987841-24028890+
NC_037353.1	24021659	24022699	MACS_peak_110218	279.91	1040	rna70088	LOC104975977	279.91	44.02	25.64	XR_815711.3	NCBI	1323	NC_037353.1:24020726-24022699-	natural antisense	rna70086	PDCD11	NC_037353.1:23987886-24028890+
NC_037353.1	24021659	24022699	MACS_peak_110218	279.91	1040	rna70088	LOC104975977	279.91	44.02	25.64	XR_815711.3	NCBI	1323	NC_037353.1:24020726-24022699-	natural antisense	rna70087	PDCD11	NC_037353.1:23987902-24028887+
NC_037353.1	24860879	24862515	MACS_peak_110344	154.75	1636	rna70130	LOC104975979	154.75	20	34.29	XR_003032890.1	NCBI	2906	NC_037353.1:24860880-24867215-	intergenic
NC_037353.1	28777429	28777504	MACS_peak_110412	78.61	75	rna70216	LOC101905219	78.61	16.38	48.12	XR_001495214.2	NCBI	2895	NC_037353.1:28766326-28782287-	intergenic
NC_037353.1	28781702	28782287	MACS_peak_110413	455.45	585	rna70216	LOC101905219	455.45	39.79	20.87	XR_001495214.2	NCBI	2895	NC_037353.1:28766326-28782287-	intergenic
NC_037354.1	121446	121541	MACS_peak_111617	1806.01	95	gene31013	LOC112444658	1806.01	77.55	14.75		NCBI	119	NC_037354.1:121447-121565-	intronic antisense	rna70977	LOC787624	NC_037354.1:121064-176954+
NC_037354.1	25122434	25123055	MACS_peak_112166	1347.12	621	rna71403	LOC104976076	1347.12	35.32	14.94	XR_001495291.2	NCBI	897	NC_037354.1:25121145-25123055+	intergenic
NC_037354.1	25952974	25955048	MACS_peak_112228	615.07	2074	rna71420	LOC104976082	615.07	31.42	19.29	XR_003032949.1	NCBI	3870	NC_037354.1:25931408-25955048+	intergenic
NC_037354.1	26413891	26414416	MACS_peak_112253	63.94	525	gene31259	LOC112441503	63.94	18.96	53.52		NCBI	901	NC_037354.1:26413892-26414792-	intergenic
NC_037354.1	36680764	36681174	MACS_peak_112567	66.16	410	rna71663	LOC104976783	66.16	24.99	52.55	XR_001495310.2	NCBI	945	NC_037354.1:36675108-36681261+	intronic antisense	rna71650	ANK1	NC_037354.1:36565857-36809535-
NC_037354.1	36680764	36681174	MACS_peak_112567	66.16	410	rna71663	LOC104976783	66.16	24.99	52.55	XR_001495310.2	NCBI	945	NC_037354.1:36675108-36681261+	intronic antisense	rna71651	ANK1	NC_037354.1:36565857-36809533-
NC_037354.1	36680764	36681174	MACS_peak_112567	66.16	410	rna71663	LOC104976783	66.16	24.99	52.55	XR_001495310.2	NCBI	945	NC_037354.1:36675108-36681261+	intronic antisense	rna71652	ANK1	NC_037354.1:36565857-36809533-
NC_037354.1	36680764	36681174	MACS_peak_112567	66.16	410	rna71663	LOC104976783	66.16	24.99	52.55	XR_001495310.2	NCBI	945	NC_037354.1:36675108-36681261+	intronic antisense	rna71653	ANK1	NC_037354.1:36565857-36809532-
NC_037354.1	36680764	36681174	MACS_peak_112567	66.16	410	rna71663	LOC104976783	66.16	24.99	52.55	XR_001495310.2	NCBI	945	NC_037354.1:36675108-36681261+	intronic antisense	rna71654	ANK1	NC_037354.1:36565857-36809532-
NC_037354.1	36680764	36681174	MACS_peak_112567	66.16	410	rna71663	LOC104976783	66.16	24.99	52.55	XR_001495310.2	NCBI	945	NC_037354.1:36675108-36681261+	intronic antisense	rna71655	ANK1	NC_037354.1:36565857-36809527-
NC_037354.1	36680764	36681174	MACS_peak_112567	66.16	410	rna71663	LOC104976783	66.16	24.99	52.55	XR_001495310.2	NCBI	945	NC_037354.1:36675108-36681261+	intronic antisense	rna71660	ANK1	NC_037354.1:36595805-36809541-
NC_037355.1	28366773	28367424	MACS_peak_113981	545.54	651	rna72459	LOC107131942	545.54	35.32	19.89	XR_001495359.2	NCBI	10332	NC_037355.1:28356321-28367424+	intergenic
NC_037355.1	28381338	28382823	MACS_peak_113987	135.8	1485	rna72462	LOC107131941	135.8	21.83	36.81	XR_003033138.1	NCBI	8083	NC_037355.1:28370492-28384734+	natural antisense	rna72461	DNAJB12	NC_037355.1:28368562-28384883-
NC_037355.1	29678137	29679205	MACS_peak_114165	274.92	1068	rna72554	LOC104969719	274.92	16.67	25.75	XR_001495344.2	NCBI	3085	NC_037355.1:29670283-29679205-	bidirectional	rna72555	CHCHD1	NC_037355.1:29679220-29680502+
NC_037356.1	12413245	12414467	MACS_peak_115146	93.37	1222	rna73270	LOC112444904	93.37	28.95	44.3	XR_003033297.1	NCBI	1343	NC_037356.1:12412975-12414467+	intron sense-overlapping	rna73258	CCDC90B	NC_037356.1:12384810-12423227+
NC_037356.1	12413245	12414467	MACS_peak_115146	93.37	1222	rna73270	LOC112444904	93.37	28.95	44.3	XR_003033297.1	NCBI	1343	NC_037356.1:12412975-12414467+	intronic antisense	rna73261	ANKRD42	NC_037356.1:12410081-12473488-
NC_037356.1	12413245	12414467	MACS_peak_115146	93.37	1222	rna73270	LOC112444904	93.37	28.95	44.3	XR_003033297.1	NCBI	1343	NC_037356.1:12412975-12414467+	intronic antisense	rna73262	ANKRD42	NC_037356.1:12410081-12473488-
NC_037356.1	12413245	12414467	MACS_peak_115146	93.37	1222	rna73270	LOC112444904	93.37	28.95	44.3	XR_003033297.1	NCBI	1343	NC_037356.1:12412975-12414467+	intronic antisense	rna73263	ANKRD42	NC_037356.1:12410081-12473488-
NC_037356.1	12413245	12414467	MACS_peak_115146	93.37	1222	rna73270	LOC112444904	93.37	28.95	44.3	XR_003033297.1	NCBI	1343	NC_037356.1:12412975-12414467+	intronic antisense	rna73264	ANKRD42	NC_037356.1:12410081-12473488-
NC_037356.1	12413245	12414467	MACS_peak_115146	93.37	1222	rna73270	LOC112444904	93.37	28.95	44.3	XR_003033297.1	NCBI	1343	NC_037356.1:12412975-12414467+	intronic antisense	rna73265	ANKRD42	NC_037356.1:12410081-12473488-
NC_037356.1	12413245	12414467	MACS_peak_115146	93.37	1222	rna73270	LOC112444904	93.37	28.95	44.3	XR_003033297.1	NCBI	1343	NC_037356.1:12412975-12414467+	intronic antisense	rna73266	ANKRD42	NC_037356.1:12410081-12473488-
NC_037356.1	12413245	12414467	MACS_peak_115146	93.37	1222	rna73270	LOC112444904	93.37	28.95	44.3	XR_003033297.1	NCBI	1343	NC_037356.1:12412975-12414467+	intronic antisense	rna73267	ANKRD42	NC_037356.1:12410081-12473488-
NC_037356.1	12413245	12414467	MACS_peak_115146	93.37	1222	rna73270	LOC112444904	93.37	28.95	44.3	XR_003033297.1	NCBI	1343	NC_037356.1:12412975-12414467+	intronic antisense	rna73268	ANKRD42	NC_037356.1:12410081-12470089-
NC_037356.1	18009477	18009978	MACS_peak_115293	239.46	501	rna73325	LOC112444864	239.46	26.41	27.61	XR_003033241.1	NCBI	1398	NC_037356.1:18009478-18013430+	intergenic
NC_037356.1	18011871	18013430	MACS_peak_115294	352.83	1559	rna73326	LOC112444864	352.83	29.19	23.09	XR_003033240.1	NCBI	2124	NC_037356.1:18009486-18013430+	intergenic
NC_037356.1	18284451	18285112	MACS_peak_115340	492.54	661	gene32078	LOC104976232	492.54	31.63	20.42		NCBI	3730	NC_037356.1:18284452-18288181+	intron sense-overlapping	rna73335	RSF1	NC_037356.1:18188652-18337591+
NC_037356.1	18284451	18285112	MACS_peak_115340	492.54	661	gene32078	LOC104976232	492.54	31.63	20.42		NCBI	3730	NC_037356.1:18284452-18288181+	intron sense-overlapping	rna73336	RSF1	NC_037356.1:18188652-18337591+
NC_037356.1	18284451	18285112	MACS_peak_115340	492.54	661	gene32078	LOC104976232	492.54	31.63	20.42		NCBI	3730	NC_037356.1:18284452-18288181+	intron sense-overlapping	rna73337	RSF1	NC_037356.1:18188652-18330918+
NC_037356.1	18286133	18287574	MACS_peak_115341	110.33	1441	gene32078	LOC104976232	110.33	18.24	40.44		NCBI	3730	NC_037356.1:18284452-18288181+	intron sense-overlapping	rna73335	RSF1	NC_037356.1:18188652-18337591+
NC_037356.1	18286133	18287574	MACS_peak_115341	110.33	1441	gene32078	LOC104976232	110.33	18.24	40.44		NCBI	3730	NC_037356.1:18284452-18288181+	intron sense-overlapping	rna73336	RSF1	NC_037356.1:18188652-18337591+
NC_037356.1	18286133	18287574	MACS_peak_115341	110.33	1441	gene32078	LOC104976232	110.33	18.24	40.44		NCBI	3730	NC_037356.1:18284452-18288181+	intron sense-overlapping	rna73337	RSF1	NC_037356.1:18188652-18330918+
NC_037356.1	25435488	25436203	MACS_peak_115599	170.74	715	gene32119	LOC101905156	170.74	34.35	32.58		NCBI	715	NC_037356.1:25435489-25436203+	intergenic
NC_037356.1	28465521	28465985	MACS_peak_115725	725.57	464	rna73581	CCDC15	725.57	65.72	17.66	XR_003033304.1	NCBI	3615	NC_037356.1:28419104-28468501+	exon sense-overlapping	rna73579	CCDC15	NC_037356.1:28419098-28468501+
NC_037356.1	28465521	28465985	MACS_peak_115725	725.57	464	rna73581	CCDC15	725.57	65.72	17.66	XR_003033304.1	NCBI	3615	NC_037356.1:28419104-28468501+	exon sense-overlapping	rna73580	CCDC15	NC_037356.1:28419103-28468501+
NC_037356.1	28465521	28465985	MACS_peak_115725	725.57	464	rna73581	CCDC15	725.57	65.72	17.66	XR_003033304.1	NCBI	3615	NC_037356.1:28419104-28468501+	exon sense-overlapping	rna73583	CCDC15	NC_037356.1:28419105-28446238+
NC_037356.1	28465521	28465985	MACS_peak_115725	725.57	464	rna73581	CCDC15	725.57	65.72	17.66	XR_003033304.1	NCBI	3615	NC_037356.1:28419104-28468501+	exon sense-overlapping	rna73584	CCDC15	NC_037356.1:28419106-28468501+
NC_037356.1	28465521	28465985	MACS_peak_115725	725.57	464	rna73581	CCDC15	725.57	65.72	17.66	XR_003033304.1	NCBI	3615	NC_037356.1:28419104-28468501+	exon sense-overlapping	rna73585	CCDC15	NC_037356.1:28419106-28468501+
NC_037356.1	28465521	28465985	MACS_peak_115725	725.57	464	rna73581	CCDC15	725.57	65.72	17.66	XR_003033304.1	NCBI	3615	NC_037356.1:28419104-28468501+	exon sense-overlapping	rna73586	CCDC15	NC_037356.1:28419106-28468501+
NC_037356.1	28465521	28465985	MACS_peak_115725	725.57	464	rna73581	CCDC15	725.57	65.72	17.66	XR_003033304.1	NCBI	3615	NC_037356.1:28419104-28468501+	exon sense-overlapping	rna73587	CCDC15	NC_037356.1:28419106-28468501+
NC_037356.1	28465521	28465985	MACS_peak_115725	725.57	464	rna73581	CCDC15	725.57	65.72	17.66	XR_003033304.1	NCBI	3615	NC_037356.1:28419104-28468501+	exon sense-overlapping	rna73588	CCDC15	NC_037356.1:28419106-28468501+
NC_037356.1	28465521	28465985	MACS_peak_115725	725.57	464	rna73581	CCDC15	725.57	65.72	17.66	XR_003033304.1	NCBI	3615	NC_037356.1:28419104-28468501+	exon sense-overlapping	rna73589	CCDC15	NC_037356.1:28419383-28468501+
NC_037356.1	33064863	33065547	MACS_peak_115918	184.49	684	gene32327	LOC101902198	184.49	32.45	31.4		NCBI	7619	NC_037356.1:33056203-33065547+	intergenic
NC_037356.1	44173988	44174536	MACS_peak_116449	211.17	548	rna74413	LOC789018	211.17	18.66	29.24	XR_139713.5	NCBI	548	NC_037356.1:44173989-44174536-	intronic antisense	rna74408	PACS1	NC_037356.1:44152915-44301429+
NC_037356.1	44700241	44701135	MACS_peak_116544	488.57	894	rna74484	RBM4B	488.57	38.75	20.46	XR_003033182.1	NCBI	5768	NC_037356.1:44692150-44701968-	exon sense-overlapping	rna74478	RBM4B	NC_037356.1:44692147-44701519-
NC_037356.1	44700241	44701135	MACS_peak_116544	488.57	894	rna74484	RBM4B	488.57	38.75	20.46	XR_003033182.1	NCBI	5768	NC_037356.1:44692150-44701968-	exon sense-overlapping	rna74479	RBM4B	NC_037356.1:44692150-44701968-
NC_037356.1	44700241	44701135	MACS_peak_116544	488.57	894	rna74484	RBM4B	488.57	38.75	20.46	XR_003033182.1	NCBI	5768	NC_037356.1:44692150-44701968-	exon sense-overlapping	rna74481	RBM4B	NC_037356.1:44692150-44701968-
NC_037356.1	44700241	44701135	MACS_peak_116544	488.57	894	rna74484	RBM4B	488.57	38.75	20.46	XR_003033182.1	NCBI	5768	NC_037356.1:44692150-44701968-	exon sense-overlapping	rna74482	RBM4B	NC_037356.1:44692150-44701968-
NC_037356.1	44700241	44701135	MACS_peak_116544	488.57	894	rna74484	RBM4B	488.57	38.75	20.46	XR_003033182.1	NCBI	5768	NC_037356.1:44692150-44701968-	exon sense-overlapping	rna74485	RBM4B	NC_037356.1:44692150-44701520-
NC_037356.1	44700241	44701135	MACS_peak_116544	488.57	894	rna74484	RBM4B	488.57	38.75	20.46	XR_003033182.1	NCBI	5768	NC_037356.1:44692150-44701968-	exon sense-overlapping	rna74486	RBM4B	NC_037356.1:44692150-44701520-
NC_037356.1	44700241	44701135	MACS_peak_116544	488.57	894	rna74484	RBM4B	488.57	38.75	20.46	XR_003033182.1	NCBI	5768	NC_037356.1:44692150-44701968-	exon sense-overlapping	rna74489	RBM4B	NC_037356.1:44692150-44701520-
NC_037356.1	44700241	44701135	MACS_peak_116544	488.57	894	rna74484	RBM4B	488.57	38.75	20.46	XR_003033182.1	NCBI	5768	NC_037356.1:44692150-44701968-	exon sense-overlapping	rna74491	RBM4B	NC_037356.1:44692634-44701924-
NC_037356.1	44700241	44701135	MACS_peak_116544	488.57	894	rna74484	RBM4B	488.57	38.75	20.46	XR_003033182.1	NCBI	5768	NC_037356.1:44692150-44701968-	exon sense-overlapping	rna74492	RBM4B	NC_037356.1:44695504-44702027-
NC_037356.1	44700241	44701135	MACS_peak_116544	488.57	894	rna74484	RBM4B	488.57	38.75	20.46	XR_003033182.1	NCBI	5768	NC_037356.1:44692150-44701968-	exon sense-overlapping	rna74493	RBM4B	NC_037356.1:44695504-44701519-
NC_037356.1	45330957	45332130	MACS_peak_116635	714.23	1173	rna74584	LOC112444921	714.23	42.76	17.88	XR_003033327.1	NCBI	1356	NC_037356.1:45328862-45332130+	intronic antisense	rna74583	PTPRCAP	NC_037356.1:45327250-45329408-
NC_037356.1	45330957	45332130	MACS_peak_116635	714.23	1173	rna74584	LOC112444921	714.23	42.76	17.88	XR_003033327.1	NCBI	1356	NC_037356.1:45328862-45332130+	natural antisense	rna74585	CORO1B	NC_037356.1:45329804-45335272-
NC_037356.1	46289210	46291183	MACS_peak_116750	1905.65	1973	rna74686	IGHMBP2	1905.65	111.15	15.04	XR_001495477.2	NCBI	5035	NC_037356.1:46268398-46293044+	exon sense-overlapping	rna74687	IGHMBP2	NC_037356.1:46268399-46293044+
NC_037356.1	47382352	47383806	MACS_peak_116811	129.91	1454	rna74730	LOC112444841	129.91	29.87	37.43	XR_003033208.1	NCBI	5748	NC_037356.1:47382353-47391224+	intergenic
NC_037356.1	47388892	47389017	MACS_peak_116812	3100	125	rna74730	LOC112444841	3100	30.93	13.91	XR_003033208.1	NCBI	5748	NC_037356.1:47382353-47391224+	intergenic
NC_037356.1	50600961	50601372	MACS_peak_117098	88.25	411	rna75019	LOC101903832	88.25	26.42	45.52	XR_003033315.1	NCBI	3456	NC_037356.1:50599695-50607114-	intergenic
NC_037356.1	50620364	50620839	MACS_peak_117102	137.85	475	rna75025	LOC112444919	137.85	12.85	36.58	XR_003033325.1	NCBI	1053	NC_037356.1:50620365-50621525+	intronic antisense	rna75022	EPS8L2	NC_037356.1:50613476-50632578-
NC_037356.1	50620364	50620839	MACS_peak_117102	137.85	475	rna75025	LOC112444919	137.85	12.85	36.58	XR_003033325.1	NCBI	1053	NC_037356.1:50620365-50621525+	intronic antisense	rna75023	EPS8L2	NC_037356.1:50613476-50632577-
NC_037356.1	50620364	50620839	MACS_peak_117102	137.85	475	rna75025	LOC112444919	137.85	12.85	36.58	XR_003033325.1	NCBI	1053	NC_037356.1:50620365-50621525+	intronic antisense	rna75024	EPS8L2	NC_037356.1:50613476-50629889-
NC_037357.1	4724328	4725209	MACS_peak_117314	55.87	881	rna75219	LOC112445091	55.87	20.97	56.76	XR_003033488.1	NCBI	1679	NC_037357.1:4722247-4725867+	intergenic
NC_037357.1	14305279	14306763	MACS_peak_117513	96.66	1484	rna75370	LOC100336414	96.66	17.27	43.43	XR_001495520.2	NCBI	1484	NC_037357.1:14305280-14306763-	intronic antisense	rna75366	SLC25A14	NC_037357.1:14291686-14331890+
NC_037357.1	14305279	14306763	MACS_peak_117513	96.66	1484	rna75370	LOC100336414	96.66	17.27	43.43	XR_001495520.2	NCBI	1484	NC_037357.1:14305280-14306763-	intronic antisense	rna75367	SLC25A14	NC_037357.1:14291706-14331890+
NC_037357.1	14305279	14306763	MACS_peak_117513	96.66	1484	rna75370	LOC100336414	96.66	17.27	43.43	XR_001495520.2	NCBI	1484	NC_037357.1:14305280-14306763-	intronic antisense	rna75368	SLC25A14	NC_037357.1:14291706-14331890+
NC_037357.1	14305279	14306763	MACS_peak_117513	96.66	1484	rna75370	LOC100336414	96.66	17.27	43.43	XR_001495520.2	NCBI	1484	NC_037357.1:14305280-14306763-	intronic antisense	rna75369	SLC25A14	NC_037357.1:14291764-14331890+
NC_037357.1	17090628	17090948	MACS_peak_117624	107.54	320	gene33076	LOC112445195	107.54	30.73	41.01		NCBI	760	NC_037357.1:17090117-17091518+	intergenic
NC_037357.1	19021974	19022499	MACS_peak_117682	67.36	525	rna75535	LOC101902838	67.36	17.81	52.14	XR_003033458.1	NCBI	1455	NC_037357.1:19010415-19022499-	exon sense-overlapping	rna75539	LOC101902838	NC_037357.1:19013143-19022496-
NC_037357.1	30659487	30659823	MACS_peak_117780	424.64	336	rna75649	FMR1	424.64	24.38	21.57	XR_816719.3	NCBI	2989	NC_037357.1:30625347-30663398+	exon sense-overlapping	rna75638	FMR1	NC_037357.1:30625331-30665584+
NC_037357.1	30659487	30659823	MACS_peak_117780	424.64	336	rna75649	FMR1	424.64	24.38	21.57	XR_816719.3	NCBI	2989	NC_037357.1:30625347-30663398+	exon sense-overlapping	rna75639	FMR1	NC_037357.1:30625347-30665584+
NC_037357.1	30659487	30659823	MACS_peak_117780	424.64	336	rna75649	FMR1	424.64	24.38	21.57	XR_816719.3	NCBI	2989	NC_037357.1:30625347-30663398+	exon sense-overlapping	rna75640	FMR1	NC_037357.1:30625347-30665584+
NC_037357.1	30659487	30659823	MACS_peak_117780	424.64	336	rna75649	FMR1	424.64	24.38	21.57	XR_816719.3	NCBI	2989	NC_037357.1:30625347-30663398+	exon sense-overlapping	rna75641	FMR1	NC_037357.1:30625347-30665584+
NC_037357.1	30659487	30659823	MACS_peak_117780	424.64	336	rna75649	FMR1	424.64	24.38	21.57	XR_816719.3	NCBI	2989	NC_037357.1:30625347-30663398+	exon sense-overlapping	rna75642	FMR1	NC_037357.1:30625347-30665584+
NC_037357.1	30659487	30659823	MACS_peak_117780	424.64	336	rna75649	FMR1	424.64	24.38	21.57	XR_816719.3	NCBI	2989	NC_037357.1:30625347-30663398+	exon sense-overlapping	rna75643	FMR1	NC_037357.1:30625347-30665584+
NC_037357.1	30659487	30659823	MACS_peak_117780	424.64	336	rna75649	FMR1	424.64	24.38	21.57	XR_816719.3	NCBI	2989	NC_037357.1:30625347-30663398+	exon sense-overlapping	rna75644	FMR1	NC_037357.1:30625347-30665584+
NC_037357.1	30659487	30659823	MACS_peak_117780	424.64	336	rna75649	FMR1	424.64	24.38	21.57	XR_816719.3	NCBI	2989	NC_037357.1:30625347-30663398+	exon sense-overlapping	rna75645	FMR1	NC_037357.1:30625347-30665584+
NC_037357.1	30659487	30659823	MACS_peak_117780	424.64	336	rna75649	FMR1	424.64	24.38	21.57	XR_816719.3	NCBI	2989	NC_037357.1:30625347-30663398+	exon sense-overlapping	rna75646	FMR1	NC_037357.1:30625347-30665584+
NC_037357.1	30659487	30659823	MACS_peak_117780	424.64	336	rna75649	FMR1	424.64	24.38	21.57	XR_816719.3	NCBI	2989	NC_037357.1:30625347-30663398+	exon sense-overlapping	rna75647	FMR1	NC_037357.1:30625347-30665584+
NC_037357.1	30659487	30659823	MACS_peak_117780	424.64	336	rna75649	FMR1	424.64	24.38	21.57	XR_816719.3	NCBI	2989	NC_037357.1:30625347-30663398+	exon sense-overlapping	rna75648	FMR1	NC_037357.1:30625347-30665584+
NC_037357.1	30659487	30659823	MACS_peak_117780	424.64	336	rna75649	FMR1	424.64	24.38	21.57	XR_816719.3	NCBI	2989	NC_037357.1:30625347-30663398+	exon sense-overlapping	rna75650	FMR1	NC_037357.1:30625347-30663028+
NC_037357.1	30659487	30659823	MACS_peak_117780	424.64	336	rna75649	FMR1	424.64	24.38	21.57	XR_816719.3	NCBI	2989	NC_037357.1:30625347-30663398+	exon sense-overlapping	rna75651	FMR1	NC_037357.1:30625348-30664682+
NC_037357.1	37260602	37263715	MACS_peak_118012	97.81	3113	gene33343	LOC101903928	97.81	13.97	43.14		NCBI	3145	NC_037357.1:37260603-37268895-	intron sense-overlapping	rna75933	MECP2	NC_037357.1:37222430-37283270-
NC_037357.1	37260602	37263715	MACS_peak_118012	97.81	3113	gene33343	LOC101903928	97.81	13.97	43.14		NCBI	3145	NC_037357.1:37260603-37268895-	intron sense-overlapping	rna75934	MECP2	NC_037357.1:37222430-37283199-
NC_037357.1	37488165	37488490	MACS_peak_118025	87.12	325	rna75974	LOC101903165	87.12	20.68	45.71	XR_003033463.1	NCBI	1658	NC_037357.1:37483583-37488490-	bidirectional	rna75977	ATP6AP1	NC_037357.1:37489007-37496787+
NC_037357.1	38083070	38083115	MACS_peak_118064	201.59	45	gene33395	LOC112445097	201.59	31.59	30.03		NCBI	1214	NC_037357.1:38083071-38085416+	intergenic
NC_037357.1	38084340	38085416	MACS_peak_118065	387.05	1076	gene33395	LOC112445097	387.05	25.53	22.38		NCBI	1214	NC_037357.1:38083071-38085416+	intergenic
NC_037357.1	52052545	52052846	MACS_peak_118430	72.33	301	rna76219	LOC104970007	72.33	13.5	50.11	XR_816830.3	NCBI	767	NC_037357.1:52051924-52053013-	natural antisense	rna76220	TCEAL8	NC_037357.1:52052050-52054261+
NC_037357.1	52052545	52052846	MACS_peak_118430	72.33	301	rna76219	LOC104970007	72.33	13.5	50.11	XR_816830.3	NCBI	767	NC_037357.1:52051924-52053013-	natural antisense	rna76221	TCEAL8	NC_037357.1:52052105-52053717+
NC_037357.1	53157904	53158047	MACS_peak_118460	312.88	143	gene33534	LOC100336947	312.88	26.71	24.26		NCBI	1569	NC_037357.1:53155727-53256260+	intron sense-overlapping	rna76264	IL1RAPL2	NC_037357.1:53105845-54557094+
NC_037357.1	53157904	53158047	MACS_peak_118460	312.88	143	gene33534	LOC100336947	312.88	26.71	24.26		NCBI	1569	NC_037357.1:53155727-53256260+	intron sense-overlapping	rna76265	IL1RAPL2	NC_037357.1:53105845-54553398+
NC_037357.1	53157904	53158047	MACS_peak_118460	312.88	143	gene33534	LOC100336947	312.88	26.71	24.26		NCBI	1569	NC_037357.1:53155727-53256260+	intron sense-overlapping	rna76266	IL1RAPL2	NC_037357.1:53105847-54557094+
NC_037357.1	53157904	53158047	MACS_peak_118460	312.88	143	gene33534	LOC100336947	312.88	26.71	24.26		NCBI	1569	NC_037357.1:53155727-53256260+	intron sense-overlapping	rna76267	IL1RAPL2	NC_037357.1:53121351-54557094+
NC_037357.1	74532378	74533440	MACS_peak_118918	414.75	1062	gene33690	LOC101906966	414.75	39.79	21.78		NCBI	1072	NC_037357.1:74532379-74533681-	intronic antisense	rna76611	MAGT1	NC_037357.1:74517592-74566517+
NC_037357.1	74799692	74801240	MACS_peak_118952	501.05	1548	gene33694	LOC101907053	501.05	26.91	20.4		NCBI	1548	NC_037357.1:74799693-74801240-	intronic antisense	rna76612	ATRX	NC_037357.1:74597113-74883178+
NC_037357.1	74799692	74801240	MACS_peak_118952	501.05	1548	gene33694	LOC101907053	501.05	26.91	20.4		NCBI	1548	NC_037357.1:74799693-74801240-	intronic antisense	rna76613	ATRX	NC_037357.1:74597122-74813125+
NC_037357.1	74799692	74801240	MACS_peak_118952	501.05	1548	gene33694	LOC101907053	501.05	26.91	20.4		NCBI	1548	NC_037357.1:74799693-74801240-	intronic antisense	rna76614	ATRX	NC_037357.1:74597123-74883178+
NC_037357.1	74799692	74801240	MACS_peak_118952	501.05	1548	gene33694	LOC101907053	501.05	26.91	20.4		NCBI	1548	NC_037357.1:74799693-74801240-	intronic antisense	rna76615	ATRX	NC_037357.1:74597123-74883178+
NC_037357.1	74799692	74801240	MACS_peak_118952	501.05	1548	gene33694	LOC101907053	501.05	26.91	20.4		NCBI	1548	NC_037357.1:74799693-74801240-	intronic antisense	rna76616	ATRX	NC_037357.1:74597123-74883178+
NC_037357.1	74799692	74801240	MACS_peak_118952	501.05	1548	gene33694	LOC101907053	501.05	26.91	20.4		NCBI	1548	NC_037357.1:74799693-74801240-	intronic antisense	rna76617	ATRX	NC_037357.1:74597123-74883178+
NC_037357.1	74799692	74801240	MACS_peak_118952	501.05	1548	gene33694	LOC101907053	501.05	26.91	20.4		NCBI	1548	NC_037357.1:74799693-74801240-	intronic antisense	rna76618	ATRX	NC_037357.1:74597123-74883178+
NC_037357.1	74799692	74801240	MACS_peak_118952	501.05	1548	gene33694	LOC101907053	501.05	26.91	20.4		NCBI	1548	NC_037357.1:74799693-74801240-	intronic antisense	rna76619	ATRX	NC_037357.1:74597123-74883178+
NC_037357.1	74799692	74801240	MACS_peak_118952	501.05	1548	gene33694	LOC101907053	501.05	26.91	20.4		NCBI	1548	NC_037357.1:74799693-74801240-	intronic antisense	rna76620	ATRX	NC_037357.1:74597126-74883178+
NC_037357.1	74799692	74801240	MACS_peak_118952	501.05	1548	gene33694	LOC101907053	501.05	26.91	20.4		NCBI	1548	NC_037357.1:74799693-74801240-	intronic antisense	rna76621	ATRX	NC_037357.1:74597126-74880603+
NC_037357.1	74799692	74801240	MACS_peak_118952	501.05	1548	gene33694	LOC101907053	501.05	26.91	20.4		NCBI	1548	NC_037357.1:74799693-74801240-	intronic antisense	rna76622	ATRX	NC_037357.1:74597134-74883178+
NC_037357.1	74799692	74801240	MACS_peak_118952	501.05	1548	gene33694	LOC101907053	501.05	26.91	20.4		NCBI	1548	NC_037357.1:74799693-74801240-	intronic antisense	rna76623	ATRX	NC_037357.1:74597136-74880603+
NC_037357.1	74799692	74801240	MACS_peak_118952	501.05	1548	gene33694	LOC101907053	501.05	26.91	20.4		NCBI	1548	NC_037357.1:74799693-74801240-	intronic antisense	rna76624	ATRX	NC_037357.1:74597137-74883178+
NC_037357.1	74799692	74801240	MACS_peak_118952	501.05	1548	gene33694	LOC101907053	501.05	26.91	20.4		NCBI	1548	NC_037357.1:74799693-74801240-	intronic antisense	rna76625	ATRX	NC_037357.1:74597137-74883178+
NC_037357.1	74799692	74801240	MACS_peak_118952	501.05	1548	gene33694	LOC101907053	501.05	26.91	20.4		NCBI	1548	NC_037357.1:74799693-74801240-	intronic antisense	rna76626	ATRX	NC_037357.1:74597142-74883178+
NC_037357.1	74799692	74801240	MACS_peak_118952	501.05	1548	gene33694	LOC101907053	501.05	26.91	20.4		NCBI	1548	NC_037357.1:74799693-74801240-	intronic antisense	rna76627	ATRX	NC_037357.1:74597143-74883178+
NC_037357.1	74799692	74801240	MACS_peak_118952	501.05	1548	gene33694	LOC101907053	501.05	26.91	20.4		NCBI	1548	NC_037357.1:74799693-74801240-	intronic antisense	rna76628	ATRX	NC_037357.1:74597145-74883178+
NC_037357.1	74799692	74801240	MACS_peak_118952	501.05	1548	gene33694	LOC101907053	501.05	26.91	20.4		NCBI	1548	NC_037357.1:74799693-74801240-	intronic antisense	rna76629	ATRX	NC_037357.1:74597149-74883178+
NC_037357.1	75499544	75503012	MACS_peak_118973	235.74	3468	rna76633	LOC614207	235.74	32.59	27.76	XR_816905.3	NCBI	3468	NC_037357.1:75499545-75503012+	intergenic
NC_037357.1	76936076	76936140	MACS_peak_119045	480.33	64	gene33723	LOC112445193	480.33	43.24	20.56		NCBI	4082	NC_037357.1:76936077-77048499-	intergenic
NC_037357.1	77191078	77193464	MACS_peak_119082	3100	2386	rna76671	XIST	3100	73.57	13.91	XR_001495596.2	NCBI	9934	NC_037357.1:77161577-77198299+	intergenic
NC_037357.1	85224881	85225375	MACS_peak_119521	235.51	494	gene33821	LOC506245	235.51	42.22	27.76		NCBI	892	NC_037357.1:85224484-85225375+	intergenic
NC_037357.1	90593549	90594464	MACS_peak_119856	53.26	915	rna77237	KANTR	53.26	19.24	58.15	NR_132122.1	NCBI	1738	NC_037357.1:90571781-90595116+	intergenic
NC_037357.1	96159265	96160404	MACS_peak_120202	190.32	1139	rna77407	AMER1	190.32	22.12	30.96	XR_003033571.1	NCBI	7258	NC_037357.1:96120211-96160404+	exon sense-overlapping	rna77409	AMER1	NC_037357.1:96120211-96149205+
NC_037357.1	96159265	96160404	MACS_peak_120202	190.32	1139	rna77407	AMER1	190.32	22.12	30.96	XR_003033571.1	NCBI	7258	NC_037357.1:96120211-96160404+	exon sense-overlapping	rna77411	AMER1	NC_037357.1:96120405-96149205+
NC_037357.1	96159265	96160404	MACS_peak_120202	190.32	1139	rna77407	AMER1	190.32	22.12	30.96	XR_003033571.1	NCBI	7258	NC_037357.1:96120211-96160404+	exon sense-overlapping	rna77412	AMER1	NC_037357.1:96130213-96149205+
NC_037357.1	122821029	122823215	MACS_peak_120702	2510.8	2186	gene34245	LOC783577	2510.8	58.18	14.06		NCBI	2333	NC_037357.1:122820977-122823309+	intergenic
NC_037357.1	124402741	124403788	MACS_peak_120765	345.95	1047	gene34265	LOC101903953	345.95	16.15	23.28		NCBI	1047	NC_037357.1:124402742-124403788-	intronic antisense	rna77749	ADGRG2	NC_037357.1:124333641-124463697+
NC_037357.1	124402741	124403788	MACS_peak_120765	345.95	1047	gene34265	LOC101903953	345.95	16.15	23.28		NCBI	1047	NC_037357.1:124402742-124403788-	intronic antisense	rna77750	ADGRG2	NC_037357.1:124333641-124463697+
NC_037357.1	124402741	124403788	MACS_peak_120765	345.95	1047	gene34265	LOC101903953	345.95	16.15	23.28		NCBI	1047	NC_037357.1:124402742-124403788-	intronic antisense	rna77751	ADGRG2	NC_037357.1:124333641-124463697+
NC_037357.1	124402741	124403788	MACS_peak_120765	345.95	1047	gene34265	LOC101903953	345.95	16.15	23.28		NCBI	1047	NC_037357.1:124402742-124403788-	intronic antisense	rna77752	ADGRG2	NC_037357.1:124333641-124463697+
NC_037357.1	124402741	124403788	MACS_peak_120765	345.95	1047	gene34265	LOC101903953	345.95	16.15	23.28		NCBI	1047	NC_037357.1:124402742-124403788-	intronic antisense	rna77753	ADGRG2	NC_037357.1:124333641-124463697+
NC_037357.1	124402741	124403788	MACS_peak_120765	345.95	1047	gene34265	LOC101903953	345.95	16.15	23.28		NCBI	1047	NC_037357.1:124402742-124403788-	intronic antisense	rna77754	ADGRG2	NC_037357.1:124333641-124463697+
NC_037357.1	124402741	124403788	MACS_peak_120765	345.95	1047	gene34265	LOC101903953	345.95	16.15	23.28		NCBI	1047	NC_037357.1:124402742-124403788-	intronic antisense	rna77755	ADGRG2	NC_037357.1:124333641-124463697+
NC_037357.1	124402741	124403788	MACS_peak_120765	345.95	1047	gene34265	LOC101903953	345.95	16.15	23.28		NCBI	1047	NC_037357.1:124402742-124403788-	intronic antisense	rna77756	ADGRG2	NC_037357.1:124334313-124463697+
NC_037357.1	124402741	124403788	MACS_peak_120765	345.95	1047	gene34265	LOC101903953	345.95	16.15	23.28		NCBI	1047	NC_037357.1:124402742-124403788-	intronic antisense	rna77757	ADGRG2	NC_037357.1:124334314-124463697+
NC_037357.1	127668385	127668764	MACS_peak_120926	444.14	379	rna77833	LOC101904659	444.14	78.7	20.98	XR_003033576.1	NCBI	625	NC_037357.1:127663424-127668764-	intronic antisense	rna77835	AP1S2	NC_037357.1:127667920-127690192+
NC_037357.1	127668385	127668764	MACS_peak_120926	444.14	379	rna77833	LOC101904659	444.14	78.7	20.98	XR_003033576.1	NCBI	625	NC_037357.1:127663424-127668764-	intronic antisense	rna77837	AP1S2	NC_037357.1:127667920-127683045+
NC_037357.1	127668385	127668764	MACS_peak_120926	444.14	379	rna77833	LOC101904659	444.14	78.7	20.98	XR_003033576.1	NCBI	625	NC_037357.1:127663424-127668764-	intronic antisense	rna77838	AP1S2	NC_037357.1:127667920-127682874+
NC_037357.1	127668385	127668764	MACS_peak_120926	444.14	379	rna77833	LOC101904659	444.14	78.7	20.98	XR_003033576.1	NCBI	625	NC_037357.1:127663424-127668764-	intronic antisense	rna77839	AP1S2	NC_037357.1:127668103-127694997+
NC_037357.1	127668385	127668764	MACS_peak_120926	444.14	379	rna77833	LOC101904659	444.14	78.7	20.98	XR_003033576.1	NCBI	625	NC_037357.1:127663424-127668764-	intronic antisense	rna77840	AP1S2	NC_037357.1:127668115-127694997+
NC_037357.1	127818236	127819079	MACS_peak_120946	215.47	843	rna77849	LOC533597	215.47	17.73	29.09	XR_003033573.1	NCBI	3655	NC_037357.1:127815614-127826877-	intergenic
NC_037357.1	136810681	136810986	MACS_peak_121214	136.72	305	gene34403	LOC783541	136.72	23.31	36.65		NCBI	394	NC_037357.1:136810593-136810986+	intergenic
NW_020191249.1	23615	23735	MACS_peak_121553	641.95	120	gene34755	LOC112445624	641.95	62.04	18.86		NCBI	120	NW_020191249.1:23616-23735+	intergenic
NW_020191249.1	27171	27291	MACS_peak_121555	675.45	120	gene34756	LOC112445625	675.45	64.62	18.35		NCBI	120	NW_020191249.1:27172-27291+	intergenic
NW_020191578.1	489186	489675	MACS_peak_121640	167.29	489	gene34871	LOC100851883	167.29	32.45	32.89		NCBI	2678	NW_020191578.1:487006-496998-	intron sense-overlapping	rna78542	LOC100848700	NW_020191578.1:456243-620277-
NW_020191578.1	489186	489675	MACS_peak_121640	167.29	489	gene34871	LOC100851883	167.29	32.45	32.89		NCBI	2678	NW_020191578.1:487006-496998-	intron sense-overlapping	rna78543	LOC100848700	NW_020191578.1:456243-620250-
NW_020191578.1	489186	489675	MACS_peak_121640	167.29	489	gene34871	LOC100851883	167.29	32.45	32.89		NCBI	2678	NW_020191578.1:487006-496998-	intron sense-overlapping	rna78545	LOC100848700	NW_020191578.1:456243-620117-
NW_020191629.1	161417	162121	MACS_peak_121672	139.11	704	rna78559	LOC112445697	139.11	30.73	36.26	XR_003033756.1	NCBI	3169	NW_020191629.1:158773-172289+	intergenic
NW_020191629.1	171107	172289	MACS_peak_121676	249.36	1182	rna78559	LOC112445697	249.36	31.03	26.9	XR_003033756.1	NCBI	3169	NW_020191629.1:158773-172289+	intergenic
NW_020191713.1	13027	13732	MACS_peak_121698	2361.13	705	gene34894	LOC510333	2361.13	187.84	14.9		NCBI	1191	NW_020191713.1:12613-13803+	intron sense-overlapping	rna78570	LOC101903219	NW_020191713.1:312-72192+
NW_020191909.1	5588	6505	MACS_peak_121733	97.53	917	gene34939	LOC112445739	97.53	21.81	43.21		NCBI	1028	NW_020191909.1:5589-6616-	exon sense-overlapping	rna78595	LOC100847880	NW_020191909.1:5768-9031-
NW_020192050.1	8455	8677	MACS_peak_121753	905.07	222	gene34961	LOC112445754	905.07	19.61	16.56		NCBI	1343	NW_020192050.1:8456-40826-	intergenic
NW_020192122.1	32302	33316	MACS_peak_121796	52.48	1014	rna78652	LOC613985	52.48	29.3	58.4	XR_003033777.1	NCBI	3099	NW_020192122.1:30011-43432+	intergenic
NW_020192122.1	42295	43432	MACS_peak_121799	307.02	1137	rna78652	LOC613985	307.02	27.8	24.58	XR_003033777.1	NCBI	3099	NW_020192122.1:30011-43432+	intergenic
NW_020192290.1	86465	87247	MACS_peak_121872	140.06	782	rna78752	LOC100337093	140.06	33.5	36.16	XR_003033804.1	NCBI	1806	NW_020192290.1:86466-97915-	intronic antisense	rna78737	LOC112441465	NW_020192290.1:43299-116414+
NW_020192290.1	235100	235738	MACS_peak_121888	75.42	638	rna78760	LOC112445801	75.42	14.16	49.21	XR_003033816.1	NCBI	4818	NW_020192290.1:233469-238708+	intergenic
NW_020192292.1	4102535	4102755	MACS_peak_121918	2507.33	220	gene35078	LOC112445813	2507.33	72.95	14.03		NCBI	871	NW_020192292.1:4101988-4121149-	intergenic

## Sheet: C2
chrom	txStart	txEnd	PeakID	score	Peak_length	transcript_id	GeneName	-10*log10(pvalue)	fold_enrichment	FDR	Accession	source	RNAlength	coordinates	relationship	Associated_gene_acc	Associated_gene_name	Associated_gene_coordinates
NC_037328.1	42017924	42018956	MACS_peak_796	338.88	1032	gene228	LOC104970812	338.88	59.52	38.85		NCBI	1032	NC_037328.1:42017925-42018956+	intron sense-overlapping	rna400	ARL6	NC_037328.1:42010599-42049951+
NC_037328.1	66847195	66847629	MACS_peak_1891	202.52	434	gene458	LOC782812	202.52	11.4	50.53		NCBI	458	NC_037328.1:66847172-66847629+	intron sense-overlapping	rna956	FAM162A	NC_037328.1:66820312-66861502+
NC_037328.1	70641116	70641387	MACS_peak_2244	299.5	271	rna1114	LOC101906292	299.5	17.82	41.43	XR_003035459.1	NCBI	956	NC_037328.1:70641117-70649832+	intergenic
NC_037328.1	72898589	72900198	MACS_peak_2510	146.48	1609	rna1203	LOC112447381	146.48	28.84	59.1	XR_003035547.1	NCBI	2374	NC_037328.1:72898590-72902465-	natural antisense	rna1202	LSG1	NC_037328.1:72877436-72900012+
NC_037328.1	76472872	76473355	MACS_peak_2598	225.57	483	rna1290	LOC104970908	225.57	20.71	47.33	XR_001500615.1	NCBI	483	NC_037328.1:76472873-76473355-	intergenic
NC_037328.1	79194463	79195059	MACS_peak_2762	115.58	596	rna1333	LOC100847122	115.58	16.45	67.55	XR_003036639.1	NCBI	720	NC_037328.1:79194055-79195059+	natural antisense	rna1324	LPP	NC_037328.1:78436172-79194075-
NC_037328.1	82103896	82107067	MACS_peak_2941	275.07	3171	rna1428	C1H3orf70	275.07	33.14	43.01	XR_003034603.1	NCBI	8034	NC_037328.1:81984026-82112760+	exon sense-overlapping	rna1429	C1H3orf70	NC_037328.1:81984064-82104798+
NC_037328.1	83013332	83013904	MACS_peak_3036	560.44	572	rna1497	LOC112447506	560.44	34.78	32.52	XR_003035732.1	NCBI	1136	NC_037328.1:83012347-83018354+	natural antisense	rna1496	EIF2B5	NC_037328.1:83003219-83012357-
NC_037328.1	88318171	88318571	MACS_peak_3306	499.12	400	rna1658	LOC112447626	499.12	40.59	33.73	XR_003035821.1	NCBI	949	NC_037328.1:88318172-88321464+	intronic antisense	rna1653	KCNMB2	NC_037328.1:88158068-88671406-
NC_037328.1	88318171	88318571	MACS_peak_3306	499.12	400	rna1658	LOC112447626	499.12	40.59	33.73	XR_003035821.1	NCBI	949	NC_037328.1:88318172-88321464+	intronic antisense	rna1654	KCNMB2	NC_037328.1:88158068-88670694-
NC_037328.1	88318171	88318571	MACS_peak_3306	499.12	400	rna1658	LOC112447626	499.12	40.59	33.73	XR_003035821.1	NCBI	949	NC_037328.1:88318172-88321464+	intronic antisense	rna1655	KCNMB2	NC_037328.1:88158068-88639373-
NC_037328.1	88318171	88318571	MACS_peak_3306	499.12	400	rna1658	LOC112447626	499.12	40.59	33.73	XR_003035821.1	NCBI	949	NC_037328.1:88318172-88321464+	intronic antisense	rna1656	KCNMB2	NC_037328.1:88158068-88639373-
NC_037328.1	88318171	88318571	MACS_peak_3306	499.12	400	rna1658	LOC112447626	499.12	40.59	33.73	XR_003035821.1	NCBI	949	NC_037328.1:88318172-88321464+	intronic antisense	rna1657	KCNMB2	NC_037328.1:88158302-88639351-
NC_037328.1	95820479	95821308	MACS_peak_3611	224.63	829	gene786	LOC781565	224.63	29.2	47.42		NCBI	829	NC_037328.1:95820480-95821308+	intron sense-overlapping	rna1740	PLD1	NC_037328.1:95687024-95910784+
NC_037328.1	95820479	95821308	MACS_peak_3611	224.63	829	gene786	LOC781565	224.63	29.2	47.42		NCBI	829	NC_037328.1:95820480-95821308+	intron sense-overlapping	rna1741	PLD1	NC_037328.1:95687024-95910784+
NC_037328.1	95820479	95821308	MACS_peak_3611	224.63	829	gene786	LOC781565	224.63	29.2	47.42		NCBI	829	NC_037328.1:95820480-95821308+	intron sense-overlapping	rna1742	PLD1	NC_037328.1:95687026-95910784+
NC_037328.1	95820479	95821308	MACS_peak_3611	224.63	829	gene786	LOC781565	224.63	29.2	47.42		NCBI	829	NC_037328.1:95820480-95821308+	intron sense-overlapping	rna1743	PLD1	NC_037328.1:95750118-95910784+
NC_037328.1	95820479	95821308	MACS_peak_3611	224.63	829	gene786	LOC781565	224.63	29.2	47.42		NCBI	829	NC_037328.1:95820480-95821308+	intron sense-overlapping	rna1744	PLD1	NC_037328.1:95750119-95910792+
NC_037328.1	95820479	95821308	MACS_peak_3611	224.63	829	gene786	LOC781565	224.63	29.2	47.42		NCBI	829	NC_037328.1:95820480-95821308+	intron sense-overlapping	rna1745	PLD1	NC_037328.1:95750197-95909097+
NC_037328.1	95820479	95821308	MACS_peak_3611	224.63	829	gene786	LOC781565	224.63	29.2	47.42		NCBI	829	NC_037328.1:95820480-95821308+	intron sense-overlapping	rna1746	PLD1	NC_037328.1:95773140-95910784+
NC_037328.1	95820479	95821308	MACS_peak_3611	224.63	829	gene786	LOC781565	224.63	29.2	47.42		NCBI	829	NC_037328.1:95820480-95821308+	intron sense-overlapping	rna1747	PLD1	NC_037328.1:95780526-95963604+
NC_037328.1	95820479	95821308	MACS_peak_3611	224.63	829	gene786	LOC781565	224.63	29.2	47.42		NCBI	829	NC_037328.1:95820480-95821308+	intron sense-overlapping	rna1748	PLD1	NC_037328.1:95780546-95910784+
NC_037328.1	111129434	111131115	MACS_peak_4037	287.36	1681	gene910	LOC112447735	287.36	70.56	42.53		NCBI	1955	NC_037328.1:111129261-111131215-	intron sense-overlapping	rna1954	KCNAB1	NC_037328.1:111111017-111559800-
NC_037328.1	111129434	111131115	MACS_peak_4037	287.36	1681	gene910	LOC112447735	287.36	70.56	42.53		NCBI	1955	NC_037328.1:111129261-111131215-	intron sense-overlapping	rna1955	KCNAB1	NC_037328.1:111111017-111208019-
NC_037328.1	111129434	111131115	MACS_peak_4037	287.36	1681	gene910	LOC112447735	287.36	70.56	42.53		NCBI	1955	NC_037328.1:111129261-111131215-	intron sense-overlapping	rna1956	KCNAB1	NC_037328.1:111111922-111408136-
NC_037328.1	111521197	111521253	MACS_peak_4095	53.74	56	gene913	LOC112448313	53.74	27.89	100		NCBI	124	NC_037328.1:111521198-111521321+	intronic antisense	rna1954	KCNAB1	NC_037328.1:111111017-111559800-
NC_037328.1	117715652	117718618	MACS_peak_4230	3100	2966	rna2103	TSC22D2	3100	59.07	23.26	XR_804448.3	NCBI	3336	NC_037328.1:117674212-117718618-	exon sense-overlapping	rna2100	TSC22D2	NC_037328.1:117666912-117718609-
NC_037328.1	117715652	117718618	MACS_peak_4230	3100	2966	rna2103	TSC22D2	3100	59.07	23.26	XR_804448.3	NCBI	3336	NC_037328.1:117674212-117718618-	exon sense-overlapping	rna2101	TSC22D2	NC_037328.1:117672585-117718237-
NC_037328.1	130074681	130075736	MACS_peak_4693	65.88	1055	gene1077	LOC541276	65.88	19.76	92.63		NCBI	2250	NC_037328.1:130073936-130076185-	intergenic
NC_037328.1	141990128	141990889	MACS_peak_5150	56.91	761	gene1193	LOC112448001	56.91	13.38	100		NCBI	779	NC_037328.1:141990111-141990889-	intergenic
NC_037328.1	145286037	145287062	MACS_peak_5438	239.52	1025	rna2786	LOC112448014	239.52	107.42	46.08	XR_003036277.1	NCBI	1396	NC_037328.1:145286038-145287973-	intronic antisense	rna2780	COL18A1	NC_037328.1:145202124-145296602+
NC_037328.1	145286037	145287062	MACS_peak_5438	239.52	1025	rna2786	LOC112448014	239.52	107.42	46.08	XR_003036277.1	NCBI	1396	NC_037328.1:145286038-145287973-	intronic antisense	rna2781	COL18A1	NC_037328.1:145244293-145296602+
NC_037328.1	145286037	145287062	MACS_peak_5438	239.52	1025	rna2786	LOC112448014	239.52	107.42	46.08	XR_003036277.1	NCBI	1396	NC_037328.1:145286038-145287973-	intronic antisense	rna2782	COL18A1	NC_037328.1:145244296-145296602+
NC_037328.1	145286037	145287062	MACS_peak_5438	239.52	1025	rna2786	LOC112448014	239.52	107.42	46.08	XR_003036277.1	NCBI	1396	NC_037328.1:145286038-145287973-	intronic antisense	rna2783	COL18A1	NC_037328.1:145244301-145296602+
NC_037328.1	145286037	145287062	MACS_peak_5438	239.52	1025	rna2786	LOC112448014	239.52	107.42	46.08	XR_003036277.1	NCBI	1396	NC_037328.1:145286038-145287973-	intronic antisense	rna2784	COL18A1	NC_037328.1:145244301-145296602+
NC_037328.1	145286037	145287062	MACS_peak_5438	239.52	1025	rna2786	LOC112448014	239.52	107.42	46.08	XR_003036277.1	NCBI	1396	NC_037328.1:145286038-145287973-	intronic antisense	rna2785	COL18A1	NC_037328.1:145244301-145296602+
NC_037328.1	153266718	153267558	MACS_peak_5995	109.23	840	rna3028	OXNAD1	109.23	17.9	69.76	XR_003030191.1	NCBI	2359	NC_037328.1:153266719-153316373+	exon sense-overlapping	rna3029	OXNAD1	NC_037328.1:153266726-153316751+
NC_037328.1	153266718	153267558	MACS_peak_5995	109.23	840	rna3028	OXNAD1	109.23	17.9	69.76	XR_003030191.1	NCBI	2359	NC_037328.1:153266719-153316373+	exon sense-overlapping	rna3030	OXNAD1	NC_037328.1:153266736-153318618+
NC_037328.1	153266718	153267558	MACS_peak_5995	109.23	840	rna3028	OXNAD1	109.23	17.9	69.76	XR_003030191.1	NCBI	2359	NC_037328.1:153266719-153316373+	exon sense-overlapping	rna3031	OXNAD1	NC_037328.1:153266737-153318618+
NC_037328.1	153266718	153267558	MACS_peak_5995	109.23	840	rna3028	OXNAD1	109.23	17.9	69.76	XR_003030191.1	NCBI	2359	NC_037328.1:153266719-153316373+	exon sense-overlapping	rna3032	OXNAD1	NC_037328.1:153266737-153318618+
NC_037328.1	153266718	153267558	MACS_peak_5995	109.23	840	rna3028	OXNAD1	109.23	17.9	69.76	XR_003030191.1	NCBI	2359	NC_037328.1:153266719-153316373+	exon sense-overlapping	rna3033	OXNAD1	NC_037328.1:153274504-153318616+
NC_037329.1	14411109	14415112	MACS_peak_6774	317.41	4003	rna3398	LOC101905179	317.41	41.47	40.08	XR_003030598.1	NCBI	4003	NC_037329.1:14411110-14415112-	intronic antisense	rna3387	PDE1A	NC_037329.1:14055688-14453675+
NC_037329.1	14411109	14415112	MACS_peak_6774	317.41	4003	rna3398	LOC101905179	317.41	41.47	40.08	XR_003030598.1	NCBI	4003	NC_037329.1:14411110-14415112-	intronic antisense	rna3388	PDE1A	NC_037329.1:14055716-14451324+
NC_037329.1	14411109	14415112	MACS_peak_6774	317.41	4003	rna3398	LOC101905179	317.41	41.47	40.08	XR_003030598.1	NCBI	4003	NC_037329.1:14411110-14415112-	intronic antisense	rna3392	PDE1A	NC_037329.1:14055758-14453675+
NC_037329.1	14411109	14415112	MACS_peak_6774	317.41	4003	rna3398	LOC101905179	317.41	41.47	40.08	XR_003030598.1	NCBI	4003	NC_037329.1:14411110-14415112-	intronic antisense	rna3393	PDE1A	NC_037329.1:14055758-14451279+
NC_037329.1	14411109	14415112	MACS_peak_6774	317.41	4003	rna3398	LOC101905179	317.41	41.47	40.08	XR_003030598.1	NCBI	4003	NC_037329.1:14411110-14415112-	intronic antisense	rna3395	PDE1A	NC_037329.1:14143760-14453675+
NC_037329.1	14411109	14415112	MACS_peak_6774	317.41	4003	rna3398	LOC101905179	317.41	41.47	40.08	XR_003030598.1	NCBI	4003	NC_037329.1:14411110-14415112-	intronic antisense	rna3396	PDE1A	NC_037329.1:14143762-14453677+
NC_037329.1	14411109	14415112	MACS_peak_6774	317.41	4003	rna3398	LOC101905179	317.41	41.47	40.08	XR_003030598.1	NCBI	4003	NC_037329.1:14411110-14415112-	intronic antisense	rna3397	PDE1A	NC_037329.1:14143930-14453673+
NC_037329.1	22796754	22797452	MACS_peak_7111	374.31	698	rna3607	SP3	374.31	31.42	37.05	XR_003030657.1	NCBI	3110	NC_037329.1:22796755-22855038+	exon sense-overlapping	rna3608	SP3	NC_037329.1:22796816-22855038+
NC_037329.1	26554283	26554354	MACS_peak_7329	59.49	71	rna3715	LOC112442557	59.49	13.51	97.74	XR_003030667.1	NCBI	243	NC_037329.1:26554284-26556135+	bidirectional	rna3712	SSB	NC_037329.1:26544087-26554136-
NC_037329.1	31585213	31587175	MACS_peak_7639	1127.92	1962	rna3816	COBLL1	1127.92	32.61	25.9	XR_003030695.1	NCBI	5358	NC_037329.1:31429854-31597845+	exon sense-overlapping	rna3824	COBLL1	NC_037329.1:31431266-31597850+
NC_037329.1	44355866	44356196	MACS_peak_8094	71.6	330	rna4078	ARL5A	71.6	16.14	87.86	XR_003038049.1	NCBI	2008	NC_037329.1:44355867-44403684+	exon sense-overlapping	rna4079	ARL5A	NC_037329.1:44355896-44378846+
NC_037329.1	48180577	48181188	MACS_peak_8257	87.75	611	rna4157	LOC107132255	87.75	20.26	78.47	XR_003030831.1	NCBI	951	NC_037329.1:47961935-48181188-	bidirectional	rna4160	ORC4	NC_037329.1:48181465-48278412+
NC_037329.1	48180577	48181188	MACS_peak_8257	87.75	611	rna4157	LOC107132255	87.75	20.26	78.47	XR_003030831.1	NCBI	951	NC_037329.1:47961935-48181188-	bidirectional	rna4161	ORC4	NC_037329.1:48181482-48278412+
NC_037329.1	48180577	48181188	MACS_peak_8257	87.75	611	rna4157	LOC107132255	87.75	20.26	78.47	XR_003030831.1	NCBI	951	NC_037329.1:47961935-48181188-	bidirectional	rna4162	ORC4	NC_037329.1:48181523-48275919+
NC_037329.1	70643504	70644448	MACS_peak_8879	124.6	944	rna4326	LOC104971255	124.6	21.24	64.2	XR_003030984.1	NCBI	3202	NC_037329.1:70610407-70644448+	intronic antisense	rna4325	EN1	NC_037329.1:70606399-70615085-
NC_037329.1	85392825	85393074	MACS_peak_9144	71.1	249	rna4492	GTF3C3	71.1	18.39	88.29	XR_003031164.1	NCBI	2920	NC_037329.1:85361957-85393074-	exon sense-overlapping	rna4491	GTF3C3	NC_037329.1:85361623-85393073-
NC_037329.1	87653754	87653851	MACS_peak_9186	193.71	97	gene2051	LOC112443623	193.71	34.44	51.51		NCBI	97	NC_037329.1:87653755-87653851+	intergenic
NC_037329.1	98070219	98070965	MACS_peak_9750	72.48	746	gene2181	LOC101906200	72.48	30.77	87.26		NCBI	1156	NC_037329.1:98069810-98070965+	intergenic
NC_037329.1	109526114	109526295	MACS_peak_10170	436.35	181	rna5243	LOC104971315	436.35	22.6	34.98	XR_003031367.1	NCBI	1476	NC_037329.1:109526115-109531440+	intergenic
NC_037329.1	119413928	119414313	MACS_peak_10519	1320.84	385	rna5525	PTMA	1320.84	27.41	25.6	XR_003031467.1	NCBI	3307	NC_037329.1:119412264-119419171+	exon sense-overlapping	rna5524	PTMA	NC_037329.1:119411648-119419171+
NC_037329.1	119413928	119414313	MACS_peak_10519	1320.84	385	rna5525	PTMA	1320.84	27.41	25.6	XR_003031467.1	NCBI	3307	NC_037329.1:119412264-119419171+	exon sense-overlapping	rna5526	PTMA	NC_037329.1:119414066-119419171+
NC_037329.1	131317615	131318011	MACS_peak_11604	451.97	396	gene2704	LOC112443418	451.97	74.57	34.6		NCBI	396	NC_037329.1:131317616-131318011+	intergenic
NC_037329.1	135584740	135585626	MACS_peak_11980	99.01	886	rna6485	LOC101903997	99.01	21.74	73.36	XR_805228.3	NCBI	1285	NC_037329.1:135584741-135586248-	bidirectional	rna6486	ATP13A2	NC_037329.1:135586339-135606402+
NC_037329.1	135584740	135585626	MACS_peak_11980	99.01	886	rna6485	LOC101903997	99.01	21.74	73.36	XR_805228.3	NCBI	1285	NC_037329.1:135584741-135586248-	bidirectional	rna6487	ATP13A2	NC_037329.1:135586361-135606403+
NC_037329.1	135688324	135688483	MACS_peak_12021	379.22	159	rna6498	NECAP2	379.22	26.34	36.98	XR_003037669.1	NCBI	4904	NC_037329.1:135674404-135688483-	exon sense-overlapping	rna6500	NECAP2	NC_037329.1:135674404-135688469-
NC_037329.1	135688324	135688483	MACS_peak_12021	379.22	159	rna6498	NECAP2	379.22	26.34	36.98	XR_003037669.1	NCBI	4904	NC_037329.1:135674404-135688483-	exon sense-overlapping	rna6501	NECAP2	NC_037329.1:135674410-135688425-
NC_037330.1	8693933	8695737	MACS_peak_12476	264.68	1804	rna6850	LOC788736	264.68	17.12	44.26	NR_044990.1	NCBI	1807	NC_037330.1:8693934-8695740+	intergenic
NC_037330.1	12329988	12330891	MACS_peak_12580	462.92	903	rna7037	LOC112445934	462.92	59.44	34.48	XR_003033928.1	NCBI	1284	NC_037330.1:12329989-12332000+	intronic antisense	rna7034	KIRREL1	NC_037330.1:12267205-12372283-
NC_037330.1	12329988	12330891	MACS_peak_12580	462.92	903	rna7037	LOC112445934	462.92	59.44	34.48	XR_003033928.1	NCBI	1284	NC_037330.1:12329989-12332000+	intronic antisense	rna7035	KIRREL1	NC_037330.1:12267205-12372282-
NC_037330.1	12329988	12330891	MACS_peak_12580	462.92	903	rna7037	LOC112445934	462.92	59.44	34.48	XR_003033928.1	NCBI	1284	NC_037330.1:12329989-12332000+	intronic antisense	rna7036	KIRREL1	NC_037330.1:12267205-12372281-
NC_037330.1	12368313	12371538	MACS_peak_12583	745.46	3225	rna7039	LOC107132098	745.46	76.96	29.78	XR_001495672.2	NCBI	10337	NC_037330.1:12362995-12403544+	intronic antisense	rna7034	KIRREL1	NC_037330.1:12267205-12372283-
NC_037330.1	12368313	12371538	MACS_peak_12583	745.46	3225	rna7039	LOC107132098	745.46	76.96	29.78	XR_001495672.2	NCBI	10337	NC_037330.1:12362995-12403544+	intronic antisense	rna7035	KIRREL1	NC_037330.1:12267205-12372282-
NC_037330.1	12368313	12371538	MACS_peak_12583	745.46	3225	rna7039	LOC107132098	745.46	76.96	29.78	XR_001495672.2	NCBI	10337	NC_037330.1:12362995-12403544+	intronic antisense	rna7036	KIRREL1	NC_037330.1:12267205-12372281-
NC_037330.1	16750299	16750610	MACS_peak_13022	444.21	311	rna7544	CHTOP	444.21	25.35	34.79	XR_003033862.1	NCBI	2675	NC_037330.1:16741096-16750610-	exon sense-overlapping	rna7545	CHTOP	NC_037330.1:16741096-16750602-
NC_037330.1	16750299	16750610	MACS_peak_13022	444.21	311	rna7544	CHTOP	444.21	25.35	34.79	XR_003033862.1	NCBI	2675	NC_037330.1:16741096-16750610-	exon sense-overlapping	rna7546	CHTOP	NC_037330.1:16741100-16750525-
NC_037330.1	19719497	19720376	MACS_peak_13181	226.49	879	rna7782	LOC104971501	226.49	24	47.17	XR_805374.3	NCBI	2470	NC_037330.1:19718767-19721699+	natural antisense	rna7777	GABPB2	NC_037330.1:19693579-19719499-
NC_037330.1	19719497	19720376	MACS_peak_13181	226.49	879	rna7782	LOC104971501	226.49	24	47.17	XR_805374.3	NCBI	2470	NC_037330.1:19718767-19721699+	natural antisense	rna7778	GABPB2	NC_037330.1:19693579-19719499-
NC_037330.1	19719497	19720376	MACS_peak_13181	226.49	879	rna7782	LOC104971501	226.49	24	47.17	XR_805374.3	NCBI	2470	NC_037330.1:19718767-19721699+	natural antisense	rna7779	GABPB2	NC_037330.1:19693579-19719499-
NC_037330.1	19719497	19720376	MACS_peak_13181	226.49	879	rna7782	LOC104971501	226.49	24	47.17	XR_805374.3	NCBI	2470	NC_037330.1:19718767-19721699+	natural antisense	rna7780	GABPB2	NC_037330.1:19693579-19719499-
NC_037330.1	19719497	19720376	MACS_peak_13181	226.49	879	rna7782	LOC104971501	226.49	24	47.17	XR_805374.3	NCBI	2470	NC_037330.1:19718767-19721699+	natural antisense	rna7783	MLLT11	NC_037330.1:19721036-19730753-
NC_037330.1	19719497	19720376	MACS_peak_13181	226.49	879	rna7782	LOC104971501	226.49	24	47.17	XR_805374.3	NCBI	2470	NC_037330.1:19718767-19721699+	natural antisense	rna7784	MLLT11	NC_037330.1:19721036-19726107-
NC_037330.1	19792944	19793210	MACS_peak_13196	132.86	266	rna7813	CERS2	132.86	30.09	62.38	XR_003033855.1	NCBI	2295	NC_037330.1:19792945-19802013+	exon sense-overlapping	rna7814	CERS2	NC_037330.1:19793152-19802009+
NC_037330.1	19792944	19793210	MACS_peak_13196	132.86	266	rna7813	CERS2	132.86	30.09	62.38	XR_003033855.1	NCBI	2295	NC_037330.1:19792945-19802013+	exon sense-overlapping	rna7815	CERS2	NC_037330.1:19793544-19801999+
NC_037330.1	19792944	19793210	MACS_peak_13196	132.86	266	rna7813	CERS2	132.86	30.09	62.38	XR_003033855.1	NCBI	2295	NC_037330.1:19792945-19802013+	exon sense-overlapping	rna7816	CERS2	NC_037330.1:19794614-19801999+
NC_037330.1	19792944	19793210	MACS_peak_13196	132.86	266	rna7813	CERS2	132.86	30.09	62.38	XR_003033855.1	NCBI	2295	NC_037330.1:19792945-19802013+	exon sense-overlapping	rna7817	CERS2	NC_037330.1:19796671-19802013+
NC_037330.1	19792944	19793210	MACS_peak_13196	132.86	266	rna7813	CERS2	132.86	30.09	62.38	XR_003033855.1	NCBI	2295	NC_037330.1:19792945-19802013+	natural antisense	rna7818	SETDB1	NC_037330.1:19801954-19834258-
NC_037330.1	20790668	20790956	MACS_peak_13334	84.56	288	rna7914	LOC112445952	84.56	31.1	80.11	XR_003033966.1	NCBI	563	NC_037330.1:20790669-20791345-	bidirectional	rna7915	LOC788142	NC_037330.1:20791736-20855871+
NC_037330.1	20790668	20790956	MACS_peak_13334	84.56	288	rna7914	LOC112445952	84.56	31.1	80.11	XR_003033966.1	NCBI	563	NC_037330.1:20790669-20791345-	bidirectional	rna7916	LOC788142	NC_037330.1:20791736-20855871+
NC_037330.1	20857267	20857969	MACS_peak_13347	109.17	702	gene3409	LOC101901896	109.17	34.11	69.8		NCBI	906	NC_037330.1:20857116-20858021+	intergenic
NC_037330.1	21179115	21179666	MACS_peak_13354	2116.46	551	gene3472	LOC614643	2116.46	145.58	23.81		NCBI	551	NC_037330.1:21179116-21179666+	intergenic
NC_037330.1	25809380	25810255	MACS_peak_13633	109.95	875	gene3583	LOC781612	109.95	17.61	69.57		NCBI	875	NC_037330.1:25809381-25810255+	intronic antisense	rna8185	MAN1A2	NC_037330.1:25709451-25855803-
NC_037330.1	25809380	25810255	MACS_peak_13633	109.95	875	gene3583	LOC781612	109.95	17.61	69.57		NCBI	875	NC_037330.1:25809381-25810255+	intronic antisense	rna8186	MAN1A2	NC_037330.1:25728784-25856637-
NC_037330.1	26331319	26332324	MACS_peak_13696	987.4	1005	rna8203	LOC112445965	987.4	61.87	26.5	XR_003033979.1	NCBI	2554	NC_037330.1:26329373-26332324+	natural antisense	rna8202	PTGFRN	NC_037330.1:26250982-26331447-
NC_037330.1	27309950	27311866	MACS_peak_13761	614.77	1916	gene3605	LOC101905053	614.77	32.62	31.19		NCBI	1916	NC_037330.1:27309951-27311866-	intron sense-overlapping	rna8222	SLC22A15	NC_037330.1:27258669-27363306-
NC_037330.1	27309950	27311866	MACS_peak_13761	614.77	1916	gene3605	LOC101905053	614.77	32.62	31.19		NCBI	1916	NC_037330.1:27309951-27311866-	intron sense-overlapping	rna8223	SLC22A15	NC_037330.1:27258669-27363306-
NC_037330.1	27309950	27311866	MACS_peak_13761	614.77	1916	gene3605	LOC101905053	614.77	32.62	31.19		NCBI	1916	NC_037330.1:27309951-27311866-	intron sense-overlapping	rna8225	SLC22A15	NC_037330.1:27261018-27363147-
NC_037330.1	29459713	29460955	MACS_peak_13927	56.78	1242	rna8280	LOC100849652	56.78	19.06	100	XR_805435.3	NCBI	8367	NC_037330.1:29450360-29468152+	natural antisense	rna8274	HIPK1	NC_037330.1:29395986-29450375-
NC_037330.1	29593001	29593050	MACS_peak_13957	77.97	49	rna8294	LOC112445972	77.97	10.87	83.67	XR_003033990.1	NCBI	1368	NC_037330.1:29573975-29624481-	intronic antisense	rna8290	PTPN22	NC_037330.1:29519848-29576050+
NC_037330.1	29593001	29593050	MACS_peak_13957	77.97	49	rna8294	LOC112445972	77.97	10.87	83.67	XR_003033990.1	NCBI	1368	NC_037330.1:29573975-29624481-	intronic antisense	rna8292	PTPN22	NC_037330.1:29519988-29575960+
NC_037330.1	29593001	29593050	MACS_peak_13957	77.97	49	rna8294	LOC112445972	77.97	10.87	83.67	XR_003033990.1	NCBI	1368	NC_037330.1:29573975-29624481-	natural antisense	rna8291	PTPN22	NC_037330.1:29519849-29578366+
NC_037330.1	29593001	29593050	MACS_peak_13957	77.97	49	rna8294	LOC112445972	77.97	10.87	83.67	XR_003033990.1	NCBI	1368	NC_037330.1:29573975-29624481-	natural antisense	rna8298	RSBN1	NC_037330.1:29579106-29618905+
NC_037330.1	29593001	29593050	MACS_peak_13957	77.97	49	rna8294	LOC112445972	77.97	10.87	83.67	XR_003033990.1	NCBI	1368	NC_037330.1:29573975-29624481-	natural antisense	rna8299	PHTF1	NC_037330.1:29624471-29707640+
NC_037330.1	29593001	29593050	MACS_peak_13957	77.97	49	rna8294	LOC112445972	77.97	10.87	83.67	XR_003033990.1	NCBI	1368	NC_037330.1:29573975-29624481-	natural antisense	rna8300	PHTF1	NC_037330.1:29624471-29707640+
NC_037330.1	29593001	29593050	MACS_peak_13957	77.97	49	rna8294	LOC112445972	77.97	10.87	83.67	XR_003033990.1	NCBI	1368	NC_037330.1:29573975-29624481-	natural antisense	rna8301	PHTF1	NC_037330.1:29624471-29707640+
NC_037330.1	29593001	29593050	MACS_peak_13957	77.97	49	rna8294	LOC112445972	77.97	10.87	83.67	XR_003033990.1	NCBI	1368	NC_037330.1:29573975-29624481-	natural antisense	rna8302	PHTF1	NC_037330.1:29624471-29707640+
NC_037330.1	29593001	29593050	MACS_peak_13957	77.97	49	rna8294	LOC112445972	77.97	10.87	83.67	XR_003033990.1	NCBI	1368	NC_037330.1:29573975-29624481-	natural antisense	rna8303	PHTF1	NC_037330.1:29624471-29707640+
NC_037330.1	29593001	29593050	MACS_peak_13957	77.97	49	rna8294	LOC112445972	77.97	10.87	83.67	XR_003033990.1	NCBI	1368	NC_037330.1:29573975-29624481-	natural antisense	rna8304	PHTF1	NC_037330.1:29624471-29707640+
NC_037330.1	29593001	29593050	MACS_peak_13957	77.97	49	rna8294	LOC112445972	77.97	10.87	83.67	XR_003033990.1	NCBI	1368	NC_037330.1:29573975-29624481-	natural antisense	rna8305	PHTF1	NC_037330.1:29624471-29707640+
NC_037330.1	29593001	29593050	MACS_peak_13957	77.97	49	rna8294	LOC112445972	77.97	10.87	83.67	XR_003033990.1	NCBI	1368	NC_037330.1:29573975-29624481-	natural antisense	rna8306	PHTF1	NC_037330.1:29624471-29707640+
NC_037330.1	29593001	29593050	MACS_peak_13957	77.97	49	rna8294	LOC112445972	77.97	10.87	83.67	XR_003033990.1	NCBI	1368	NC_037330.1:29573975-29624481-	natural antisense	rna8307	PHTF1	NC_037330.1:29624471-29699573+
NC_037330.1	48403318	48404478	MACS_peak_14748	95.53	1160	rna8764	LOC112445985	95.53	36.75	74.7	XR_003034016.1	NCBI	2436	NC_037330.1:48396197-48405448-	bidirectional	rna8765	ALG14	NC_037330.1:48405568-48503990+
NC_037330.1	48403318	48404478	MACS_peak_14748	95.53	1160	rna8764	LOC112445985	95.53	36.75	74.7	XR_003034016.1	NCBI	2436	NC_037330.1:48396197-48405448-	bidirectional	rna8766	ALG14	NC_037330.1:48405843-48503988+
NC_037330.1	100543581	100543808	MACS_peak_17032	2157.99	227	gene4345	LOC104971817	2157.99	101.23	23.77		NCBI	686	NC_037330.1:100543582-100544267-	intergenic
NC_037330.1	117547180	117547790	MACS_peak_18246	196.3	610	rna10789	LOC101905228	196.3	18.11	51.24	XR_234157.4	NCBI	4877	NC_037330.1:117540502-117547790-	intergenic
NC_037330.1	118103142	118106028	MACS_peak_18296	118.53	2886	rna10813	LOC101905509	118.53	15.4	66.39	XR_001498507.2	NCBI	4907	NC_037330.1:118103143-118110824-	natural antisense	rna10808	TWIST2	NC_037330.1:118051375-118103634+
NC_037330.1	118109617	118110825	MACS_peak_18297	590.64	1208	rna10809	LOC101905509	590.64	19.88	31.93	XR_234160.4	NCBI	4991	NC_037330.1:118103143-118110825-	natural antisense	rna10808	TWIST2	NC_037330.1:118051375-118103634+
NC_037330.1	119506397	119506826	MACS_peak_18451	58.89	429	rna10871	LOC112446046	58.89	18.06	98.32	XR_003034121.1	NCBI	560	NC_037330.1:119506376-119507761+	bidirectional	rna10870	LOC107131293	NC_037330.1:119502325-119505544-
NC_037331.1	14116443	14117079	MACS_peak_19122	131.06	636	rna11282	LOC618297	131.06	30.43	62.68	XR_003034486.1	NCBI	885	NC_037331.1:14080188-14117079+	bidirectional	rna11281	SEM1	NC_037331.1:14054958-14079935-
NC_037331.1	15669654	15670352	MACS_peak_19165	98.08	698	gene4883	LOC101904794	98.08	24.55	73.8		NCBI	698	NC_037331.1:15669655-15670352-	intronic antisense	rna11312	MIOS	NC_037331.1:15634925-15672063+
NC_037331.1	15669654	15670352	MACS_peak_19165	98.08	698	gene4883	LOC101904794	98.08	24.55	73.8		NCBI	698	NC_037331.1:15669655-15670352-	intronic antisense	rna11313	MIOS	NC_037331.1:15634972-15672063+
NC_037331.1	15669654	15670352	MACS_peak_19165	98.08	698	gene4883	LOC101904794	98.08	24.55	73.8		NCBI	698	NC_037331.1:15669655-15670352-	intronic antisense	rna11314	MIOS	NC_037331.1:15634977-15672063+
NC_037331.1	15669654	15670352	MACS_peak_19165	98.08	698	gene4883	LOC101904794	98.08	24.55	73.8		NCBI	698	NC_037331.1:15669655-15670352-	intronic antisense	rna11315	MIOS	NC_037331.1:15634984-15672063+
NC_037331.1	15669654	15670352	MACS_peak_19165	98.08	698	gene4883	LOC101904794	98.08	24.55	73.8		NCBI	698	NC_037331.1:15669655-15670352-	intronic antisense	rna11316	MIOS	NC_037331.1:15634984-15672063+
NC_037331.1	15669654	15670352	MACS_peak_19165	98.08	698	gene4883	LOC101904794	98.08	24.55	73.8		NCBI	698	NC_037331.1:15669655-15670352-	intronic antisense	rna11317	MIOS	NC_037331.1:15634998-15672063+
NC_037331.1	15669654	15670352	MACS_peak_19165	98.08	698	gene4883	LOC101904794	98.08	24.55	73.8		NCBI	698	NC_037331.1:15669655-15670352-	intronic antisense	rna11318	MIOS	NC_037331.1:15634998-15672063+
NC_037331.1	15669654	15670352	MACS_peak_19165	98.08	698	gene4883	LOC101904794	98.08	24.55	73.8		NCBI	698	NC_037331.1:15669655-15670352-	intronic antisense	rna11319	MIOS	NC_037331.1:15634998-15672063+
NC_037331.1	15669654	15670352	MACS_peak_19165	98.08	698	gene4883	LOC101904794	98.08	24.55	73.8		NCBI	698	NC_037331.1:15669655-15670352-	intronic antisense	rna11320	MIOS	NC_037331.1:15634998-15672063+
NC_037331.1	15669654	15670352	MACS_peak_19165	98.08	698	gene4883	LOC101904794	98.08	24.55	73.8		NCBI	698	NC_037331.1:15669655-15670352-	intronic antisense	rna11322	MIOS	NC_037331.1:15635299-15672063+
NC_037331.1	43148425	43148893	MACS_peak_20132	85.05	468	gene5053	LOC107132395	85.05	21.07	80		NCBI	536	NC_037331.1:43148358-43148893-	intronic antisense	rna11704	MAGI2	NC_037331.1:42205366-43260759+
NC_037331.1	43690956	43691396	MACS_peak_20206	357.54	440	rna11724	LOC104972024	357.54	56.83	37.98	XR_806066.3	NCBI	608	NC_037331.1:43690957-43709080+	bidirectional	rna11721	PTPN12	NC_037331.1:43598679-43690863-
NC_037331.1	51901578	51901679	MACS_peak_20579	55.16	101	gene5154	LOC100140425	55.16	10.09	100		NCBI	1201	NC_037331.1:51901579-51915319+	bidirectional	rna11949	CAV1	NC_037331.1:51865751-51900725-
NC_037331.1	51901578	51901679	MACS_peak_20579	55.16	101	gene5154	LOC100140425	55.16	10.09	100		NCBI	1201	NC_037331.1:51901579-51915319+	bidirectional	rna11950	CAV1	NC_037331.1:51865751-51900667-
NC_037331.1	51901578	51901679	MACS_peak_20579	55.16	101	gene5154	LOC100140425	55.16	10.09	100		NCBI	1201	NC_037331.1:51901579-51915319+	bidirectional	rna11952	CAV1	NC_037331.1:51865755-51901396-
NC_037331.1	63810979	63811797	MACS_peak_21039	122.78	818	rna12112	LOC112446388	122.78	9.01	65.03	XR_003034357.1	NCBI	3227	NC_037331.1:63809038-63812384+	natural antisense	rna12113	FKBP9	NC_037331.1:63812248-63854573-
NC_037331.1	68898910	68899620	MACS_peak_21322	83.16	710	rna12252	HOXA5	83.16	14.63	80.88	XR_003034252.1	NCBI	1435	NC_037331.1:68898585-68902607+	exon sense-overlapping	rna12253	HOXA5	NC_037331.1:68899000-68901668+
NC_037331.1	68898910	68899620	MACS_peak_21322	83.16	710	rna12252	HOXA5	83.16	14.63	80.88	XR_003034252.1	NCBI	1435	NC_037331.1:68898585-68902607+	exon sense-overlapping	rna12254	HOXA3	NC_037331.1:68902556-68934986+
NC_037331.1	76603709	76603972	MACS_peak_21507	741.88	263	rna12431	LOC100140586	741.88	106.39	29.77	XR_003034390.1	NCBI	2792	NC_037331.1:76603710-76606719+	bidirectional	rna12423	CCM2	NC_037331.1:76550183-76603660-
NC_037331.1	76603709	76603972	MACS_peak_21507	741.88	263	rna12431	LOC100140586	741.88	106.39	29.77	XR_003034390.1	NCBI	2792	NC_037331.1:76603710-76606719+	bidirectional	rna12424	CCM2	NC_037331.1:76550183-76603657-
NC_037331.1	76603709	76603972	MACS_peak_21507	741.88	263	rna12431	LOC100140586	741.88	106.39	29.77	XR_003034390.1	NCBI	2792	NC_037331.1:76603710-76606719+	bidirectional	rna12425	CCM2	NC_037331.1:76550183-76603572-
NC_037331.1	76603709	76603972	MACS_peak_21507	741.88	263	rna12431	LOC100140586	741.88	106.39	29.77	XR_003034390.1	NCBI	2792	NC_037331.1:76603710-76606719+	bidirectional	rna12426	CCM2	NC_037331.1:76550183-76603572-
NC_037331.1	76603709	76603972	MACS_peak_21507	741.88	263	rna12431	LOC100140586	741.88	106.39	29.77	XR_003034390.1	NCBI	2792	NC_037331.1:76603710-76606719+	bidirectional	rna12427	CCM2	NC_037331.1:76550183-76603572-
NC_037331.1	76603709	76603972	MACS_peak_21507	741.88	263	rna12431	LOC100140586	741.88	106.39	29.77	XR_003034390.1	NCBI	2792	NC_037331.1:76603710-76606719+	bidirectional	rna12428	CCM2	NC_037331.1:76550183-76603572-
NC_037331.1	76733965	76734884	MACS_peak_21517	161.54	919	rna12445	ZMIZ2	161.54	19.67	56.42	XR_003034243.1	NCBI	4293	NC_037331.1:76731939-76748141-	exon sense-overlapping	rna12446	ZMIZ2	NC_037331.1:76731939-76747880-
NC_037331.1	76733965	76734884	MACS_peak_21517	161.54	919	rna12445	ZMIZ2	161.54	19.67	56.42	XR_003034243.1	NCBI	4293	NC_037331.1:76731939-76748141-	exon sense-overlapping	rna12447	ZMIZ2	NC_037331.1:76731939-76747880-
NC_037331.1	76733965	76734884	MACS_peak_21517	161.54	919	rna12445	ZMIZ2	161.54	19.67	56.42	XR_003034243.1	NCBI	4293	NC_037331.1:76731939-76748141-	exon sense-overlapping	rna12448	ZMIZ2	NC_037331.1:76731939-76741841-
NC_037331.1	76733965	76734884	MACS_peak_21517	161.54	919	rna12445	ZMIZ2	161.54	19.67	56.42	XR_003034243.1	NCBI	4293	NC_037331.1:76731939-76748141-	exon sense-overlapping	rna12449	ZMIZ2	NC_037331.1:76731942-76748188-
NC_037331.1	76733965	76734884	MACS_peak_21517	161.54	919	rna12445	ZMIZ2	161.54	19.67	56.42	XR_003034243.1	NCBI	4293	NC_037331.1:76731939-76748141-	exon sense-overlapping	rna12450	ZMIZ2	NC_037331.1:76731942-76747538-
NC_037331.1	77227640	77228203	MACS_peak_21561	179.14	563	rna12483	LOC112446408	179.14	36.37	53.31	XR_003034392.1	NCBI	1731	NC_037331.1:77223436-77228203+	intergenic
NC_037331.1	81006384	81006465	MACS_peak_21882	66.18	81	rna12541	LOC112446477	66.18	17.36	92.4	XR_003034490.1	NCBI	905	NC_037331.1:81006385-81009756+	intronic antisense	rna12537	CDK13	NC_037331.1:80950592-81076129-
NC_037331.1	81006384	81006465	MACS_peak_21882	66.18	81	rna12541	LOC112446477	66.18	17.36	92.4	XR_003034490.1	NCBI	905	NC_037331.1:81006385-81009756+	intronic antisense	rna12538	CDK13	NC_037331.1:80950592-81076129-
NC_037331.1	81006384	81006465	MACS_peak_21882	66.18	81	rna12541	LOC112446477	66.18	17.36	92.4	XR_003034490.1	NCBI	905	NC_037331.1:81006385-81009756+	intronic antisense	rna12539	CDK13	NC_037331.1:80952446-81075991-
NC_037331.1	81006384	81006465	MACS_peak_21882	66.18	81	rna12541	LOC112446477	66.18	17.36	92.4	XR_003034490.1	NCBI	905	NC_037331.1:81006385-81009756+	intronic antisense	rna12540	CDK13	NC_037331.1:80954408-81075991-
NC_037331.1	103130047	103130325	MACS_peak_23011	113.68	278	rna13002	LOC107132435	113.68	19.25	68.23	XR_001500260.2	NCBI	1283	NC_037331.1:103120321-103130325+	intergenic
NC_037331.1	103522100	103522231	MACS_peak_23049	56.04	131	rna13011	LOC112446427	56.04	23.17	100	XR_003034421.1	NCBI	3315	NC_037331.1:103518704-103541598+	exon sense-overlapping	rna13012	LOC112446427	NC_037331.1:103518704-103541598+
NC_037331.1	103522100	103522231	MACS_peak_23049	56.04	131	rna13011	LOC112446427	56.04	23.17	100	XR_003034421.1	NCBI	3315	NC_037331.1:103518704-103541598+	exon sense-overlapping	rna13023	LOC112446427	NC_037331.1:103518704-103540345+
NC_037331.1	103522100	103522231	MACS_peak_23049	56.04	131	rna13011	LOC112446427	56.04	23.17	100	XR_003034421.1	NCBI	3315	NC_037331.1:103518704-103541598+	exon sense-overlapping	rna13024	LOC112446427	NC_037331.1:103518704-103540345+
NC_037331.1	103522100	103522231	MACS_peak_23049	56.04	131	rna13011	LOC112446427	56.04	23.17	100	XR_003034421.1	NCBI	3315	NC_037331.1:103518704-103541598+	natural antisense	rna13010	PARP12	NC_037331.1:103472249-103518717-
NC_037331.1	103522100	103522231	MACS_peak_23049	56.04	131	rna13011	LOC112446427	56.04	23.17	100	XR_003034421.1	NCBI	3315	NC_037331.1:103518704-103541598+	natural antisense	rna13025	KDM7A	NC_037331.1:103527016-103604626-
NC_037331.1	103727484	103728271	MACS_peak_23068	73.58	787	rna13026	SLC37A3	73.58	21.74	86.59	XR_003034229.1	NCBI	2754	NC_037331.1:103727378-103787038-	exon sense-overlapping	rna13027	SLC37A3	NC_037331.1:103730460-103787038-
NC_037331.1	103727484	103728271	MACS_peak_23068	73.58	787	rna13026	SLC37A3	73.58	21.74	86.59	XR_003034229.1	NCBI	2754	NC_037331.1:103727378-103787038-	exon sense-overlapping	rna13028	SLC37A3	NC_037331.1:103739637-103787038-
NC_037331.1	103727484	103728271	MACS_peak_23068	73.58	787	rna13026	SLC37A3	73.58	21.74	86.59	XR_003034229.1	NCBI	2754	NC_037331.1:103727378-103787038-	exon sense-overlapping	rna13029	SLC37A3	NC_037331.1:103739637-103786978-
NC_037331.1	103727484	103728271	MACS_peak_23068	73.58	787	rna13026	SLC37A3	73.58	21.74	86.59	XR_003034229.1	NCBI	2754	NC_037331.1:103727378-103787038-	exon sense-overlapping	rna13030	SLC37A3	NC_037331.1:103739637-103786764-
NC_037331.1	103727484	103728271	MACS_peak_23068	73.58	787	rna13026	SLC37A3	73.58	21.74	86.59	XR_003034229.1	NCBI	2754	NC_037331.1:103727378-103787038-	exon sense-overlapping	rna13031	SLC37A3	NC_037331.1:103741016-103796733-
NC_037331.1	103727484	103728271	MACS_peak_23068	73.58	787	rna13026	SLC37A3	73.58	21.74	86.59	XR_003034229.1	NCBI	2754	NC_037331.1:103727378-103787038-	exon sense-overlapping	rna13032	SLC37A3	NC_037331.1:103741016-103787038-
NC_037331.1	103727484	103728271	MACS_peak_23068	73.58	787	rna13026	SLC37A3	73.58	21.74	86.59	XR_003034229.1	NCBI	2754	NC_037331.1:103727378-103787038-	exon sense-overlapping	rna13033	SLC37A3	NC_037331.1:103741016-103787038-
NC_037331.1	111929665	111930992	MACS_peak_23252	762.37	1327	rna13249	LOC112446452	762.37	47.87	29.27	XR_003034451.1	NCBI	1922	NC_037331.1:111919465-111930992-	natural antisense	rna13250	CUL1	NC_037331.1:111930973-112019062+
NC_037331.1	114852369	114852780	MACS_peak_23548	415.58	411	rna13523	KMT2C	415.58	46.47	35.36	XR_003034468.1	NCBI	13082	NC_037331.1:114609523-114852780-	exon sense-overlapping	rna13505	KMT2C	NC_037331.1:114597801-114852779-
NC_037331.1	114852369	114852780	MACS_peak_23548	415.58	411	rna13523	KMT2C	415.58	46.47	35.36	XR_003034468.1	NCBI	13082	NC_037331.1:114609523-114852780-	exon sense-overlapping	rna13506	KMT2C	NC_037331.1:114597801-114852779-
NC_037331.1	114852369	114852780	MACS_peak_23548	415.58	411	rna13523	KMT2C	415.58	46.47	35.36	XR_003034468.1	NCBI	13082	NC_037331.1:114609523-114852780-	exon sense-overlapping	rna13507	KMT2C	NC_037331.1:114597801-114852779-
NC_037331.1	114852369	114852780	MACS_peak_23548	415.58	411	rna13523	KMT2C	415.58	46.47	35.36	XR_003034468.1	NCBI	13082	NC_037331.1:114609523-114852780-	exon sense-overlapping	rna13508	KMT2C	NC_037331.1:114597801-114852779-
NC_037331.1	114852369	114852780	MACS_peak_23548	415.58	411	rna13523	KMT2C	415.58	46.47	35.36	XR_003034468.1	NCBI	13082	NC_037331.1:114609523-114852780-	exon sense-overlapping	rna13509	KMT2C	NC_037331.1:114597801-114852778-
NC_037331.1	114852369	114852780	MACS_peak_23548	415.58	411	rna13523	KMT2C	415.58	46.47	35.36	XR_003034468.1	NCBI	13082	NC_037331.1:114609523-114852780-	exon sense-overlapping	rna13510	KMT2C	NC_037331.1:114598398-114852779-
NC_037331.1	114852369	114852780	MACS_peak_23548	415.58	411	rna13523	KMT2C	415.58	46.47	35.36	XR_003034468.1	NCBI	13082	NC_037331.1:114609523-114852780-	exon sense-overlapping	rna13511	KMT2C	NC_037331.1:114598398-114852779-
NC_037331.1	114852369	114852780	MACS_peak_23548	415.58	411	rna13523	KMT2C	415.58	46.47	35.36	XR_003034468.1	NCBI	13082	NC_037331.1:114609523-114852780-	exon sense-overlapping	rna13512	KMT2C	NC_037331.1:114598398-114852779-
NC_037331.1	114852369	114852780	MACS_peak_23548	415.58	411	rna13523	KMT2C	415.58	46.47	35.36	XR_003034468.1	NCBI	13082	NC_037331.1:114609523-114852780-	exon sense-overlapping	rna13513	KMT2C	NC_037331.1:114598398-114852779-
NC_037331.1	114852369	114852780	MACS_peak_23548	415.58	411	rna13523	KMT2C	415.58	46.47	35.36	XR_003034468.1	NCBI	13082	NC_037331.1:114609523-114852780-	exon sense-overlapping	rna13514	KMT2C	NC_037331.1:114598398-114852779-
NC_037331.1	114852369	114852780	MACS_peak_23548	415.58	411	rna13523	KMT2C	415.58	46.47	35.36	XR_003034468.1	NCBI	13082	NC_037331.1:114609523-114852780-	exon sense-overlapping	rna13515	KMT2C	NC_037331.1:114598456-114852779-
NC_037331.1	114852369	114852780	MACS_peak_23548	415.58	411	rna13523	KMT2C	415.58	46.47	35.36	XR_003034468.1	NCBI	13082	NC_037331.1:114609523-114852780-	exon sense-overlapping	rna13516	KMT2C	NC_037331.1:114598456-114852779-
NC_037331.1	114852369	114852780	MACS_peak_23548	415.58	411	rna13523	KMT2C	415.58	46.47	35.36	XR_003034468.1	NCBI	13082	NC_037331.1:114609523-114852780-	exon sense-overlapping	rna13517	KMT2C	NC_037331.1:114598456-114852779-
NC_037331.1	114852369	114852780	MACS_peak_23548	415.58	411	rna13523	KMT2C	415.58	46.47	35.36	XR_003034468.1	NCBI	13082	NC_037331.1:114609523-114852780-	exon sense-overlapping	rna13518	KMT2C	NC_037331.1:114598456-114852779-
NC_037331.1	114852369	114852780	MACS_peak_23548	415.58	411	rna13523	KMT2C	415.58	46.47	35.36	XR_003034468.1	NCBI	13082	NC_037331.1:114609523-114852780-	exon sense-overlapping	rna13519	KMT2C	NC_037331.1:114598456-114852779-
NC_037331.1	114852369	114852780	MACS_peak_23548	415.58	411	rna13523	KMT2C	415.58	46.47	35.36	XR_003034468.1	NCBI	13082	NC_037331.1:114609523-114852780-	exon sense-overlapping	rna13520	KMT2C	NC_037331.1:114598456-114852778-
NC_037331.1	114852369	114852780	MACS_peak_23548	415.58	411	rna13523	KMT2C	415.58	46.47	35.36	XR_003034468.1	NCBI	13082	NC_037331.1:114609523-114852780-	exon sense-overlapping	rna13521	KMT2C	NC_037331.1:114598456-114852778-
NC_037331.1	114852369	114852780	MACS_peak_23548	415.58	411	rna13523	KMT2C	415.58	46.47	35.36	XR_003034468.1	NCBI	13082	NC_037331.1:114609523-114852780-	exon sense-overlapping	rna13522	KMT2C	NC_037331.1:114598456-114852778-
NC_037332.1	315609	316753	MACS_peak_23727	71.61	1144	gene5963	LOC101902293	71.61	16.39	87.88		NCBI	4448	NC_037332.1:315610-385065-	intergenic
NC_037332.1	489865	490393	MACS_peak_23756	528.39	528	rna13638	LOC112446639	528.39	33.78	32.95	XR_003034638.1	NCBI	718	NC_037332.1:472393-500702-	intergenic
NC_037332.1	23237235	23238989	MACS_peak_24345	176.32	1754	gene6109	LOC101905513	176.32	25.62	53.7		NCBI	5133	NC_037332.1:23233914-23239046-	intron sense-overlapping	rna13916	UBE2N	NC_037332.1:23214335-23255510-
NC_037332.1	24749283	24749536	MACS_peak_24454	55.18	253	gene6123	LOC112446659	55.18	21.43	100		NCBI	861	NC_037332.1:24748676-24749536+	intronic antisense	rna13960	NR2C1	NC_037332.1:24719971-24760162-
NC_037332.1	24749283	24749536	MACS_peak_24454	55.18	253	gene6123	LOC112446659	55.18	21.43	100		NCBI	861	NC_037332.1:24748676-24749536+	intronic antisense	rna13961	NR2C1	NC_037332.1:24719971-24760159-
NC_037332.1	24749283	24749536	MACS_peak_24454	55.18	253	gene6123	LOC112446659	55.18	21.43	100		NCBI	861	NC_037332.1:24748676-24749536+	intronic antisense	rna13962	NR2C1	NC_037332.1:24719971-24760159-
NC_037332.1	24749283	24749536	MACS_peak_24454	55.18	253	gene6123	LOC112446659	55.18	21.43	100		NCBI	861	NC_037332.1:24748676-24749536+	intronic antisense	rna13963	NR2C1	NC_037332.1:24719971-24760158-
NC_037332.1	24749283	24749536	MACS_peak_24454	55.18	253	gene6123	LOC112446659	55.18	21.43	100		NCBI	861	NC_037332.1:24748676-24749536+	intronic antisense	rna13964	NR2C1	NC_037332.1:24721335-24760106-
NC_037332.1	26068466	26070213	MACS_peak_24537	323.6	1747	rna14071	LOC101907241	323.6	38.51	39.7	XR_234518.3	NCBI	2433	NC_037332.1:26066400-26070523+	intergenic
NC_037332.1	26762948	26763875	MACS_peak_24603	408.51	927	rna14163	LOC112446671	408.51	60.83	35.56	XR_003034706.1	NCBI	3326	NC_037332.1:26761653-26773974-	bidirectional	rna14165	RARG	NC_037332.1:26774184-26794104+
NC_037332.1	26762948	26763875	MACS_peak_24603	408.51	927	rna14163	LOC112446671	408.51	60.83	35.56	XR_003034706.1	NCBI	3326	NC_037332.1:26761653-26773974-	bidirectional	rna14166	RARG	NC_037332.1:26774193-26794819+
NC_037332.1	28363879	28364257	MACS_peak_24712	1129.87	378	gene6260	LOC100296205	1129.87	123.06	25.95		NCBI	378	NC_037332.1:28363880-28364257+	intronic antisense	rna14284	SLC4A8	NC_037332.1:28302577-28382583-
NC_037332.1	28363879	28364257	MACS_peak_24712	1129.87	378	gene6260	LOC100296205	1129.87	123.06	25.95		NCBI	378	NC_037332.1:28363880-28364257+	intronic antisense	rna14285	SLC4A8	NC_037332.1:28302577-28382583-
NC_037332.1	28363879	28364257	MACS_peak_24712	1129.87	378	gene6260	LOC100296205	1129.87	123.06	25.95		NCBI	378	NC_037332.1:28363880-28364257+	intronic antisense	rna14286	SLC4A8	NC_037332.1:28306675-28414816-
NC_037332.1	28363879	28364257	MACS_peak_24712	1129.87	378	gene6260	LOC100296205	1129.87	123.06	25.95		NCBI	378	NC_037332.1:28363880-28364257+	intronic antisense	rna14287	SLC4A8	NC_037332.1:28306675-28414816-
NC_037332.1	28363879	28364257	MACS_peak_24712	1129.87	378	gene6260	LOC100296205	1129.87	123.06	25.95		NCBI	378	NC_037332.1:28363880-28364257+	intronic antisense	rna14288	SLC4A8	NC_037332.1:28306675-28414816-
NC_037332.1	28363879	28364257	MACS_peak_24712	1129.87	378	gene6260	LOC100296205	1129.87	123.06	25.95		NCBI	378	NC_037332.1:28363880-28364257+	intronic antisense	rna14289	SLC4A8	NC_037332.1:28306675-28414816-
NC_037332.1	28363879	28364257	MACS_peak_24712	1129.87	378	gene6260	LOC100296205	1129.87	123.06	25.95		NCBI	378	NC_037332.1:28363880-28364257+	intronic antisense	rna14290	SLC4A8	NC_037332.1:28306675-28414816-
NC_037332.1	28363879	28364257	MACS_peak_24712	1129.87	378	gene6260	LOC100296205	1129.87	123.06	25.95		NCBI	378	NC_037332.1:28363880-28364257+	intronic antisense	rna14291	SLC4A8	NC_037332.1:28306675-28414816-
NC_037332.1	28363879	28364257	MACS_peak_24712	1129.87	378	gene6260	LOC100296205	1129.87	123.06	25.95		NCBI	378	NC_037332.1:28363880-28364257+	intronic antisense	rna14292	SLC4A8	NC_037332.1:28306675-28414816-
NC_037332.1	28363879	28364257	MACS_peak_24712	1129.87	378	gene6260	LOC100296205	1129.87	123.06	25.95		NCBI	378	NC_037332.1:28363880-28364257+	intronic antisense	rna14293	SLC4A8	NC_037332.1:28306675-28382583-
NC_037332.1	28363879	28364257	MACS_peak_24712	1129.87	378	gene6260	LOC100296205	1129.87	123.06	25.95		NCBI	378	NC_037332.1:28363880-28364257+	intronic antisense	rna14294	SLC4A8	NC_037332.1:28319398-28382583-
NC_037332.1	30264256	30264531	MACS_peak_24921	204.13	275	rna14470	LOC104972402	204.13	42.25	50.34	XR_003034714.1	NCBI	497	NC_037332.1:30247270-30264856-	intronic antisense	rna14465	FAM186B	NC_037332.1:30224079-30249699+
NC_037332.1	30264256	30264531	MACS_peak_24921	204.13	275	rna14470	LOC104972402	204.13	42.25	50.34	XR_003034714.1	NCBI	497	NC_037332.1:30247270-30264856-	intronic antisense	rna14466	FAM186B	NC_037332.1:30224080-30249699+
NC_037332.1	30264256	30264531	MACS_peak_24921	204.13	275	rna14470	LOC104972402	204.13	42.25	50.34	XR_003034714.1	NCBI	497	NC_037332.1:30247270-30264856-	intronic antisense	rna14467	FAM186B	NC_037332.1:30224080-30249699+
NC_037332.1	30264256	30264531	MACS_peak_24921	204.13	275	rna14470	LOC104972402	204.13	42.25	50.34	XR_003034714.1	NCBI	497	NC_037332.1:30247270-30264856-	intronic antisense	rna14469	FAM186B	NC_037332.1:30232815-30249699+
NC_037332.1	31089039	31091556	MACS_peak_25014	1505.18	2517	rna14550	CCNT1	1505.18	25.5	25.03	XR_806610.3	NCBI	6701	NC_037332.1:31054270-31095012+	exon sense-overlapping	rna14551	CCNT1	NC_037332.1:31054385-31090450+
NC_037332.1	38455926	38456198	MACS_peak_25271	55.7	272	rna14748	YAF2	55.7	21.04	100	XR_003034591.1	NCBI	1608	NC_037332.1:38455076-38533719+	exon sense-overlapping	rna14752	YAF2	NC_037332.1:38456049-38542977+
NC_037332.1	38455926	38456198	MACS_peak_25271	55.7	272	rna14748	YAF2	55.7	21.04	100	XR_003034591.1	NCBI	1608	NC_037332.1:38455076-38533719+	exon sense-overlapping	rna14753	YAF2	NC_037332.1:38456114-38535927+
NC_037332.1	46132107	46133041	MACS_peak_25676	1085.79	934	rna14910	LOC112446699	1085.79	54.46	25.88	XR_003034746.1	NCBI	4367	NC_037332.1:46132108-46156822-	intergenic
NC_037332.1	65787350	65788235	MACS_peak_26631	50.57	885	gene6921	LOC782673	50.57	17.39	100		NCBI	1491	NC_037332.1:65786828-65788318+	intergenic
NC_037332.1	65923591	65923636	MACS_peak_26643	425.04	45	gene6925	LOC101904077	425.04	35.31	35.29		NCBI	1179	NC_037332.1:65922458-65923636-	intron sense-overlapping	rna15644	NUP37	NC_037332.1:65900752-65952772-
NC_037332.1	74458442	74458889	MACS_peak_27188	71.9	447	rna15899	LOC518495	71.9	28.76	87.72	XR_003034804.1	NCBI	1224	NC_037332.1:74458443-74471500-	intergenic
NC_037332.1	74805715	74805956	MACS_peak_27210	242.08	241	gene7032	LOC112446822	242.08	19.05	46.04		NCBI	989	NC_037332.1:74805716-74843503+	natural antisense	rna15929	MYH9	NC_037332.1:74719955-74805905-
NC_037332.1	109301397	109301757	MACS_peak_28858	227.34	360	rna17147	LOC112446771	227.34	60.94	47.2	XR_003034869.1	NCBI	6634	NC_037332.1:109296605-109304158+	intronic antisense	rna17131	MICAL3	NC_037332.1:109159369-109316328-
NC_037332.1	109301397	109301757	MACS_peak_28858	227.34	360	rna17147	LOC112446771	227.34	60.94	47.2	XR_003034869.1	NCBI	6634	NC_037332.1:109296605-109304158+	intronic antisense	rna17132	MICAL3	NC_037332.1:109159369-109302448-
NC_037333.1	13045879	13045971	MACS_peak_30349	282.81	92	rna18047	LOC112447036	282.81	31.1	42.57	XR_003035065.1	NCBI	226	NC_037333.1:13045880-13067580-	natural antisense	rna18048	NEUROG2	NC_037333.1:13065702-13069447+
NC_037333.1	13045879	13045971	MACS_peak_30349	282.81	92	rna18047	LOC112447036	282.81	31.1	42.57	XR_003035065.1	NCBI	226	NC_037333.1:13045880-13067580-	natural antisense	rna18049	NEUROG2	NC_037333.1:13066217-13069447+
NC_037333.1	13045879	13045971	MACS_peak_30349	282.81	92	rna18047	LOC112447036	282.81	31.1	42.57	XR_003035065.1	NCBI	226	NC_037333.1:13045880-13067580-	natural antisense	rna18050	NEUROG2	NC_037333.1:13066827-13068319+
NC_037333.1	62324824	62325650	MACS_peak_31846	270.94	826	gene8268	LOC101906152	270.94	60.86	43.63		NCBI	924	NC_037333.1:62324825-62336500+	intergenic
NC_037333.1	65210697	65211113	MACS_peak_31890	73.77	416	gene8281	LOC100298320	73.77	21.07	86.51		NCBI	790	NC_037333.1:65210389-65211308+	intergenic
NC_037333.1	66311260	66312448	MACS_peak_31919	291.74	1188	gene8289	LOC101906472	291.74	65.54	42.18		NCBI	1509	NC_037333.1:66310988-66312496-	intron sense-overlapping	rna18880	CORIN	NC_037333.1:66273885-66582732-
NC_037333.1	66311260	66312448	MACS_peak_31919	291.74	1188	gene8289	LOC101906472	291.74	65.54	42.18		NCBI	1509	NC_037333.1:66310988-66312496-	intron sense-overlapping	rna18881	CORIN	NC_037333.1:66273885-66581733-
NC_037333.1	66311260	66312448	MACS_peak_31919	291.74	1188	gene8289	LOC101906472	291.74	65.54	42.18		NCBI	1509	NC_037333.1:66310988-66312496-	intron sense-overlapping	rna18882	CORIN	NC_037333.1:66273885-66581733-
NC_037333.1	91933100	91933718	MACS_peak_32819	76.88	618	rna19458	LOC101901983	76.88	18.73	84.37	XR_003035193.1	NCBI	4816	NC_037333.1:91919525-91968073+	intronic antisense	rna19456	CCNI	NC_037333.1:91881487-91920400-
NC_037333.1	91933100	91933718	MACS_peak_32819	76.88	618	rna19458	LOC101901983	76.88	18.73	84.37	XR_003035193.1	NCBI	4816	NC_037333.1:91919525-91968073+	intronic antisense	rna19457	CCNI	NC_037333.1:91881617-91920418-
NC_037333.1	97716505	97717753	MACS_peak_32959	79.43	1248	rna19576	LOC100847947	79.43	12.75	82.8	XR_235034.4	NCBI	1902	NC_037333.1:97716506-97724340-	bidirectional	rna19579	THAP9	NC_037333.1:97724467-97745001+
NC_037333.1	97716505	97717753	MACS_peak_32959	79.43	1248	rna19576	LOC100847947	79.43	12.75	82.8	XR_235034.4	NCBI	1902	NC_037333.1:97716506-97724340-	bidirectional	rna19580	THAP9	NC_037333.1:97724511-97746601+
NC_037333.1	111163417	111164868	MACS_peak_33470	122.83	1451	rna19840	PROM1	122.83	21.56	65.02	XR_003035042.1	NCBI	5487	NC_037333.1:111162306-111286436-	exon sense-overlapping	rna19842	PROM1	NC_037333.1:111164939-111307249-
NC_037333.1	111163417	111164868	MACS_peak_33470	122.83	1451	rna19840	PROM1	122.83	21.56	65.02	XR_003035042.1	NCBI	5487	NC_037333.1:111162306-111286436-	exon sense-overlapping	rna19850	PROM1	NC_037333.1:111165303-111279631-
NC_037333.1	112262742	112262826	MACS_peak_33526	240.82	84	rna19869	LOC112447131	240.82	35.45	46.04	XR_003035234.1	NCBI	848	NC_037333.1:112262286-112343567-	intergenic
NC_037333.1	115723788	115724160	MACS_peak_33856	156.14	372	rna20002	HTT	156.14	30.43	57.45	XR_003035245.1	NCBI	7856	NC_037333.1:115609475-115724160-	exon sense-overlapping	rna20000	HTT	NC_037333.1:115600426-115724003-
NC_037333.1	115723788	115724160	MACS_peak_33856	156.14	372	rna20002	HTT	156.14	30.43	57.45	XR_003035245.1	NCBI	7856	NC_037333.1:115609475-115724160-	exon sense-overlapping	rna20001	HTT	NC_037333.1:115600439-115724159-
[truncated: 1,064 more rows]

## Sheet: C3
chrom	txStart	txEnd	PeakID	score	Peak_length	transcript_id	GeneName	-10*log10(pvalue)	fold_enrichment	FDR	Accession	source	RNAlength	coordinates	relationship	Associated_gene_acc	Associated_gene_name	Associated_gene_coordinates
[truncated: 1,503 more rows]

[truncated: 5 more sheets: E1, E2, E3, C, E]
