# Supplementary material for: ALKBH5 Stabilized N6-Methyladenosine—Modified LOC4191 to Suppress E. coli-Induced Apoptosis
Source: Cells. 2023 Nov 10;12(22):2604. doi: 10.3390/cells12222604 (PMC10670315; doi:10.3390/cells12222604)
Supplement: Supplementary file 1 [file cells-12-02604-s001.zip › Table S4 Differentially m6A methylated sites of lncRNA in MAC-T cells induced by E. coli.xlsx]

## Sheet: up.E_vs_C
Differentially methylated RNA sites for: up.E_vs_C Fold change cut-off: 2 P-value cut-off: 0.00001 Column A ~ E: the coordinates of the differentially methylated RNA sites in bed format, please ref http://genome.ucsc.edu/FAQ/FAQformat.html#format1. Column F: the length of the methylated RNA sites Column G ~ H: the transcript id and gene symbol of differentially methylated LncRNA. Column I ~ L: th…
	up.E_vs_C differentially methylated RNA sites
bed format information of differentially methylated RNA sites					differentially methylated RNA			comparison information				Annotations
chrom	txStart	txEnd	PeakID	score	Peak_length	transcript_id	GeneName	Foldchange	P_value	FDR	Regulation	Accession	source	RNAlength	coordinates	relationship	Associated_gene_acc	Associated_gene_name	Associated_gene_coordinates
NC_037344.1	39896141	39896360	diffreps_peak_227026	6.76213	219	rna47520	LOC107133289	3.07922	1.7293e-07	1.19152e-05	up	XR_001502186.2	NCBI	11172	NC_037344.1:39890933-39902722-	intron sense-overlapping	rna47498	RAPGEF2	NC_037344.1:39633242-39902874-
NC_037340.1	54696001	54696286	diffreps_peak_185892	6.42472	285	rna38819	LOC104973829	9.45896	3.76081e-07	2.11019e-05	up	XR_810742.3	NCBI	1107	NC_037340.1:54695927-54718741+	bidirectional	rna38816	SLCO4A1	NC_037340.1:54671705-54695830-
NC_037334.1	51568721	51569330	diffreps_peak_108254	6.1165	609	rna23371	LOC107132639	14.8447	7.64709e-07	3.6158e-05	up	XR_001500676.2	NCBI	1955	NC_037334.1:51568054-51610921-	natural antisense	rna23368	SLC4A9	NC_037334.1:51557964-51572954+
NC_037350.1	7745424	7745650	diffreps_peak_294350	5.77354	226	rna63463	ITPR3	2.12898	1.68445e-06	6.72249e-05	up	XR_003031979.1	NCBI	7899	NC_037350.1:7745425-7810766+	exon sense-overlapping	rna63464	ITPR3	NC_037350.1:7745433-7821583+
NC_037339.1	33407089	33408523	diffreps_peak_174220	6.42599	1434	gene15981	LOC782264	3.6444	3.74979e-07	2.10638e-05	up		NCBI	1434	NC_037339.1:33407090-33408523-	intron sense-overlapping	rna36488	ATP8A2	NC_037339.1:33380874-33831448-
NC_037334.1	4665441	4665680	diffreps_peak_97786	7.85585	239	rna20526	LOC112447323	4.29756	1.39363e-08	2.20155e-06	up	XR_003035424.1	NCBI	1363	NC_037334.1:4664715-4667262-	intronic antisense	rna20523	ELL	NC_037334.1:4654732-4732378+
NC_037329.1	131391841	131392100	diffreps_peak_31972	5.12323	259	rna6292	LOC112443419	4.43028	7.52953e-06	0.000225799	up	XR_003031770.1	NCBI	902	NC_037329.1:131391755-131394628-	natural antisense	rna6287	ECE1	NC_037329.1:131384747-131449331+
NC_037329.1	119471185	119471600	diffreps_peak_28780	5.15506	415	gene2402	LOC615610	3.04327	6.99751e-06	0.000212226	up		NCBI	1338	NC_037329.1:119471186-119472523+	intronic antisense	rna5527	PDE6D	NC_037329.1:119443675-119498744-
NC_037346.1	55954458	55954675	diffreps_peak_265894	6.37916	217	rna57307	MYO15B	10.8496	4.17681e-07	2.28569e-05	up	XR_003031002.1	NCBI	5917	NC_037346.1:55946012-55961751-	intergenic
NC_037332.1	24222290	24222501	diffreps_peak_68306	6.0828	211	rna13939	LOC100848598	8.18627	8.26421e-07	3.83722e-05	up	XR_806575.3	NCBI	1973	NC_037332.1:24216333-24224555+	exon sense-overlapping	rna13938	LOC100848598	NC_037332.1:24216157-24220295+
NC_037351.1	57451180	57451385	diffreps_peak_308360	5.7083	205	rna66777	LOC112444167	2.77838	1.95747e-06	7.57322e-05	up	XR_003032400.1	NCBI	1519	NC_037351.1:57435471-57451385-	intronic antisense	rna66751	NEDD4L	NC_037351.1:57163786-57550625+
NC_037344.1	39896141	39896360	diffreps_peak_227026	6.76213	219	rna47520	LOC107133289	3.07922	1.7293e-07	1.19152e-05	up	XR_001502186.2	NCBI	11172	NC_037344.1:39890933-39902722-	intron sense-overlapping	rna47499	RAPGEF2	NC_037344.1:39633242-39902874-
NC_037331.1	78559401	78560592	diffreps_peak_60862	6.16109	1191	gene5400	LOC783378	2.08239	6.90092e-07	3.34803e-05	up		NCBI	1301	NC_037331.1:78559371-78561391+	intergenic
NW_020191300.1	17773	18160	diffreps_peak_358673	8.09228	387	rna78474	LOC112445643	15.7667	8.08572e-09	1.62886e-06	up	XR_003033730.1	NCBI	703	NW_020191300.1:17075-18341+	intergenic
NC_037334.1	38448841	38449081	diffreps_peak_105531	5.68901	240	gene9850	LOC100141185	13.8298	2.04639e-06	7.83828e-05	up		NCBI	2359	NC_037334.1:38448258-38452815-	intron sense-overlapping	rna22515	UIMC1	NC_037334.1:38358384-38496088-
NC_037341.1	21037101	21037342	diffreps_peak_194308	5.21296	241	rna40820	LOC101906226	2.09023	6.12401e-06	0.000189892	up	XR_237330.4	NCBI	7501	NC_037341.1:21033037-21043024-	intron sense-overlapping	rna40818	PCMTD1	NC_037341.1:21013840-21051795-
NC_037348.1	12636341	12636640	diffreps_peak_276052	6.44371	299	rna58934	LOC112443231	6.15508	3.59992e-07	2.03803e-05	up	XR_003031556.1	NCBI	3449	NC_037348.1:12628376-12637296+	natural antisense	rna58932	MCTP2	NC_037348.1:12595555-12855206-
NC_037328.1	29222021	29222680	diffreps_peak_1918	6.0644	659	gene196	LOC112447290	6.07021	8.62174e-07	3.96369e-05	up		NCBI	11414	NC_037328.1:29218717-29230130-	intron sense-overlapping	rna345	GBE1	NC_037328.1:29105747-29418948-
NC_037346.1	39758681	39759260	diffreps_peak_260618	5.28633	579	gene24528	LOC101905648	2.45423	5.17208e-06	0.000165371	up		NCBI	1803	NC_037346.1:39757859-39759661-	intron sense-overlapping	rna55746	FBXL20	NC_037346.1:39742501-39842783-
NC_037330.1	13933565	13933800	diffreps_peak_35398	6.345	235	rna7118	LOC104971464	18.6627	4.51858e-07	2.42464e-05	up	XR_805333.3	NCBI	886	NC_037330.1:13933566-13936953+	natural antisense	rna7112	LRRC71	NC_037330.1:13925504-13938145-
NC_037343.1	3754811	3755060	diffreps_peak_212137	5.20012	249	gene19972	LOC112441813	3.7514	6.3079e-06	0.000194387	up		NCBI	455	NC_037343.1:3754812-3755266+	intronic antisense	rna44793	RAB7B	NC_037343.1:3729000-3757492-
NC_037341.1	30108881	30109171	diffreps_peak_194976	6.08109	290	rna41008	PDE7A	2.77967	8.29682e-07	3.84878e-05	up	XR_003038066.1	NCBI	2835	NC_037341.1:30107480-30211954-	exon sense-overlapping	rna41007	PDE7A	NC_037341.1:30105783-30162418-
NC_037334.1	4665441	4665680	diffreps_peak_97786	7.85585	239	rna20526	LOC112447323	4.29756	1.39363e-08	2.20155e-06	up	XR_003035424.1	NCBI	1363	NC_037334.1:4664715-4667262-	intronic antisense	rna20525	ELL	NC_037334.1:4666796-4734023+
NC_037350.1	50633561	50633980	diffreps_peak_302124	6.45096	419	rna65584	LOC112443728	2.50281	3.5403e-07	2.01217e-05	up	XR_003032139.1	NCBI	7137	NC_037350.1:50632915-50640348+	bidirectional	rna65576	NQO2	NC_037350.1:50621896-50632808-
NC_037334.1	13313264	13313467	diffreps_peak_100246	7.92801	203	rna21215	MUC16	2.49136	1.1803e-08	2.0173e-06	up	XR_003035471.1	NCBI	18642	NC_037334.1:13231190-13313467-	exon sense-overlapping	rna21210	MUC16	NC_037334.1:13194439-13313460-
NC_037335.1	64124341	64124676	diffreps_peak_121718	6.95248	335	gene11374	LOC785629	2.96073	1.11562e-07	8.70851e-06	up		NCBI	550	NC_037335.1:64124127-64124676-	intronic antisense	rna25768	TGFBR1	NC_037335.1:64106861-64182579+
NC_037338.1	95752201	95752680	diffreps_peak_165920	6.6133	479	gene15347	LOC107133462	6.00422	2.43612e-07	1.52195e-05	up		NCBI	1430	NC_037338.1:95751628-95753057-	intron sense-overlapping	rna34700	NR6A1	NC_037338.1:95547894-95774454-
NW_020190554.1	34381	34784	diffreps_peak_357797	6.03102	403	rna78235	LOC112445467	5.96175	9.31071e-07	4.20924e-05	up	XR_003033689.1	NCBI	3258	NW_020190554.1:34371-37808-	intergenic
NC_037329.1	35096981	35097397	diffreps_peak_20843	6.36123	416	gene1762	LOC781646	5.92784	4.35279e-07	2.35942e-05	up		NCBI	432	NC_037329.1:35096966-35097397-	intergenic
NC_037356.1	43611861	43612460	diffreps_peak_340333	6.19591	599	rna74302	LOC104976804	9.20286	6.36933e-07	3.15251e-05	up	XR_003033235.1	NCBI	5999	NC_037356.1:43609494-43616100+	intergenic
NC_037357.1	138783980	138784200	diffreps_peak_357167	5.53747	220	rna78122	LOC104970645	2.45122	2.90088e-06	0.000102914	up	XR_003033523.1	NCBI	1121	NC_037357.1:138783981-138799037+	intronic antisense	rna78120	CD99	NC_037357.1:138754708-138784885-
NW_020191578.1	238861	239257	diffreps_peak_359094	7.00475	396	gene34866	LOC107133007	5.35938	9.8913e-08	8.0081e-06	up		NCBI	542	NW_020191578.1:237393-239257+	intergenic
NC_037350.1	50633561	50633980	diffreps_peak_302124	6.45096	419	rna65584	LOC112443728	2.50281	3.5403e-07	2.01217e-05	up	XR_003032139.1	NCBI	7137	NC_037350.1:50632915-50640348+	bidirectional	rna65577	NQO2	NC_037350.1:50621896-50632808-
NC_037334.1	4665441	4665680	diffreps_peak_97786	7.85585	239	rna20526	LOC112447323	4.29756	1.39363e-08	2.20155e-06	up	XR_003035424.1	NCBI	1363	NC_037334.1:4664715-4667262-	intronic antisense	rna20522	ELL	NC_037334.1:4654690-4721598+
NC_037351.1	57451180	57451385	diffreps_peak_308360	5.7083	205	rna66777	LOC112444167	2.77838	1.95747e-06	7.57322e-05	up	XR_003032400.1	NCBI	1519	NC_037351.1:57435471-57451385-	intronic antisense	rna66762	NEDD4L	NC_037351.1:57382281-57550625+
NC_037331.1	103727401	103728271	diffreps_peak_64206	5.51578	870	rna13026	SLC37A3	2.69018	3.04947e-06	0.00010723	up	XR_003034229.1	NCBI	2754	NC_037331.1:103727378-103787038-	exon sense-overlapping	rna13032	SLC37A3	NC_037331.1:103741016-103787038-
NC_037334.1	38448841	38449081	diffreps_peak_105531	5.68901	240	gene9850	LOC100141185	13.8298	2.04639e-06	7.83828e-05	up		NCBI	2359	NC_037334.1:38448258-38452815-	intron sense-overlapping	rna22519	UIMC1	NC_037334.1:38358401-38496213-
NC_037351.1	57451180	57451385	diffreps_peak_308360	5.7083	205	rna66777	LOC112444167	2.77838	1.95747e-06	7.57322e-05	up	XR_003032400.1	NCBI	1519	NC_037351.1:57435471-57451385-	intronic antisense	rna66750	NEDD4L	NC_037351.1:57163782-57550625+
NC_037344.1	39896141	39896360	diffreps_peak_227026	6.76213	219	rna47520	LOC107133289	3.07922	1.7293e-07	1.19152e-05	up	XR_001502186.2	NCBI	11172	NC_037344.1:39890933-39902722-	intron sense-overlapping	rna47508	RAPGEF2	NC_037344.1:39633255-39902874-
NC_037341.1	21037101	21037342	diffreps_peak_194308	5.21296	241	rna40820	LOC101906226	2.09023	6.12401e-06	0.000189892	up	XR_237330.4	NCBI	7501	NC_037341.1:21033037-21043024-	intron sense-overlapping	rna40811	PCMTD1	NC_037341.1:21013451-21062107-
NC_037330.1	103304441	103305200	diffreps_peak_48581	6.31469	759	rna10153	LOC614376	7.52266	4.84514e-07	2.55763e-05	up	XR_805792.3	NCBI	6174	NC_037330.1:103299265-103308973-	exon sense-overlapping	rna10155	LOC614376	NC_037330.1:103299265-103306351-
NC_037344.1	39896141	39896360	diffreps_peak_227026	6.76213	219	rna47520	LOC107133289	3.07922	1.7293e-07	1.19152e-05	up	XR_001502186.2	NCBI	11172	NC_037344.1:39890933-39902722-	intron sense-overlapping	rna47503	RAPGEF2	NC_037344.1:39633242-39902798-
NC_037337.1	73883846	73884100	diffreps_peak_148688	5.28954	254	rna31366	LOC107132877	3.80637	5.13408e-06	0.000164398	up	XR_001501236.2	NCBI	1229	NC_037337.1:73856820-73884285-	natural antisense	rna31364	HIF1A	NC_037337.1:73854903-73881302+
NC_037328.1	70371549	70371900	diffreps_peak_6094	6.62972	351	rna1087	LOC112447330	3.78222	2.34574e-07	1.48098e-05	up	XR_003035449.1	NCBI	1899	NC_037328.1:70368704-70372335-	intron sense-overlapping	rna1086	FYTTD1	NC_037328.1:70342777-70372467-
NC_037330.1	13933565	13933800	diffreps_peak_35398	6.345	235	rna7118	LOC104971464	18.6627	4.51858e-07	2.42464e-05	up	XR_805333.3	NCBI	886	NC_037330.1:13933566-13936953+	natural antisense	rna7114	LRRC71	NC_037330.1:13925504-13938139-
NC_037337.1	73836384	73836620	diffreps_peak_148684	6.6698	236	rna31361	HIF1A	2.13347	2.13896e-07	1.38629e-05	up	XR_003036597.1	NCBI	3583	NC_037337.1:73836385-73881007+	exon sense-overlapping	rna31363	HIF1A	NC_037337.1:73837307-73881297+
NC_037341.1	21037101	21037342	diffreps_peak_194308	5.21296	241	rna40820	LOC101906226	2.09023	6.12401e-06	0.000189892	up	XR_237330.4	NCBI	7501	NC_037341.1:21033037-21043024-	intron sense-overlapping	rna40814	PCMTD1	NC_037341.1:21013456-21062182-
NC_037351.1	57451180	57451385	diffreps_peak_308360	5.7083	205	rna66777	LOC112444167	2.77838	1.95747e-06	7.57322e-05	up	XR_003032400.1	NCBI	1519	NC_037351.1:57435471-57451385-	intronic antisense	rna66754	NEDD4L	NC_037351.1:57293666-57550625+
NC_037331.1	103727401	103728271	diffreps_peak_64206	5.51578	870	rna13026	SLC37A3	2.69018	3.04947e-06	0.00010723	up	XR_003034229.1	NCBI	2754	NC_037331.1:103727378-103787038-	exon sense-overlapping	rna13029	SLC37A3	NC_037331.1:103739637-103786978-
NC_037338.1	19420661	19421040	diffreps_peak_156443	8.06903	379	rna32833	LOC112448757	4.92837	8.53043e-09	1.67422e-06	up	XR_003037118.1	NCBI	2871	NC_037338.1:19420254-19424277+	intronic antisense	rna32830	STRN	NC_037338.1:19311330-19423527-
NC_037334.1	13313264	13313467	diffreps_peak_100246	7.92801	203	rna21215	MUC16	2.49136	1.1803e-08	2.0173e-06	up	XR_003035471.1	NCBI	18642	NC_037334.1:13231190-13313467-	exon sense-overlapping	rna21214	MUC16	NC_037334.1:13224123-13313466-
NW_020192290.1	236416	236620	diffreps_peak_360179	6.96981	204	rna78760	LOC112445801	11.7682	1.07199e-07	8.46905e-06	up	XR_003033816.1	NCBI	4818	NW_020192290.1:233469-238708+	intergenic
NC_037349.1	6866741	6867280	diffreps_peak_285162	5.69152	539	rna60940	CMTM7	6.18834	2.03463e-06	7.80354e-05	up	XR_003031758.1	NCBI	4893	NC_037349.1:6821672-6869727+	exon sense-overlapping	rna60945	CMTM7	NC_037349.1:6821997-6869727+
NC_037350.1	50633561	50633980	diffreps_peak_302124	6.45096	419	rna65584	LOC112443728	2.50281	3.5403e-07	2.01217e-05	up	XR_003032139.1	NCBI	7137	NC_037350.1:50632915-50640348+	bidirectional	rna65582	NQO2	NC_037350.1:50621896-50632807-
NC_037335.1	47964521	47964880	diffreps_peak_119487	5.7227	359	gene11182	LOC101904574	2.95889	1.89365e-06	7.37986e-05	up		NCBI	1275	NC_037335.1:47964005-47965279+	intronic antisense	rna25315	CEMIP2	NC_037335.1:47924057-48006001-
NC_037339.1	86574281	86575420	diffreps_peak_178209	6.3543	1139	rna37145	LOC112449100	2.08094	4.42286e-07	2.38471e-05	up	XR_003037597.1	NCBI	3255	NC_037339.1:86573449-86579297-	natural antisense	rna37144	CUL4A	NC_037339.1:86545656-86573845+
NC_037351.1	57451180	57451385	diffreps_peak_308360	5.7083	205	rna66777	LOC112444167	2.77838	1.95747e-06	7.57322e-05	up	XR_003032400.1	NCBI	1519	NC_037351.1:57435471-57451385-	intronic antisense	rna66770	NEDD4L	NC_037351.1:57390755-57550625+
NC_037351.1	57451180	57451385	diffreps_peak_308360	5.7083	205	rna66777	LOC112444167	2.77838	1.95747e-06	7.57322e-05	up	XR_003032400.1	NCBI	1519	NC_037351.1:57435471-57451385-	intronic antisense	rna66772	NEDD4L	NC_037351.1:57392096-57550625+
NC_037355.1	29060201	29060500	diffreps_peak_333229	6.64486	299	gene31724	LOC112444775	3.33812	2.26537e-07	1.44168e-05	up		NCBI	6347	NC_037355.1:29055472-29061818-	intergenic
NC_037347.1	12620957	12621220	diffreps_peak_269271	6.4448	263	rna57920	LOC112442988	2.2012	3.59091e-07	2.03461e-05	up	XR_003031220.1	NCBI	3849	NC_037347.1:12620958-12626738+	intronic antisense	rna57913	MAST4	NC_037347.1:12442479-12814679-
NC_037329.1	119471721	119472360	diffreps_peak_28781	6.72879	639	gene2402	LOC615610	4.38179	1.86727e-07	1.26111e-05	up		NCBI	1338	NC_037329.1:119471186-119472523+	intronic antisense	rna5527	PDE6D	NC_037329.1:119443675-119498744-
NC_037338.1	95752201	95752680	diffreps_peak_165920	6.6133	479	gene15347	LOC107133462	6.00422	2.43612e-07	1.52195e-05	up		NCBI	1430	NC_037338.1:95751628-95753057-	intron sense-overlapping	rna34701	NR6A1	NC_037338.1:95547894-95774454-
NC_037346.1	28729641	28730000	diffreps_peak_257635	6.19707	359	gene24238	LOC788648	2.26956	6.35234e-07	3.14552e-05	up		NCBI	813	NC_037346.1:28729532-28730344+	intronic antisense	rna54969	STX8	NC_037346.1:28658438-28866842-
NC_037344.1	39896141	39896360	diffreps_peak_227026	6.76213	219	rna47520	LOC107133289	3.07922	1.7293e-07	1.19152e-05	up	XR_001502186.2	NCBI	11172	NC_037344.1:39890933-39902722-	intron sense-overlapping	rna47491	RAPGEF2	NC_037344.1:39633242-39902874-
NC_037346.1	8444681	8445400	diffreps_peak_251599	6.62547	719	gene23586	LOC101904749	4.57524	2.36881e-07	1.49109e-05	up		NCBI	5376	NC_037346.1:8444450-8449825+	intron sense-overlapping	rna53415	MSI2	NC_037346.1:8092215-8497838+
NC_037338.1	95752201	95752680	diffreps_peak_165920	6.6133	479	gene15347	LOC107133462	6.00422	2.43612e-07	1.52195e-05	up		NCBI	1430	NC_037338.1:95751628-95753057-	intron sense-overlapping	rna34699	NR6A1	NC_037338.1:95547894-95774455-
NC_037346.1	28729641	28730000	diffreps_peak_257635	6.19707	359	gene24238	LOC788648	2.26956	6.35234e-07	3.14552e-05	up		NCBI	813	NC_037346.1:28729532-28730344+	intronic antisense	rna54975	STX8	NC_037346.1:28658444-28866817-
NC_037332.1	110688161	110688620	diffreps_peak_81419	6.47528	459	rna17290	LOC112446774	3.26344	3.34747e-07	1.92765e-05	up	XR_003034876.1	NCBI	1986	NC_037332.1:110687586-110696297-	intronic antisense	rna17288	LOC101906018	NC_037332.1:110682076-110702241+
NC_037335.1	47964521	47964880	diffreps_peak_119487	5.7227	359	gene11182	LOC101904574	2.95889	1.89365e-06	7.37986e-05	up		NCBI	1275	NC_037335.1:47964005-47965279+	intronic antisense	rna25313	CEMIP2	NC_037335.1:47923880-48005232-
NC_037337.1	607817	608240	diffreps_peak_137053	5.55708	423	gene12814	LOC104973005	2.05447	2.77281e-06	9.92105e-05	up		NCBI	1168	NC_037337.1:607818-608985+	intron sense-overlapping	rna29058	MCC	NC_037337.1:451668-987258+
NC_037334.1	51568721	51569330	diffreps_peak_108254	6.1165	609	rna23371	LOC107132639	14.8447	7.64709e-07	3.6158e-05	up	XR_001500676.2	NCBI	1955	NC_037334.1:51568054-51610921-	natural antisense	rna23369	SLC4A9	NC_037334.1:51557965-51572954+
NC_037335.1	47964521	47964880	diffreps_peak_119487	5.7227	359	gene11182	LOC101904574	2.95889	1.89365e-06	7.37986e-05	up		NCBI	1275	NC_037335.1:47964005-47965279+	intronic antisense	rna25314	CEMIP2	NC_037335.1:47923881-48004836-
NC_037341.1	30108881	30109171	diffreps_peak_194976	6.08109	290	rna41008	PDE7A	2.77967	8.29682e-07	3.84878e-05	up	XR_003038066.1	NCBI	2835	NC_037341.1:30107480-30211954-	exon sense-overlapping	rna41009	PDE7A	NC_037341.1:30111490-30211953-
NC_037334.1	38448841	38449081	diffreps_peak_105531	5.68901	240	gene9850	LOC100141185	13.8298	2.04639e-06	7.83828e-05	up		NCBI	2359	NC_037334.1:38448258-38452815-	intron sense-overlapping	rna22510	UIMC1	NC_037334.1:38358384-38496215-
NC_037347.1	12620957	12621220	diffreps_peak_269271	6.4448	263	rna57920	LOC112442988	2.2012	3.59091e-07	2.03461e-05	up	XR_003031220.1	NCBI	3849	NC_037347.1:12620958-12626738+	intronic antisense	rna57911	MAST4	NC_037347.1:12442479-13060905-
NC_037330.1	103306621	103307040	diffreps_peak_48585	6.53519	419	rna10152	LOC614376	5.72093	2.91612e-07	1.73667e-05	up	XR_805793.3	NCBI	5144	NC_037330.1:103299265-103308973-	exon sense-overlapping	rna10155	LOC614376	NC_037330.1:103299265-103306351-
NC_037343.1	77848583	77849189	diffreps_peak_222456	5.41845	606	rna46814	LOC104974542	3.5417	3.81545e-06	0.000128598	up	XR_003029838.1	NCBI	4401	NC_037343.1:77844701-77849189-	intergenic
NC_037330.1	12364541	12364800	diffreps_peak_35197	5.6354	259	rna7039	LOC107132098	2.27907	2.31528e-06	8.64215e-05	up	XR_001495672.2	NCBI	10337	NC_037330.1:12362995-12403544+	intronic antisense	rna7034	KIRREL1	NC_037330.1:12267205-12372283-
NC_037350.1	27717521	27717781	diffreps_peak_298437	5.92641	260	rna64493	LOC100847561	2.61786	1.18465e-06	5.09717e-05	up	XR_003032269.1	NCBI	870	NC_037350.1:27717392-27724084+	natural antisense	rna64492	TNF	NC_037350.1:27716170-27718787-
NC_037349.1	59750781	59751042	diffreps_peak_293028	5.84934	261	rna63136	LOC104975612	12.3725	1.41468e-06	5.84409e-05	up	XR_814694.3	NCBI	1133	NC_037349.1:59749985-59751420-	intronic antisense	rna63132	MGLL	NC_037349.1:59713216-59826846+
NC_037346.1	8444681	8445400	diffreps_peak_251599	6.62547	719	gene23586	LOC101904749	4.57524	2.36881e-07	1.49109e-05	up		NCBI	5376	NC_037346.1:8444450-8449825+	intron sense-overlapping	rna53418	MSI2	NC_037346.1:8092215-8454136+
NC_037330.1	103306621	103307040	diffreps_peak_48585	6.53519	419	rna10152	LOC614376	5.72093	2.91612e-07	1.73667e-05	up	XR_805793.3	NCBI	5144	NC_037330.1:103299265-103308973-	exon sense-overlapping	rna10151	LOC614376	NC_037330.1:103299265-103309705-
NC_037346.1	39758681	39759260	diffreps_peak_260618	5.28633	579	gene24528	LOC101905648	2.45423	5.17208e-06	0.000165371	up		NCBI	1803	NC_037346.1:39757859-39759661-	intron sense-overlapping	rna55744	FBXL20	NC_037346.1:39737410-39842031-
NC_037346.1	21477474	21478040	diffreps_peak_254573	6.16043	566	gene23910	LOC101907623	3.37718	6.91143e-07	3.35165e-05	up		NCBI	704	NC_037346.1:21475074-21478160+	intron sense-overlapping	rna54182	CPD	NC_037346.1:21464634-21536706+
NC_037343.1	79454861	79455320	diffreps_peak_222636	5.85257	459	rna46848	LOC112441880	2.11204	1.40419e-06	5.81793e-05	up	XR_003029845.1	NCBI	2372	NC_037343.1:79451581-79455995-	natural antisense	rna46847	CAMSAP2	NC_037343.1:79375922-79473139+
NC_037349.1	17964861	17965600	diffreps_peak_287070	5.42531	739	rna61567	LOC112443504	5.8165	3.75567e-06	0.000126949	up	XR_003031898.1	NCBI	8840	NC_037349.1:17961945-18629406+	intronic antisense	rna61569	GRM7	NC_037349.1:18627109-19567427-
NC_037341.1	21037101	21037342	diffreps_peak_194308	5.21296	241	rna40820	LOC101906226	2.09023	6.12401e-06	0.000189892	up	XR_237330.4	NCBI	7501	NC_037341.1:21033037-21043024-	intron sense-overlapping	rna40817	PCMTD1	NC_037341.1:21013840-21061900-
NC_037330.1	17709841	17710482	diffreps_peak_36866	7.19591	641	rna7625	LOC100848634	11.125	6.36921e-08	5.85852e-06	up	XR_139249.2	NCBI	876	NC_037330.1:17709828-17711434-	intergenic
NC_037349.1	59750781	59751042	diffreps_peak_293028	5.84934	261	rna63136	LOC104975612	12.3725	1.41468e-06	5.84409e-05	up	XR_814694.3	NCBI	1133	NC_037349.1:59749985-59751420-	intronic antisense	rna63134	MGLL	NC_037349.1:59737373-59826846+
NC_037328.1	119779501	119779739	diffreps_peak_11771	9.01069	238	gene1002	LOC104968807	2.25606	9.75681e-10	5.37789e-07	up		NCBI	943	NC_037328.1:119775189-119779739+	intergenic
NC_037350.1	50632914	50633140	diffreps_peak_302123	5.45871	226	rna65584	LOC112443728	3.06577	3.47765e-06	0.000119145	up	XR_003032139.1	NCBI	7137	NC_037350.1:50632915-50640348+	bidirectional	rna65579	NQO2	NC_037350.1:50621896-50632807-
NC_037345.1	63259589	63259840	diffreps_peak_250319	5.265	251	rna53026	LOC101905303	6.23333	5.43249e-06	0.000172133	up	XR_813019.3	NCBI	2026	NC_037345.1:63257542-63260506+	natural antisense	rna53028	PRPF31	NC_037345.1:63260505-63271520-
NW_020190796.1	7501	7880	diffreps_peak_358125	7.1717	379	rna78336	LOC112445523	45.4667	6.73443e-08	6.10251e-06	up	XR_003033702.1	NCBI	651	NW_020190796.1:6827-8038+	intergenic
NC_037351.1	57451180	57451385	diffreps_peak_308360	5.7083	205	rna66777	LOC112444167	2.77838	1.95747e-06	7.57322e-05	up	XR_003032400.1	NCBI	1519	NC_037351.1:57435471-57451385-	intronic antisense	rna66773	NEDD4L	NC_037351.1:57392315-57550625+
NC_037351.1	57451180	57451385	diffreps_peak_308360	5.7083	205	rna66777	LOC112444167	2.77838	1.95747e-06	7.57322e-05	up	XR_003032400.1	NCBI	1519	NC_037351.1:57435471-57451385-	intronic antisense	rna66764	NEDD4L	NC_037351.1:57390739-57550625+
NC_037350.1	27717521	27717781	diffreps_peak_298437	5.92641	260	rna64493	LOC100847561	2.61786	1.18465e-06	5.09717e-05	up	XR_003032269.1	NCBI	870	NC_037350.1:27717392-27724084+	natural antisense	rna64494	LTA	NC_037350.1:27720176-27722328-
NC_037330.1	103304441	103305200	diffreps_peak_48581	6.31469	759	rna10153	LOC614376	7.52266	4.84514e-07	2.55763e-05	up	XR_805792.3	NCBI	6174	NC_037330.1:103299265-103308973-	exon sense-overlapping	rna10154	LOC614376	NC_037330.1:103299265-103308965-
NC_037334.1	51568721	51569330	diffreps_peak_108254	6.1165	609	rna23371	LOC107132639	14.8447	7.64709e-07	3.6158e-05	up	XR_001500676.2	NCBI	1955	NC_037334.1:51568054-51610921-	natural antisense	rna23367	SLC4A9	NC_037334.1:51557961-51572954+
NC_037351.1	57451180	57451385	diffreps_peak_308360	5.7083	205	rna66777	LOC112444167	2.77838	1.95747e-06	7.57322e-05	up	XR_003032400.1	NCBI	1519	NC_037351.1:57435471-57451385-	intronic antisense	rna66769	NEDD4L	NC_037351.1:57390753-57550625+
NC_037347.1	12620957	12621220	diffreps_peak_269271	6.4448	263	rna57920	LOC112442988	2.2012	3.59091e-07	2.03461e-05	up	XR_003031220.1	NCBI	3849	NC_037347.1:12620958-12626738+	intronic antisense	rna57910	MAST4	NC_037347.1:12442479-13060905-
NW_020191772.1	2321	2778	diffreps_peak_359344	6.95393	457	rna78573	LOC112445709	8.79545	1.11192e-07	8.68579e-06	up	XR_003033761.1	NCBI	583	NW_020191772.1:1516-2778+	intergenic
NC_037355.1	16523861	16524580	diffreps_peak_331610	5.88003	719	gene31595	LOC512594	6.7477	1.31816e-06	5.53403e-05	up		NCBI	1653	NC_037355.1:16523167-16538021-	intronic antisense	rna72168	CDK1	NC_037355.1:16488266-16538776+
NC_037351.1	57451180	57451385	diffreps_peak_308360	5.7083	205	rna66777	LOC112444167	2.77838	1.95747e-06	7.57322e-05	up	XR_003032400.1	NCBI	1519	NC_037351.1:57435471-57451385-	intronic antisense	rna66763	NEDD4L	NC_037351.1:57382284-57550625+
NC_037357.1	18891647	18892300	diffreps_peak_345339	7.41105	653	rna75522	LOC100335990	4.58135	3.88109e-08	4.15134e-06	up	XR_003033459.1	NCBI	2187	NC_037357.1:18889492-18893233+	exon sense-overlapping	rna75523	ZNF75D	NC_037357.1:18889964-18948896+
NW_020191300.1	28760	29296	diffreps_peak_358678	7.0312	536	rna78475	LOC112445645	12.1277	9.30681e-08	7.69239e-06	up	XR_003033732.1	NCBI	575	NW_020191300.1:28761-30017-	intergenic
NC_037351.1	57451180	57451385	diffreps_peak_308360	5.7083	205	rna66777	LOC112444167	2.77838	1.95747e-06	7.57322e-05	up	XR_003032400.1	NCBI	1519	NC_037351.1:57435471-57451385-	intronic antisense	rna66771	NEDD4L	NC_037351.1:57390760-57550625+
NC_037330.1	13933565	13933800	diffreps_peak_35398	6.345	235	rna7118	LOC104971464	18.6627	4.51858e-07	2.42464e-05	up	XR_805333.3	NCBI	886	NC_037330.1:13933566-13936953+	natural antisense	rna7115	LRRC71	NC_037330.1:13925504-13938138-
NC_037350.1	15176581	15176922	diffreps_peak_295902	7.89726	341	rna63799	LOC112443808	11.9864	1.26689e-08	2.09504e-06	up	XR_003032201.1	NCBI	2771	NC_037350.1:15175665-15184847-	intergenic
NC_037344.1	39896141	39896360	diffreps_peak_227026	6.76213	219	rna47520	LOC107133289	3.07922	1.7293e-07	1.19152e-05	up	XR_001502186.2	NCBI	11172	NC_037344.1:39890933-39902722-	intron sense-overlapping	rna47511	RAPGEF2	NC_037344.1:39634726-39902850-
NC_037335.1	85058261	85058890	diffreps_peak_124975	6.4109	629	gene11636	LOC100139841	5.13941	3.88237e-07	2.16227e-05	up		NCBI	963	NC_037335.1:85057928-85058890+	intergenic
NC_037330.1	103306621	103307040	diffreps_peak_48585	6.53519	419	rna10152	LOC614376	5.72093	2.91612e-07	1.73667e-05	up	XR_805793.3	NCBI	5144	NC_037330.1:103299265-103308973-	exon sense-overlapping	rna10154	LOC614376	NC_037330.1:103299265-103308965-
NC_037346.1	8444681	8445400	diffreps_peak_251599	6.62547	719	gene23586	LOC101904749	4.57524	2.36881e-07	1.49109e-05	up		NCBI	5376	NC_037346.1:8444450-8449825+	intron sense-overlapping	rna53414	MSI2	NC_037346.1:8092215-8497838+
NC_037329.1	131391841	131392100	diffreps_peak_31972	5.12323	259	rna6292	LOC112443419	4.43028	7.52953e-06	0.000225799	up	XR_003031770.1	NCBI	902	NC_037329.1:131391755-131394628-	natural antisense	rna6290	ECE1	NC_037329.1:131394409-131447800+
NC_037346.1	8444681	8445400	diffreps_peak_251599	6.62547	719	gene23586	LOC101904749	4.57524	2.36881e-07	1.49109e-05	up		NCBI	5376	NC_037346.1:8444450-8449825+	intron sense-overlapping	rna53420	MSI2	NC_037346.1:8092586-8494969+
NC_037332.1	22015121	22015520	diffreps_peak_67946	7.97403	399	rna13897	LOC107132458	11.5894	1.06163e-08	1.89265e-06	up	XR_003034679.1	NCBI	1452	NC_037332.1:22015073-22035711+	bidirectional	rna13896	BTG1	NC_037332.1:22012133-22014845-
NC_037337.1	22157849	22158205	diffreps_peak_141367	6.05886	356	gene13148	LOC101907557	58.6	8.73243e-07	4.00121e-05	up		NCBI	356	NC_037337.1:22157850-22158205-	intergenic
NC_037338.1	44083082	44084130	diffreps_peak_159059	5.05498	1048	gene14738	LOC615002	3.03097	8.81086e-06	0.000256818	up		NCBI	1048	NC_037338.1:44083083-44084130+	intergenic
NC_037329.1	131949001	131949300	diffreps_peak_32224	6.35498	299	rna6329	LOC104971369	8.98913	4.41587e-07	2.38342e-05	up	XR_805191.3	NCBI	1011	NC_037329.1:131948957-131950609-	natural antisense	rna6328	KIF17	NC_037329.1:131918127-131969114+
NC_037328.1	29222021	29222680	diffreps_peak_1918	6.0644	659	gene196	LOC112447290	6.07021	8.62174e-07	3.96369e-05	up		NCBI	11414	NC_037328.1:29218717-29230130-	intron sense-overlapping	rna346	GBE1	NC_037328.1:29107841-29418737-
NC_037348.1	19776401	19777718	diffreps_peak_276523	6.31074	1317	gene26035	LOC782068	2.49411	4.88942e-07	2.57432e-05	up		NCBI	3908	NC_037348.1:19773839-19781193-	natural antisense	rna59044	LOC101905669	NC_037348.1:19781192-19782070+
NC_037328.1	81984025	81984472	diffreps_peak_7951	8.1991	447	rna1428	C1H3orf70	2.06995	6.32263e-09	1.38827e-06	up	XR_003034603.1	NCBI	8034	NC_037328.1:81984026-82112760+	exon sense-overlapping	rna1429	C1H3orf70	NC_037328.1:81984064-82104798+
NW_020191772.1	30401	30788	diffreps_peak_359351	8.19934	387	rna78576	LOC100848041	8.41429	6.31922e-09	1.38808e-06	up	XR_003033760.1	NCBI	666	NW_020191772.1:30227-31456-	intergenic
NW_020190796.1	1481	1820	diffreps_peak_358124	6.06656	339	rna78335	LOC112445522	58.2	8.57902e-07	3.94669e-05	up	XR_003033700.1	NCBI	568	NW_020190796.1:1475-2725-	intergenic
NC_037328.1	29223001	29223580	diffreps_peak_1919	5.88316	579	gene196	LOC112447290	5.36853	1.3087e-06	5.50157e-05	up		NCBI	11414	NC_037328.1:29218717-29230130-	intron sense-overlapping	rna345	GBE1	NC_037328.1:29105747-29418948-
NC_037350.1	50632914	50633140	diffreps_peak_302123	5.45871	226	rna65584	LOC112443728	3.06577	3.47765e-06	0.000119145	up	XR_003032139.1	NCBI	7137	NC_037350.1:50632915-50640348+	bidirectional	rna65577	NQO2	NC_037350.1:50621896-50632808-
NC_037350.1	24517334	24517540	diffreps_peak_297731	7.84271	206	gene28035	LOC112443833	77.5	1.43645e-08	2.24736e-06	up		NCBI	380	NC_037350.1:24517335-24517714-	intergenic
NC_037348.1	12636341	12636640	diffreps_peak_276052	6.44371	299	rna58934	LOC112443231	6.15508	3.59992e-07	2.03803e-05	up	XR_003031556.1	NCBI	3449	NC_037348.1:12628376-12637296+	natural antisense	rna58933	MCTP2	NC_037348.1:12595555-12738837-
NC_037351.1	57451180	57451385	diffreps_peak_308360	5.7083	205	rna66777	LOC112444167	2.77838	1.95747e-06	7.57322e-05	up	XR_003032400.1	NCBI	1519	NC_037351.1:57435471-57451385-	intronic antisense	rna66765	NEDD4L	NC_037351.1:57390741-57550625+
NC_037350.1	28527329	28527599	diffreps_peak_298928	6.52228	270	gene28211	LOC101905956	3.56238	3.00416e-07	1.7741e-05	up		NCBI	1310	NC_037350.1:28524363-28527998-	intergenic
NC_037332.1	56205801	56206220	diffreps_peak_73677	5.55464	419	rna15136	LOC112446706	7.58036	2.7884e-06	9.96777e-05	up	XR_003034758.1	NCBI	1363	NC_037332.1:56205223-56207437-	natural antisense	rna15137	NDUFA4L2	NC_037332.1:56205859-56208167+
NC_037348.1	12636341	12636640	diffreps_peak_276052	6.44371	299	rna58934	LOC112443231	6.15508	3.59992e-07	2.03803e-05	up	XR_003031556.1	NCBI	3449	NC_037348.1:12628376-12637296+	natural antisense	rna58930	MCTP2	NC_037348.1:12595555-12855213-
NC_037330.1	103304441	103305200	diffreps_peak_48581	6.31469	759	rna10153	LOC614376	7.52266	4.84514e-07	2.55763e-05	up	XR_805792.3	NCBI	6174	NC_037330.1:103299265-103308973-	exon sense-overlapping	rna10150	LOC614376	NC_037330.1:103299265-103309705-
NC_037339.1	33407089	33408523	diffreps_peak_174220	6.42599	1434	gene15981	LOC782264	3.6444	3.74979e-07	2.10638e-05	up		NCBI	1434	NC_037339.1:33407090-33408523-	intron sense-overlapping	rna36485	ATP8A2	NC_037339.1:33375501-33873439-
NC_037330.1	13933565	13933800	diffreps_peak_35398	6.345	235	rna7118	LOC104971464	18.6627	4.51858e-07	2.42464e-05	up	XR_805333.3	NCBI	886	NC_037330.1:13933566-13936953+	natural antisense	rna7116	LRRC71	NC_037330.1:13925504-13938138-
NC_037340.1	54696001	54696286	diffreps_peak_185892	6.42472	285	rna38819	LOC104973829	9.45896	3.76081e-07	2.11019e-05	up	XR_810742.3	NCBI	1107	NC_037340.1:54695927-54718741+	bidirectional	rna38817	SLCO4A1	NC_037340.1:54671705-54695763-
NC_037347.1	12620957	12621220	diffreps_peak_269271	6.4448	263	rna57920	LOC112442988	2.2012	3.59091e-07	2.03461e-05	up	XR_003031220.1	NCBI	3849	NC_037347.1:12620958-12626738+	intronic antisense	rna57914	MAST4	NC_037347.1:12442479-12814654-
NC_037337.1	73836384	73836620	diffreps_peak_148684	6.6698	236	rna31361	HIF1A	2.13347	2.13896e-07	1.38629e-05	up	XR_003036597.1	NCBI	3583	NC_037337.1:73836385-73881007+	exon sense-overlapping	rna31364	HIF1A	NC_037337.1:73854903-73881302+
NC_037334.1	38448841	38449081	diffreps_peak_105531	5.68901	240	gene9850	LOC100141185	13.8298	2.04639e-06	7.83828e-05	up		NCBI	2359	NC_037334.1:38448258-38452815-	intron sense-overlapping	rna22517	UIMC1	NC_037334.1:38358384-38496075-
NC_037330.1	20857181	20857860	diffreps_peak_37779	5.46023	679	gene3409	LOC101901896	2.08402	3.46556e-06	0.000118848	up		NCBI	906	NC_037330.1:20857116-20858021+	intergenic
NC_037347.1	12620957	12621220	diffreps_peak_269271	6.4448	263	rna57920	LOC112442988	2.2012	3.59091e-07	2.03461e-05	up	XR_003031220.1	NCBI	3849	NC_037347.1:12620958-12626738+	intronic antisense	rna57915	MAST4	NC_037347.1:12442479-12672371-
NC_037351.1	57451180	57451385	diffreps_peak_308360	5.7083	205	rna66777	LOC112444167	2.77838	1.95747e-06	7.57322e-05	up	XR_003032400.1	NCBI	1519	NC_037351.1:57435471-57451385-	intronic antisense	rna66766	NEDD4L	NC_037351.1:57390745-57540790+
NC_037350.1	50632914	50633140	diffreps_peak_302123	5.45871	226	rna65584	LOC112443728	3.06577	3.47765e-06	0.000119145	up	XR_003032139.1	NCBI	7137	NC_037350.1:50632915-50640348+	bidirectional	rna65575	NQO2	NC_037350.1:50621892-50632743-
NC_037346.1	39758681	39759260	diffreps_peak_260618	5.28633	579	gene24528	LOC101905648	2.45423	5.17208e-06	0.000165371	up		NCBI	1803	NC_037346.1:39757859-39759661-	intron sense-overlapping	rna55745	FBXL20	NC_037346.1:39737410-39841603-
NC_037351.1	57451180	57451385	diffreps_peak_308360	5.7083	205	rna66777	LOC112444167	2.77838	1.95747e-06	7.57322e-05	up	XR_003032400.1	NCBI	1519	NC_037351.1:57435471-57451385-	intronic antisense	rna66756	NEDD4L	NC_037351.1:57322673-57550625+
NC_037334.1	13313264	13313467	diffreps_peak_100246	7.92801	203	rna21215	MUC16	2.49136	1.1803e-08	2.0173e-06	up	XR_003035471.1	NCBI	18642	NC_037334.1:13231190-13313467-	exon sense-overlapping	rna21211	MUC16	NC_037334.1:13194439-13313460-
NC_037346.1	8444681	8445400	diffreps_peak_251599	6.62547	719	gene23586	LOC101904749	4.57524	2.36881e-07	1.49109e-05	up		NCBI	5376	NC_037346.1:8444450-8449825+	intron sense-overlapping	rna53419	MSI2	NC_037346.1:8092215-8453149+
NC_037349.1	6866741	6867280	diffreps_peak_285162	5.69152	539	rna60940	CMTM7	6.18834	2.03463e-06	7.80354e-05	up	XR_003031758.1	NCBI	4893	NC_037349.1:6821672-6869727+	exon sense-overlapping	rna60946	CMTM7	NC_037349.1:6863985-6869727+
NC_037333.1	6116441	6116840	diffreps_peak_84707	6.11219	399	rna17943	LOC101906469	12.9464	7.72345e-07	3.64416e-05	up	XR_003035057.1	NCBI	5337	NC_037333.1:6072607-6117196+	natural antisense	rna17945	MYOZ2	NC_037333.1:6097584-6136039-
NC_037334.1	38448841	38449081	diffreps_peak_105531	5.68901	240	gene9850	LOC100141185	13.8298	2.04639e-06	7.83828e-05	up		NCBI	2359	NC_037334.1:38448258-38452815-	intron sense-overlapping	rna22518	UIMC1	NC_037334.1:38358384-38495912-
NW_020192290.1	86465	87247	diffreps_peak_360123	6.09288	782	rna78752	LOC100337093	2.0822	8.07459e-07	3.7731e-05	up	XR_003033804.1	NCBI	1806	NW_020192290.1:86466-97915-	intronic antisense	rna78737	LOC112441465	NW_020192290.1:43299-116414+
NC_037346.1	8444681	8445400	diffreps_peak_251599	6.62547	719	gene23586	LOC101904749	4.57524	2.36881e-07	1.49109e-05	up		NCBI	5376	NC_037346.1:8444450-8449825+	intron sense-overlapping	rna53412	MSI2	NC_037346.1:8092215-8497838+
NC_037346.1	28729641	28730000	diffreps_peak_257635	6.19707	359	gene24238	LOC788648	2.26956	6.35234e-07	3.14552e-05	up		NCBI	813	NC_037346.1:28729532-28730344+	intronic antisense	rna54968	STX8	NC_037346.1:28658438-28866851-
NC_037351.1	57451180	57451385	diffreps_peak_308360	5.7083	205	rna66777	LOC112444167	2.77838	1.95747e-06	7.57322e-05	up	XR_003032400.1	NCBI	1519	NC_037351.1:57435471-57451385-	intronic antisense	rna66768	NEDD4L	NC_037351.1:57390748-57550625+
NC_037346.1	28729641	28730000	diffreps_peak_257635	6.19707	359	gene24238	LOC788648	2.26956	6.35234e-07	3.14552e-05	up		NCBI	813	NC_037346.1:28729532-28730344+	intronic antisense	rna54973	STX8	NC_037346.1:28658438-28866428-
NC_037331.1	103727401	103728271	diffreps_peak_64206	5.51578	870	rna13026	SLC37A3	2.69018	3.04947e-06	0.00010723	up	XR_003034229.1	NCBI	2754	NC_037331.1:103727378-103787038-	exon sense-overlapping	rna13027	SLC37A3	NC_037331.1:103730460-103787038-
NC_037350.1	50632914	50633140	diffreps_peak_302123	5.45871	226	rna65584	LOC112443728	3.06577	3.47765e-06	0.000119145	up	XR_003032139.1	NCBI	7137	NC_037350.1:50632915-50640348+	bidirectional	rna65578	NQO2	NC_037350.1:50621896-50632807-
NC_037344.1	39896141	39896360	diffreps_peak_227026	6.76213	219	rna47520	LOC107133289	3.07922	1.7293e-07	1.19152e-05	up	XR_001502186.2	NCBI	11172	NC_037344.1:39890933-39902722-	intron sense-overlapping	rna47495	RAPGEF2	NC_037344.1:39633242-39902874-
NC_037335.1	113138903	113139791	diffreps_peak_128142	6.31981	888	gene11923	LOC112447761	3.36423	4.7884e-07	2.53401e-05	up		NCBI	1069	NC_037335.1:113138904-113154453+	intergenic
NC_037351.1	57451180	57451385	diffreps_peak_308360	5.7083	205	rna66777	LOC112444167	2.77838	1.95747e-06	7.57322e-05	up	XR_003032400.1	NCBI	1519	NC_037351.1:57435471-57451385-	intronic antisense	rna66759	NEDD4L	NC_037351.1:57349064-57550625+
NC_037346.1	28729641	28730000	diffreps_peak_257635	6.19707	359	gene24238	LOC788648	2.26956	6.35234e-07	3.14552e-05	up		NCBI	813	NC_037346.1:28729532-28730344+	intronic antisense	rna54972	STX8	NC_037346.1:28658438-28866436-
NC_037357.1	138783980	138784200	diffreps_peak_357167	5.53747	220	rna78122	LOC104970645	2.45122	2.90088e-06	0.000102914	up	XR_003033523.1	NCBI	1121	NC_037357.1:138783981-138799037+	intronic antisense	rna78121	CD99	NC_037357.1:138758958-138784891-
NC_037341.1	21037101	21037342	diffreps_peak_194308	5.21296	241	rna40820	LOC101906226	2.09023	6.12401e-06	0.000189892	up	XR_237330.4	NCBI	7501	NC_037341.1:21033037-21043024-	intron sense-overlapping	rna40816	PCMTD1	NC_037341.1:21013840-21061916-
NC_037350.1	50632914	50633140	diffreps_peak_302123	5.45871	226	rna65584	LOC112443728	3.06577	3.47765e-06	0.000119145	up	XR_003032139.1	NCBI	7137	NC_037350.1:50632915-50640348+	bidirectional	rna65581	NQO2	NC_037350.1:50621896-50632807-
NC_037338.1	25395661	25396000	diffreps_peak_157079	7.46892	339	rna32999	LOC112448766	70.6	3.3969e-08	3.80294e-06	up	XR_003037133.1	NCBI	6864	NC_037338.1:25390833-25397892-	intergenic
NC_037334.1	38448841	38449081	diffreps_peak_105531	5.68901	240	gene9850	LOC100141185	13.8298	2.04639e-06	7.83828e-05	up		NCBI	2359	NC_037334.1:38448258-38452815-	intron sense-overlapping	rna22513	UIMC1	NC_037334.1:38358384-38496215-
NC_037344.1	39896141	39896360	diffreps_peak_227026	6.76213	219	rna47520	LOC107133289	3.07922	1.7293e-07	1.19152e-05	up	XR_001502186.2	NCBI	11172	NC_037344.1:39890933-39902722-	intron sense-overlapping	rna47501	RAPGEF2	NC_037344.1:39633242-39902874-
NC_037356.1	20705201	20705600	diffreps_peak_337400	7.0897	399	gene32090	LOC514503	9.88333	8.13396e-08	6.96624e-06	up		NCBI	1053	NC_037356.1:20705042-20706094+	intergenic
NC_037344.1	39896141	39896360	diffreps_peak_227026	6.76213	219	rna47520	LOC107133289	3.07922	1.7293e-07	1.19152e-05	up	XR_001502186.2	NCBI	11172	NC_037344.1:39890933-39902722-	intron sense-overlapping	rna47496	RAPGEF2	NC_037344.1:39633242-39902874-
NC_037329.1	131391841	131392100	diffreps_peak_31972	5.12323	259	rna6292	LOC112443419	4.43028	7.52953e-06	0.000225799	up	XR_003031770.1	NCBI	902	NC_037329.1:131391755-131394628-	natural antisense	rna6285	ECE1	NC_037329.1:131324472-131449331+
NC_037344.1	39896141	39896360	diffreps_peak_227026	6.76213	219	rna47520	LOC107133289	3.07922	1.7293e-07	1.19152e-05	up	XR_001502186.2	NCBI	11172	NC_037344.1:39890933-39902722-	intron sense-overlapping	rna47512	RAPGEF2	NC_037344.1:39634726-39902850-
NC_037334.1	13313264	13313467	diffreps_peak_100246	7.92801	203	rna21215	MUC16	2.49136	1.1803e-08	2.0173e-06	up	XR_003035471.1	NCBI	18642	NC_037334.1:13231190-13313467-	exon sense-overlapping	rna21213	MUC16	NC_037334.1:13194439-13313453-
NC_037335.1	24891261	24891483	diffreps_peak_116969	5.17366	222	rna24900	LOC112447790	9.29167	6.70415e-06	0.0002046	up	XR_003036007.1	NCBI	1058	NC_037335.1:24890670-24893112+	intronic antisense	rna24898	ACER2	NC_037335.1:24867044-24891818-
NW_020190827.1	9831	10367	diffreps_peak_358171	7.90431	536	rna78341	LOC112445528	9.4664	1.24648e-08	2.09003e-06	up	XR_003033706.1	NCBI	575	NW_020190827.1:9832-11088-	intergenic
NC_037339.1	55249665	55250760	diffreps_peak_175989	6.21908	1095	gene16103	LOC614423	2.91961	6.03839e-07	3.03106e-05	up		NCBI	1295	NC_037339.1:55249666-55250960+	intergenic
NC_037346.1	55958982	55959218	diffreps_peak_265903	6.31695	236	rna57307	MYO15B	7.99755	4.82e-07	2.54583e-05	up	XR_003031002.1	NCBI	5917	NC_037346.1:55946012-55961751-	intergenic
NC_037335.1	64124341	64124676	diffreps_peak_121718	6.95248	335	gene11374	LOC785629	2.96073	1.11562e-07	8.70851e-06	up		NCBI	550	NC_037335.1:64124127-64124676-	intronic antisense	rna25770	TGFBR1	NC_037335.1:64107475-64179245+
NC_037350.1	50632914	50633140	diffreps_peak_302123	5.45871	226	rna65584	LOC112443728	3.06577	3.47765e-06	0.000119145	up	XR_003032139.1	NCBI	7137	NC_037350.1:50632915-50640348+	bidirectional	rna65580	NQO2	NC_037350.1:50621896-50632807-
NC_037349.1	6866741	6867280	diffreps_peak_285162	5.69152	539	rna60940	CMTM7	6.18834	2.03463e-06	7.80354e-05	up	XR_003031758.1	NCBI	4893	NC_037349.1:6821672-6869727+	exon sense-overlapping	rna60942	CMTM7	NC_037349.1:6821672-6869727+
NC_037334.1	38448841	38449081	diffreps_peak_105531	5.68901	240	gene9850	LOC100141185	13.8298	2.04639e-06	7.83828e-05	up		NCBI	2359	NC_037334.1:38448258-38452815-	intron sense-overlapping	rna22514	UIMC1	NC_037334.1:38358384-38496215-
NC_037350.1	50632914	50633140	diffreps_peak_302123	5.45871	226	rna65584	LOC112443728	3.06577	3.47765e-06	0.000119145	up	XR_003032139.1	NCBI	7137	NC_037350.1:50632915-50640348+	bidirectional	rna65582	NQO2	NC_037350.1:50621896-50632807-
NC_037344.1	39896141	39896360	diffreps_peak_227026	6.76213	219	rna47520	LOC107133289	3.07922	1.7293e-07	1.19152e-05	up	XR_001502186.2	NCBI	11172	NC_037344.1:39890933-39902722-	intron sense-overlapping	rna47492	RAPGEF2	NC_037344.1:39633242-39902874-
NC_037332.1	110688161	110688620	diffreps_peak_81419	6.47528	459	rna17290	LOC112446774	3.26344	3.34747e-07	1.92765e-05	up	XR_003034876.1	NCBI	1986	NC_037332.1:110687586-110696297-	intronic antisense	rna17289	LOC101906018	NC_037332.1:110682088-110702241+
NC_037335.1	24891261	24891483	diffreps_peak_116969	5.17366	222	rna24900	LOC112447790	9.29167	6.70415e-06	0.0002046	up	XR_003036007.1	NCBI	1058	NC_037335.1:24890670-24893112+	intronic antisense	rna24899	ACER2	NC_037335.1:24868783-24891819-
NC_037339.1	33407089	33408523	diffreps_peak_174220	6.42599	1434	gene15981	LOC782264	3.6444	3.74979e-07	2.10638e-05	up		NCBI	1434	NC_037339.1:33407090-33408523-	intron sense-overlapping	rna36486	ATP8A2	NC_037339.1:33375501-33873439-
NC_037350.1	50633561	50633980	diffreps_peak_302124	6.45096	419	rna65584	LOC112443728	2.50281	3.5403e-07	2.01217e-05	up	XR_003032139.1	NCBI	7137	NC_037350.1:50632915-50640348+	bidirectional	rna65579	NQO2	NC_037350.1:50621896-50632807-
NC_037330.1	17432621	17432860	diffreps_peak_36855	7.30917	239	rna7614	LOC112445862	121.3	4.90711e-08	4.86409e-06	up	XR_003033873.1	NCBI	651	NC_037330.1:17431789-17432999+	intergenic
NC_037344.1	39896141	39896360	diffreps_peak_227026	6.76213	219	rna47520	LOC107133289	3.07922	1.7293e-07	1.19152e-05	up	XR_001502186.2	NCBI	11172	NC_037344.1:39890933-39902722-	intron sense-overlapping	rna47519	RAPGEF2	NC_037344.1:39635255-39902874-
NC_037350.1	7745424	7745650	diffreps_peak_294350	5.77354	226	rna63463	ITPR3	2.12898	1.68445e-06	6.72249e-05	up	XR_003031979.1	NCBI	7899	NC_037350.1:7745425-7810766+	exon sense-overlapping	rna63465	ITPR3	NC_037350.1:7745549-7813182+
NC_037344.1	39896141	39896360	diffreps_peak_227026	6.76213	219	rna47520	LOC107133289	3.07922	1.7293e-07	1.19152e-05	up	XR_001502186.2	NCBI	11172	NC_037344.1:39890933-39902722-	intron sense-overlapping	rna47500	RAPGEF2	NC_037344.1:39633242-39902874-
NC_037330.1	103304441	103305200	diffreps_peak_48581	6.31469	759	rna10153	LOC614376	7.52266	4.84514e-07	2.55763e-05	up	XR_805792.3	NCBI	6174	NC_037330.1:103299265-103308973-	exon sense-overlapping	rna10151	LOC614376	NC_037330.1:103299265-103309705-
NC_037346.1	55955061	55955437	diffreps_peak_265895	7.8834	376	rna57308	MYO15B	9.71302	1.30798e-08	2.13068e-06	up	XR_003030994.1	NCBI	8682	NC_037346.1:55946016-55970439-	intergenic
NC_037346.1	28729641	28730000	diffreps_peak_257635	6.19707	359	gene24238	LOC788648	2.26956	6.35234e-07	3.14552e-05	up		NCBI	813	NC_037346.1:28729532-28730344+	intronic antisense	rna54974	STX8	NC_037346.1:28658438-28862511-
NC_037350.1	27717521	27717781	diffreps_peak_298437	5.92641	260	rna64493	LOC100847561	2.61786	1.18465e-06	5.09717e-05	up	XR_003032269.1	NCBI	870	NC_037350.1:27717392-27724084+	natural antisense	rna64495	LTA	NC_037350.1:27720176-27721739-
NC_037334.1	13313264	13313467	diffreps_peak_100246	7.92801	203	rna21215	MUC16	2.49136	1.1803e-08	2.0173e-06	up	XR_003035471.1	NCBI	18642	NC_037334.1:13231190-13313467-	exon sense-overlapping	rna21212	MUC16	NC_037334.1:13194439-13313460-
NC_037331.1	103727401	103728271	diffreps_peak_64206	5.51578	870	rna13026	SLC37A3	2.69018	3.04947e-06	0.00010723	up	XR_003034229.1	NCBI	2754	NC_037331.1:103727378-103787038-	exon sense-overlapping	rna13033	SLC37A3	NC_037331.1:103741016-103787038-
NC_037346.1	55958061	55958316	diffreps_peak_265901	7.19642	255	rna57316	LOC112442717	7.21111	6.36185e-08	5.85609e-06	up	XR_003031003.1	NCBI	486	NC_037346.1:55958010-55959078+	intergenic
NC_037346.1	39758681	39759260	diffreps_peak_260618	5.28633	579	gene24528	LOC101905648	2.45423	5.17208e-06	0.000165371	up		NCBI	1803	NC_037346.1:39757859-39759661-	intron sense-overlapping	rna55743	FBXL20	NC_037346.1:39737410-39842032-
NW_020191772.1	19381	19810	diffreps_peak_359350	6.8038	429	rna78575	LOC100848051	10.0074	1.57108e-07	1.11366e-05	up	XR_139243.5	NCBI	575	NW_020191772.1:18554-19810+	intergenic
NC_037342.1	32769701	32770280	diffreps_peak_204039	6.10104	579	rna42557	LOC101903557	2.19518	7.92423e-07	3.71468e-05	up	XR_003029449.1	NCBI	8643	NC_037342.1:32560029-32776039-	intergenic
NC_037330.1	12364541	12364800	diffreps_peak_35197	5.6354	259	rna7039	LOC107132098	2.27907	2.31528e-06	8.64215e-05	up	XR_001495672.2	NCBI	10337	NC_037330.1:12362995-12403544+	intronic antisense	rna7036	KIRREL1	NC_037330.1:12267205-12372281-
NC_037334.1	38448841	38449081	diffreps_peak_105531	5.68901	240	gene9850	LOC100141185	13.8298	2.04639e-06	7.83828e-05	up		NCBI	2359	NC_037334.1:38448258-38452815-	intron sense-overlapping	rna22511	UIMC1	NC_037334.1:38358384-38496215-
NC_037348.1	68404106	68404308	diffreps_peak_283824	6.91857	202	rna60732	PPP1R13B	2.12647	1.20624e-07	9.1835e-06	up	XR_003031492.1	NCBI	4974	NC_037348.1:68328911-68404308-	exon sense-overlapping	rna60734	PPP1R13B	NC_037348.1:68328911-68404295-
NC_037335.1	24891261	24891483	diffreps_peak_116969	5.17366	222	rna24900	LOC112447790	9.29167	6.70415e-06	0.0002046	up	XR_003036007.1	NCBI	1058	NC_037335.1:24890670-24893112+	intronic antisense	rna24896	ACER2	NC_037335.1:24859498-24891823-
NC_037353.1	45159064	45159333	diffreps_peak_324911	6.05608	269	rna70805	LOC112444482	4.0581	8.78859e-07	4.01986e-05	up	XR_003032770.1	NCBI	678	NC_037353.1:45123531-45159333-	intergenic
NC_037340.1	54696001	54696286	diffreps_peak_185892	6.42472	285	rna38819	LOC104973829	9.45896	3.76081e-07	2.11019e-05	up	XR_810742.3	NCBI	1107	NC_037340.1:54695927-54718741+	bidirectional	rna38818	SLCO4A1	NC_037340.1:54672638-54695697-
NC_037341.1	30108881	30109171	diffreps_peak_194976	6.08109	290	rna41008	PDE7A	2.77967	8.29682e-07	3.84878e-05	up	XR_003038066.1	NCBI	2835	NC_037341.1:30107480-30211954-	exon sense-overlapping	rna41006	PDE7A	NC_037341.1:30105783-30211949-
NC_037344.1	29684281	29684920	diffreps_peak_226365	7.96942	639	gene21109	LOC107133282	5.22708	1.07294e-08	1.90188e-06	up		NCBI	2451	NC_037344.1:29684220-29686670-	intergenic
NC_037334.1	87296201	87297625	diffreps_peak_112491	6.1393	1424	gene10626	LOC615271	2.02273	7.25613e-07	3.47401e-05	up		NCBI	1634	NC_037334.1:87295992-87297625-	intergenic
NC_037333.1	31801181	31801528	diffreps_peak_87115	6.61766	347	gene8094	LOC783261	3.27892	2.41182e-07	1.5106e-05	up		NCBI	767	NC_037333.1:31800762-31801528+	intronic antisense	rna18363	GRID2	NC_037333.1:30777657-32379105-
NC_037330.1	24759901	24760440	diffreps_peak_38426	5.30009	539	gene3576	LOC100141072	2.32167	5.01085e-06	0.000161029	up		NCBI	3121	NC_037330.1:24758780-24796084-	intergenic
NC_037346.1	50565301	50565620	diffreps_peak_263855	5.94782	319	rna56707	LOC112442696	3.45638	1.12767e-06	4.90737e-05	up	XR_003030950.1	NCBI	1317	NC_037346.1:50552889-50565764-	intergenic
NC_037331.1	7005611	7006160	diffreps_peak_52967	5.83823	549	gene4792	LOC781773	5.15777	1.45133e-06	5.966e-05	up		NCBI	766	NC_037331.1:7005612-7006377-	intergenic
NC_037350.1	22457300	22457520	diffreps_peak_297689	6.63327	220	gene28022	LOC100336381	3.15409	2.32663e-07	1.47213e-05	up		NCBI	1742	NC_037350.1:22457301-22459042-	intron sense-overlapping	rna64160	CRISP3	NC_037350.1:22447442-22472520-
NC_037350.1	50633561	50633980	diffreps_peak_302124	6.45096	419	rna65584	LOC112443728	2.50281	3.5403e-07	2.01217e-05	up	XR_003032139.1	NCBI	7137	NC_037350.1:50632915-50640348+	bidirectional	rna65575	NQO2	NC_037350.1:50621892-50632743-
NC_037346.1	55961103	55961751	diffreps_peak_265905	6.40963	648	rna57307	MYO15B	8.48904	3.89377e-07	2.16686e-05	up	XR_003031002.1	NCBI	5917	NC_037346.1:55946012-55961751-	intergenic
NC_037331.1	94657141	94657460	diffreps_peak_62647	6.60958	319	rna12826	LOC107132431	2.92185	2.45711e-07	1.53227e-05	up	XR_001500243.2	NCBI	4447	NC_037331.1:94650058-94659351+	intergenic
NC_037338.1	95752201	95752680	diffreps_peak_165920	6.6133	479	gene15347	LOC107133462	6.00422	2.43612e-07	1.52195e-05	up		NCBI	1430	NC_037338.1:95751628-95753057-	intron sense-overlapping	rna34702	NR6A1	NC_037338.1:95547894-95774453-
NC_037351.1	57451180	57451385	diffreps_peak_308360	5.7083	205	rna66777	LOC112444167	2.77838	1.95747e-06	7.57322e-05	up	XR_003032400.1	NCBI	1519	NC_037351.1:57435471-57451385-	intronic antisense	rna66760	NEDD4L	NC_037351.1:57363984-57550625+
NC_037329.1	131391841	131392100	diffreps_peak_31972	5.12323	259	rna6292	LOC112443419	4.43028	7.52953e-06	0.000225799	up	XR_003031770.1	NCBI	902	NC_037329.1:131391755-131394628-	natural antisense	rna6286	ECE1	NC_037329.1:131383063-131449331+
NW_020190827.1	15868	16380	diffreps_peak_358173	7.22007	512	rna78342	LOC112445527	16.6867	6.02464e-08	5.63328e-06	up	XR_003033705.1	NCBI	703	NW_020190827.1:15170-16436+	intergenic
NC_037349.1	17964861	17965600	diffreps_peak_287070	5.42531	739	rna61567	LOC112443504	5.8165	3.75567e-06	0.000126949	up	XR_003031898.1	NCBI	8840	NC_037349.1:17961945-18629406+	intronic antisense	rna61570	GRM7	NC_037349.1:18627144-19567631-
NC_037349.1	17964861	17965600	diffreps_peak_287070	5.42531	739	rna61567	LOC112443504	5.8165	3.75567e-06	0.000126949	up	XR_003031898.1	NCBI	8840	NC_037349.1:17961945-18629406+	intronic antisense	rna61566	LMCD1	NC_037349.1:17919339-17976355-
NC_037334.1	38448841	38449081	diffreps_peak_105531	5.68901	240	gene9850	LOC100141185	13.8298	2.04639e-06	7.83828e-05	up		NCBI	2359	NC_037334.1:38448258-38452815-	intron sense-overlapping	rna22516	UIMC1	NC_037334.1:38358384-38496082-
NC_037332.1	41980781	41981100	diffreps_peak_71704	6.76216	319	rna14776	LOC617654	5.04063	1.72918e-07	1.19152e-05	up	XR_083674.4	NCBI	1069	NC_037332.1:41980581-41981649-	intergenic
NC_037346.1	8444681	8445400	diffreps_peak_251599	6.62547	719	gene23586	LOC101904749	4.57524	2.36881e-07	1.49109e-05	up		NCBI	5376	NC_037346.1:8444450-8449825+	intron sense-overlapping	rna53417	MSI2	NC_037346.1:8092215-8467532+
NC_037329.1	131391841	131392100	diffreps_peak_31972	5.12323	259	rna6292	LOC112443419	4.43028	7.52953e-06	0.000225799	up	XR_003031770.1	NCBI	902	NC_037329.1:131391755-131394628-	natural antisense	rna6288	ECE1	NC_037329.1:131385547-131449331+
NC_037333.1	6116441	6116840	diffreps_peak_84707	6.11219	399	rna17943	LOC101906469	12.9464	7.72345e-07	3.64416e-05	up	XR_003035057.1	NCBI	5337	NC_037333.1:6072607-6117196+	natural antisense	rna17946	MYOZ2	NC_037333.1:6097597-6135997-
NC_037349.1	6866741	6867280	diffreps_peak_285162	5.69152	539	rna60940	CMTM7	6.18834	2.03463e-06	7.80354e-05	up	XR_003031758.1	NCBI	4893	NC_037349.1:6821672-6869727+	exon sense-overlapping	rna60944	CMTM7	NC_037349.1:6821833-6869727+
NC_037335.1	24891261	24891483	diffreps_peak_116969	5.17366	222	rna24900	LOC112447790	9.29167	6.70415e-06	0.0002046	up	XR_003036007.1	NCBI	1058	NC_037335.1:24890670-24893112+	intronic antisense	rna24897	ACER2	NC_037335.1:24864803-24891661-
NC_037332.1	110688161	110688620	diffreps_peak_81419	6.47528	459	rna17290	LOC112446774	3.26344	3.34747e-07	1.92765e-05	up	XR_003034876.1	NCBI	1986	NC_037332.1:110687586-110696297-	intronic antisense	rna17287	LOC101906018	NC_037332.1:110682076-110741854+
NC_037330.1	12364541	12364800	diffreps_peak_35197	5.6354	259	rna7039	LOC107132098	2.27907	2.31528e-06	8.64215e-05	up	XR_001495672.2	NCBI	10337	NC_037330.1:12362995-12403544+	intronic antisense	rna7035	KIRREL1	NC_037330.1:12267205-12372282-
NC_037338.1	63262661	63262960	diffreps_peak_161097	6.65748	299	rna33736	LOC112448803	4.48195	2.20051e-07	1.41471e-05	up	XR_003037208.1	NCBI	1088	NC_037338.1:63261307-63263498+	intergenic
NC_037350.1	50633561	50633980	diffreps_peak_302124	6.45096	419	rna65584	LOC112443728	2.50281	3.5403e-07	2.01217e-05	up	XR_003032139.1	NCBI	7137	NC_037350.1:50632915-50640348+	bidirectional	rna65583	NQO2	NC_037350.1:50621896-50632639-
NC_037346.1	28729641	28730000	diffreps_peak_257635	6.19707	359	gene24238	LOC788648	2.26956	6.35234e-07	3.14552e-05	up		NCBI	813	NC_037346.1:28729532-28730344+	intronic antisense	rna54970	STX8	NC_037346.1:28658438-28866841-
NC_037351.1	57451180	57451385	diffreps_peak_308360	5.7083	205	rna66777	LOC112444167	2.77838	1.95747e-06	7.57322e-05	up	XR_003032400.1	NCBI	1519	NC_037351.1:57435471-57451385-	intronic antisense	rna66767	NEDD4L	NC_037351.1:57390746-57550625+
NC_037341.1	21037101	21037342	diffreps_peak_194308	5.21296	241	rna40820	LOC101906226	2.09023	6.12401e-06	0.000189892	up	XR_237330.4	NCBI	7501	NC_037341.1:21033037-21043024-	intron sense-overlapping	rna40810	PCMTD1	NC_037341.1:21013451-21062173-
NC_037338.1	95752201	95752680	diffreps_peak_165920	6.6133	479	gene15347	LOC107133462	6.00422	2.43612e-07	1.52195e-05	up		NCBI	1430	NC_037338.1:95751628-95753057-	intron sense-overlapping	rna34703	NR6A1	NC_037338.1:95547894-95760325-
NC_037345.1	63259589	63259840	diffreps_peak_250319	5.265	251	rna53026	LOC101905303	6.23333	5.43249e-06	0.000172133	up	XR_813019.3	NCBI	2026	NC_037345.1:63257542-63260506+	natural antisense	rna53027	PRPF31	NC_037345.1:63260500-63271920-
NC_037341.1	21037101	21037342	diffreps_peak_194308	5.21296	241	rna40820	LOC101906226	2.09023	6.12401e-06	0.000189892	up	XR_237330.4	NCBI	7501	NC_037341.1:21033037-21043024-	intron sense-overlapping	rna40813	PCMTD1	NC_037341.1:21013451-21051795-
NC_037341.1	21037101	21037342	diffreps_peak_194308	5.21296	241	rna40820	LOC101906226	2.09023	6.12401e-06	0.000189892	up	XR_237330.4	NCBI	7501	NC_037341.1:21033037-21043024-	intron sense-overlapping	rna40819	PCMTD1	NC_037341.1:21013840-21051795-
NC_037348.1	12636341	12636640	diffreps_peak_276052	6.44371	299	rna58934	LOC112443231	6.15508	3.59992e-07	2.03803e-05	up	XR_003031556.1	NCBI	3449	NC_037348.1:12628376-12637296+	natural antisense	rna58931	MCTP2	NC_037348.1:12595555-12855206-
NC_037337.1	73883846	73884100	diffreps_peak_148688	5.28954	254	rna31366	LOC107132877	3.80637	5.13408e-06	0.000164398	up	XR_001501236.2	NCBI	1229	NC_037337.1:73856820-73884285-	natural antisense	rna31363	HIF1A	NC_037337.1:73837307-73881297+
NC_037349.1	17967001	17967260	diffreps_peak_287071	6.07604	259	rna61567	LOC112443504	9.77108	8.39383e-07	3.88558e-05	up	XR_003031898.1	NCBI	8840	NC_037349.1:17961945-18629406+	intronic antisense	rna61566	LMCD1	NC_037349.1:17919339-17976355-
NC_037337.1	73836384	73836620	diffreps_peak_148684	6.6698	236	rna31361	HIF1A	2.13347	2.13896e-07	1.38629e-05	up	XR_003036597.1	NCBI	3583	NC_037337.1:73836385-73881007+	exon sense-overlapping	rna31362	HIF1A	NC_037337.1:73836447-73881301+
NC_037343.1	77846761	77847280	diffreps_peak_222454	5.16266	519	rna46814	LOC104974542	4.08493	6.87603e-06	0.00020901	up	XR_003029838.1	NCBI	4401	NC_037343.1:77844701-77849189-	intergenic
NC_037346.1	28729641	28730000	diffreps_peak_257635	6.19707	359	gene24238	LOC788648	2.26956	6.35234e-07	3.14552e-05	up		NCBI	813	NC_037346.1:28729532-28730344+	intronic antisense	rna54971	STX8	NC_037346.1:28658438-28866778-
NC_037349.1	6866741	6867280	diffreps_peak_285162	5.69152	539	rna60940	CMTM7	6.18834	2.03463e-06	7.80354e-05	up	XR_003031758.1	NCBI	4893	NC_037349.1:6821672-6869727+	exon sense-overlapping	rna60943	CMTM7	NC_037349.1:6821672-6860381+
NC_037351.1	57451180	57451385	diffreps_peak_308360	5.7083	205	rna66777	LOC112444167	2.77838	1.95747e-06	7.57322e-05	up	XR_003032400.1	NCBI	1519	NC_037351.1:57435471-57451385-	intronic antisense	rna66758	NEDD4L	NC_037351.1:57349003-57550625+
NC_037338.1	19420661	19421040	diffreps_peak_156443	8.06903	379	rna32833	LOC112448757	4.92837	8.53043e-09	1.67422e-06	up	XR_003037118.1	NCBI	2871	NC_037338.1:19420254-19424277+	intronic antisense	rna32832	STRN	NC_037338.1:19315749-19423393-
NC_037344.1	39896141	39896360	diffreps_peak_227026	6.76213	219	rna47520	LOC107133289	3.07922	1.7293e-07	1.19152e-05	up	XR_001502186.2	NCBI	11172	NC_037344.1:39890933-39902722-	intron sense-overlapping	rna47494	RAPGEF2	NC_037344.1:39633242-39902874-
NC_037353.1	45607968	45608440	diffreps_peak_325108	6.0236	472	gene30954	LOC101904890	5.02957	9.47101e-07	4.26696e-05	up		NCBI	923	NC_037353.1:45607969-45611184-	intron sense-overlapping	rna70839	ADAM12	NC_037353.1:45513530-45903613-
NC_037339.1	37398081	37398443	diffreps_peak_174899	5.82691	362	rna36624	LOC781692	2.2999	1.48966e-06	6.0998e-05	up	XR_001501515.2	NCBI	808	NC_037339.1:37397636-37398443+	intergenic
NW_020191772.1	13381	13772	diffreps_peak_359348	6.65226	391	rna78574	LOC112445708	7.61672	2.22709e-07	1.42574e-05	up	XR_003033759.1	NCBI	703	NW_020191772.1:13205-14471-	intergenic
NC_037348.1	19776401	19777718	diffreps_peak_276523	6.31074	1317	gene26035	LOC782068	2.49411	4.88942e-07	2.57432e-05	up		NCBI	3908	NC_037348.1:19773839-19781193-	intron sense-overlapping	rna59039	LOC781494	NC_037348.1:19763824-19780464-
NC_037344.1	39896141	39896360	diffreps_peak_227026	6.76213	219	rna47520	LOC107133289	3.07922	1.7293e-07	1.19152e-05	up	XR_001502186.2	NCBI	11172	NC_037344.1:39890933-39902722-	intron sense-overlapping	rna47497	RAPGEF2	NC_037344.1:39633242-39902874-
NC_037338.1	63263121	63263498	diffreps_peak_161098	7.27845	377	rna33736	LOC112448803	12.3359	5.26687e-08	5.10106e-06	up	XR_003037208.1	NCBI	1088	NC_037338.1:63261307-63263498+	intergenic
NC_037342.1	50947384	50948200	diffreps_peak_206323	6.58085	816	rna43245	LOC525033	269.5	2.62512e-07	1.60927e-05	up	XR_003029377.1	NCBI	1005	NC_037342.1:50947385-50948389+	intergenic
NC_037348.1	19731846	19732070	diffreps_peak_276511	7.28843	224	gene26032	LOC613805	3.25242	5.14716e-08	5.02053e-06	up		NCBI	2844	NC_037348.1:19725777-19732070-	intron sense-overlapping	rna59030	LOC522763	NC_037348.1:19678764-19731400-
NC_037349.1	17775901	17776360	diffreps_peak_287022	7.03801	459	rna61561	OXTR	15.3214	9.16199e-08	7.60774e-06	up	XR_003031707.1	NCBI	8089	NC_037349.1:17769775-17832707+	intronic antisense	rna61563	CAV3	NC_037349.1:17791384-17805131-
NC_037334.1	38448841	38449081	diffreps_peak_105531	5.68901	240	gene9850	LOC100141185	13.8298	2.04639e-06	7.83828e-05	up		NCBI	2359	NC_037334.1:38448258-38452815-	intron sense-overlapping	rna22512	UIMC1	NC_037334.1:38358384-38496215-
NC_037356.1	50783061	50783538	diffreps_peak_343606	6.78435	477	rna75054	LOC112444926	10.005	1.64306e-07	1.14897e-05	up	XR_003033333.1	NCBI	3001	NC_037356.1:50782994-50788164-	bidirectional	rna75055	RNH1	NC_037356.1:50789133-50804307+
NC_037350.1	50633561	50633980	diffreps_peak_302124	6.45096	419	rna65584	LOC112443728	2.50281	3.5403e-07	2.01217e-05	up	XR_003032139.1	NCBI	7137	NC_037350.1:50632915-50640348+	bidirectional	rna65580	NQO2	NC_037350.1:50621896-50632807-
NC_037349.1	17775901	17776360	diffreps_peak_287022	7.03801	459	rna61561	OXTR	15.3214	9.16199e-08	7.60774e-06	up	XR_003031707.1	NCBI	8089	NC_037349.1:17769775-17832707+	exon sense-overlapping	rna61564	SSUH2	NC_037349.1:17832369-17875124+
NC_037334.1	51568721	51569330	diffreps_peak_108254	6.1165	609	rna23371	LOC107132639	14.8447	7.64709e-07	3.6158e-05	up	XR_001500676.2	NCBI	1955	NC_037334.1:51568054-51610921-	natural antisense	rna23370	SLC4A9	NC_037334.1:51558951-51572952+
NC_037345.1	53048701	53048920	diffreps_peak_245443	5.04222	219	rna51776	LOC112442336	46.8	9.07354e-06	0.000262787	up	XR_003030436.1	NCBI	2908	NC_037345.1:53045062-53050467+	intergenic
NC_037341.1	21037101	21037342	diffreps_peak_194308	5.21296	241	rna40820	LOC101906226	2.09023	6.12401e-06	0.000189892	up	XR_237330.4	NCBI	7501	NC_037341.1:21033037-21043024-	intron sense-overlapping	rna40815	PCMTD1	NC_037341.1:21013840-21062048-
NW_020192290.1	84661	85180	diffreps_peak_360121	5.0996	519	rna78745	LOC100337093	5.32386	7.95068e-06	0.000235921	up	XR_003033814.1	NCBI	2602	NW_020192290.1:83967-97915-	intronic antisense	rna78737	LOC112441465	NW_020192290.1:43299-116414+
NC_037334.1	38448841	38449081	diffreps_peak_105531	5.68901	240	gene9850	LOC100141185	13.8298	2.04639e-06	7.83828e-05	up		NCBI	2359	NC_037334.1:38448258-38452815-	intron sense-overlapping	rna22520	UIMC1	NC_037334.1:38358401-38496082-
NC_037330.1	103306621	103307040	diffreps_peak_48585	6.53519	419	rna10152	LOC614376	5.72093	2.91612e-07	1.73667e-05	up	XR_805793.3	NCBI	5144	NC_037330.1:103299265-103308973-	exon sense-overlapping	rna10150	LOC614376	NC_037330.1:103299265-103309705-
NC_037330.1	13933565	13933800	diffreps_peak_35398	6.345	235	rna7118	LOC104971464	18.6627	4.51858e-07	2.42464e-05	up	XR_805333.3	NCBI	886	NC_037330.1:13933566-13936953+	natural antisense	rna7113	LRRC71	NC_037330.1:13925504-13938140-
NC_037351.1	57451180	57451385	diffreps_peak_308360	5.7083	205	rna66777	LOC112444167	2.77838	1.95747e-06	7.57322e-05	up	XR_003032400.1	NCBI	1519	NC_037351.1:57435471-57451385-	intronic antisense	rna66761	NEDD4L	NC_037351.1:57382246-57550625+
NC_037349.1	17963461	17964080	diffreps_peak_287068	5.83403	619	rna61567	LOC112443504	6.46496	1.46543e-06	6.01271e-05	up	XR_003031898.1	NCBI	8840	NC_037349.1:17961945-18629406+	intronic antisense	rna61566	LMCD1	NC_037349.1:17919339-17976355-
NC_037349.1	17967001	17967260	diffreps_peak_287071	6.07604	259	rna61567	LOC112443504	9.77108	8.39383e-07	3.88558e-05	up	XR_003031898.1	NCBI	8840	NC_037349.1:17961945-18629406+	intronic antisense	rna61570	GRM7	NC_037349.1:18627144-19567631-
NC_037346.1	8444681	8445400	diffreps_peak_251599	6.62547	719	gene23586	LOC101904749	4.57524	2.36881e-07	1.49109e-05	up		NCBI	5376	NC_037346.1:8444450-8449825+	intron sense-overlapping	rna53413	MSI2	NC_037346.1:8092215-8497838+
NC_037344.1	39896141	39896360	diffreps_peak_227026	6.76213	219	rna47520	LOC107133289	3.07922	1.7293e-07	1.19152e-05	up	XR_001502186.2	NCBI	11172	NC_037344.1:39890933-39902722-	intron sense-overlapping	rna47493	RAPGEF2	NC_037344.1:39633242-39902874-
NC_037344.1	39896141	39896360	diffreps_peak_227026	6.76213	219	rna47520	LOC107133289	3.07922	1.7293e-07	1.19152e-05	up	XR_001502186.2	NCBI	11172	NC_037344.1:39890933-39902722-	intron sense-overlapping	rna47510	RAPGEF2	NC_037344.1:39634726-39902874-
NC_037346.1	8444681	8445400	diffreps_peak_251599	6.62547	719	gene23586	LOC101904749	4.57524	2.36881e-07	1.49109e-05	up		NCBI	5376	NC_037346.1:8444450-8449825+	intron sense-overlapping	rna53416	MSI2	NC_037346.1:8092215-8497838+
NC_037347.1	12620957	12621220	diffreps_peak_269271	6.4448	263	rna57920	LOC112442988	2.2012	3.59091e-07	2.03461e-05	up	XR_003031220.1	NCBI	3849	NC_037347.1:12620958-12626738+	intronic antisense	rna57912	MAST4	NC_037347.1:12442479-13060904-
NC_037339.1	33407089	33408523	diffreps_peak_174220	6.42599	1434	gene15981	LOC782264	3.6444	3.74979e-07	2.10638e-05	up		NCBI	1434	NC_037339.1:33407090-33408523-	intron sense-overlapping	rna36487	ATP8A2	NC_037339.1:33375501-33838219-
NC_037343.1	77847701	77847940	diffreps_peak_222455	7.37606	239	rna46814	LOC104974542	4.86837	4.20673e-08	4.36696e-06	up	XR_003029838.1	NCBI	4401	NC_037343.1:77844701-77849189-	intergenic
NC_037334.1	13313264	13313467	diffreps_peak_100246	7.92801	203	rna21215	MUC16	2.49136	1.1803e-08	2.0173e-06	up	XR_003035471.1	NCBI	18642	NC_037334.1:13231190-13313467-	exon sense-overlapping	rna21209	MUC16	NC_037334.1:13194439-13313461-
NC_037344.1	39896141	39896360	diffreps_peak_227026	6.76213	219	rna47520	LOC107133289	3.07922	1.7293e-07	1.19152e-05	up	XR_001502186.2	NCBI	11172	NC_037344.1:39890933-39902722-	intron sense-overlapping	rna47509	RAPGEF2	NC_037344.1:39634726-39902874-
NC_037334.1	4665441	4665680	diffreps_peak_97786	7.85585	239	rna20526	LOC112447323	4.29756	1.39363e-08	2.20155e-06	up	XR_003035424.1	NCBI	1363	NC_037334.1:4664715-4667262-	natural antisense	rna20524	ELL	NC_037334.1:4665691-4734023+
NC_037350.1	50633561	50633980	diffreps_peak_302124	6.45096	419	rna65584	LOC112443728	2.50281	3.5403e-07	2.01217e-05	up	XR_003032139.1	NCBI	7137	NC_037350.1:50632915-50640348+	bidirectional	rna65581	NQO2	NC_037350.1:50621896-50632807-
NC_037350.1	50632914	50633140	diffreps_peak_302123	5.45871	226	rna65584	LOC112443728	3.06577	3.47765e-06	0.000119145	up	XR_003032139.1	NCBI	7137	NC_037350.1:50632915-50640348+	bidirectional	rna65576	NQO2	NC_037350.1:50621896-50632808-
NC_037335.1	38152092	38152820	diffreps_peak_118069	6.55705	728	gene11088	LOC100139891	2.83547	2.77299e-07	1.67363e-05	up		NCBI	3308	NC_037335.1:38142030-38154717+	natural antisense	rna25057	KDM4C	NC_037335.1:37732215-38142232-
NC_037344.1	39896141	39896360	diffreps_peak_227026	6.76213	219	rna47520	LOC107133289	3.07922	1.7293e-07	1.19152e-05	up	XR_001502186.2	NCBI	11172	NC_037344.1:39890933-39902722-	intron sense-overlapping	rna47502	RAPGEF2	NC_037344.1:39633242-39902874-
NC_037331.1	103727401	103728271	diffreps_peak_64206	5.51578	870	rna13026	SLC37A3	2.69018	3.04947e-06	0.00010723	up	XR_003034229.1	NCBI	2754	NC_037331.1:103727378-103787038-	exon sense-overlapping	rna13030	SLC37A3	NC_037331.1:103739637-103786764-
NC_037351.1	57451180	57451385	diffreps_peak_308360	5.7083	205	rna66777	LOC112444167	2.77838	1.95747e-06	7.57322e-05	up	XR_003032400.1	NCBI	1519	NC_037351.1:57435471-57451385-	intronic antisense	rna66757	NEDD4L	NC_037351.1:57322675-57550625+
NC_037350.1	27717521	27717781	diffreps_peak_298437	5.92641	260	rna64493	LOC100847561	2.61786	1.18465e-06	5.09717e-05	up	XR_003032269.1	NCBI	870	NC_037350.1:27717392-27724084+	natural antisense	rna64491	TNF	NC_037350.1:27716170-27718943-
NC_037329.1	131391841	131392100	diffreps_peak_31972	5.12323	259	rna6292	LOC112443419	4.43028	7.52953e-06	0.000225799	up	XR_003031770.1	NCBI	902	NC_037329.1:131391755-131394628-	natural antisense	rna6289	ECE1	NC_037329.1:131393983-131449331+
NC_037328.1	29223001	29223580	diffreps_peak_1919	5.88316	579	gene196	LOC112447290	5.36853	1.3087e-06	5.50157e-05	up		NCBI	11414	NC_037328.1:29218717-29230130-	intron sense-overlapping	rna346	GBE1	NC_037328.1:29107841-29418737-
NC_037347.1	60845001	60845680	diffreps_peak_274222	5.05516	679	gene25750	LOC781723	3.54839	8.80723e-06	0.000256768	up		NCBI	1556	NC_037347.1:60843836-60845680+	intergenic
NC_037346.1	8444681	8445400	diffreps_peak_251599	6.62547	719	gene23586	LOC101904749	4.57524	2.36881e-07	1.49109e-05	up		NCBI	5376	NC_037346.1:8444450-8449825+	intron sense-overlapping	rna53411	MSI2	NC_037346.1:8092215-8497838+
NC_037331.1	103727401	103728271	diffreps_peak_64206	5.51578	870	rna13026	SLC37A3	2.69018	3.04947e-06	0.00010723	up	XR_003034229.1	NCBI	2754	NC_037331.1:103727378-103787038-	exon sense-overlapping	rna13028	SLC37A3	NC_037331.1:103739637-103787038-
NC_037331.1	103727401	103728271	diffreps_peak_64206	5.51578	870	rna13026	SLC37A3	2.69018	3.04947e-06	0.00010723	up	XR_003034229.1	NCBI	2754	NC_037331.1:103727378-103787038-	exon sense-overlapping	rna13031	SLC37A3	NC_037331.1:103741016-103796733-
NC_037329.1	98070321	98070960	diffreps_peak_26489	6.11291	639	gene2181	LOC101906200	2.26751	7.71066e-07	3.63991e-05	up		NCBI	1156	NC_037329.1:98069810-98070965+	intergenic
NC_037349.1	59750781	59751042	diffreps_peak_293028	5.84934	261	rna63136	LOC104975612	12.3725	1.41468e-06	5.84409e-05	up	XR_814694.3	NCBI	1133	NC_037349.1:59749985-59751420-	intronic antisense	rna63133	MGLL	NC_037349.1:59737137-59826846+
NC_037346.1	28729641	28730000	diffreps_peak_257635	6.19707	359	gene24238	LOC788648	2.26956	6.35234e-07	3.14552e-05	up		NCBI	813	NC_037346.1:28729532-28730344+	intronic antisense	rna54967	STX8	NC_037346.1:28658438-28866910-
NC_037350.1	50632914	50633140	diffreps_peak_302123	5.45871	226	rna65584	LOC112443728	3.06577	3.47765e-06	0.000119145	up	XR_003032139.1	NCBI	7137	NC_037350.1:50632915-50640348+	bidirectional	rna65583	NQO2	NC_037350.1:50621896-50632639-
NC_037341.1	21037101	21037342	diffreps_peak_194308	5.21296	241	rna40820	LOC101906226	2.09023	6.12401e-06	0.000189892	up	XR_237330.4	NCBI	7501	NC_037341.1:21033037-21043024-	intron sense-overlapping	rna40812	PCMTD1	NC_037341.1:21013451-21062104-
NW_020191300.1	34941	35200	diffreps_peak_358679	7.33399	259	rna78476	LOC112445642	107.1	4.63461e-08	4.67762e-06	up	XR_003033729.1	NCBI	651	NW_020191300.1:34113-35323+	intergenic
NC_037346.1	28729641	28730000	diffreps_peak_257635	6.19707	359	gene24238	LOC788648	2.26956	6.35234e-07	3.14552e-05	up		NCBI	813	NC_037346.1:28729532-28730344+	intronic antisense	rna54976	STX8	NC_037346.1:28689162-28866910-
NC_037350.1	50633561	50633980	diffreps_peak_302124	6.45096	419	rna65584	LOC112443728	2.50281	3.5403e-07	2.01217e-05	up	XR_003032139.1	NCBI	7137	NC_037350.1:50632915-50640348+	bidirectional	rna65578	NQO2	NC_037350.1:50621896-50632807-
NC_037337.1	45648250	45648460	diffreps_peak_144679	7.88534	210	gene13631	LOC107132856	8.69504	1.30214e-08	2.12628e-06	up		NCBI	482	NC_037337.1:45648251-45649264-	intronic antisense	rna30625	PCLAF	NC_037337.1:45645746-45653957+
NC_037337.1	73883846	73884100	diffreps_peak_148688	5.28954	254	rna31366	LOC107132877	3.80637	5.13408e-06	0.000164398	up	XR_001501236.2	NCBI	1229	NC_037337.1:73856820-73884285-	natural antisense	rna31362	HIF1A	NC_037337.1:73836447-73881301+
NC_037349.1	17963461	17964080	diffreps_peak_287068	5.83403	619	rna61567	LOC112443504	6.46496	1.46543e-06	6.01271e-05	up	XR_003031898.1	NCBI	8840	NC_037349.1:17961945-18629406+	intronic antisense	rna61570	GRM7	NC_037349.1:18627144-19567631-
NC_037330.1	13933565	13933800	diffreps_peak_35398	6.345	235	rna7118	LOC104971464	18.6627	4.51858e-07	2.42464e-05	up	XR_805333.3	NCBI	886	NC_037330.1:13933566-13936953+	natural antisense	rna7117	LRRC71	NC_037330.1:13925539-13937958-
NC_037349.1	17775901	17776360	diffreps_peak_287022	7.03801	459	rna61561	OXTR	15.3214	9.16199e-08	7.60774e-06	up	XR_003031707.1	NCBI	8089	NC_037349.1:17769775-17832707+	exon sense-overlapping	rna61562	OXTR	NC_037349.1:17776079-17785745+
NC_037350.1	48412692	48413300	diffreps_peak_301555	5.00092	608	rna65471	LOC112443802	55.2759	9.97895e-06	0.000283714	up	XR_003032198.1	NCBI	885	NC_037350.1:48412187-48413300-	intergenic
NC_037351.1	57451180	57451385	diffreps_peak_308360	5.7083	205	rna66777	LOC112444167	2.77838	1.95747e-06	7.57322e-05	up	XR_003032400.1	NCBI	1519	NC_037351.1:57435471-57451385-	intronic antisense	rna66752	NEDD4L	NC_037351.1:57163788-57550625+
NC_037349.1	59750781	59751042	diffreps_peak_293028	5.84934	261	rna63136	LOC104975612	12.3725	1.41468e-06	5.84409e-05	up	XR_814694.3	NCBI	1133	NC_037349.1:59749985-59751420-	intronic antisense	rna63135	MGLL	NC_037349.1:59738072-59826846+
NC_037349.1	17967001	17967260	diffreps_peak_287071	6.07604	259	rna61567	LOC112443504	9.77108	8.39383e-07	3.88558e-05	up	XR_003031898.1	NCBI	8840	NC_037349.1:17961945-18629406+	intronic antisense	rna61569	GRM7	NC_037349.1:18627109-19567427-
NW_020190486.1	1077	1380	diffreps_peak_357612	5.63531	303	gene34492	LOC101908906	4.74046	2.31575e-06	8.64216e-05	up		NCBI	2077	NW_020190486.1:1078-3154-	intergenic
NC_037346.1	39758681	39759260	diffreps_peak_260618	5.28633	579	gene24528	LOC101905648	2.45423	5.17208e-06	0.000165371	up		NCBI	1803	NC_037346.1:39757859-39759661-	intron sense-overlapping	rna55742	FBXL20	NC_037346.1:39737410-39842802-
NC_037347.1	12620957	12621220	diffreps_peak_269271	6.4448	263	rna57920	LOC112442988	2.2012	3.59091e-07	2.03461e-05	up	XR_003031220.1	NCBI	3849	NC_037347.1:12620958-12626738+	natural antisense	rna57916	MAST4	NC_037347.1:12442479-12621456-
NW_020192290.1	235501	235980	diffreps_peak_360178	5.8984	479	rna78760	LOC112445801	10.7329	1.26357e-06	5.35863e-05	up	XR_003033816.1	NCBI	4818	NW_020192290.1:233469-238708+	intergenic
NC_037351.1	57451180	57451385	diffreps_peak_308360	5.7083	205	rna66777	LOC112444167	2.77838	1.95747e-06	7.57322e-05	up	XR_003032400.1	NCBI	1519	NC_037351.1:57435471-57451385-	intronic antisense	rna66755	NEDD4L	NC_037351.1:57322645-57550625+
NC_037348.1	68404106	68404308	diffreps_peak_283824	6.91857	202	rna60732	PPP1R13B	2.12647	1.20624e-07	9.1835e-06	up	XR_003031492.1	NCBI	4974	NC_037348.1:68328911-68404308-	exon sense-overlapping	rna60735	PPP1R13B	NC_037348.1:68328911-68404292-
NC_037341.1	8071841	8072049	diffreps_peak_192428	7.98184	208	rna40567	LOC104973986	7.24519	1.0427e-08	1.87742e-06	up	XR_811062.3	NCBI	1157	NC_037341.1:8066921-8072049+	intergenic
NC_037349.1	17963461	17964080	diffreps_peak_287068	5.83403	619	rna61567	LOC112443504	6.46496	1.46543e-06	6.01271e-05	up	XR_003031898.1	NCBI	8840	NC_037349.1:17961945-18629406+	intronic antisense	rna61569	GRM7	NC_037349.1:18627109-19567427-
NC_037351.1	61412101	61412360	diffreps_peak_308773	5.0379	259	rna66864	LOC104975814	12.4468	9.16435e-06	0.000264648	up	XR_003032405.1	NCBI	4502	NC_037351.1:61411970-61417918+	intronic antisense	rna66859	BCL2	NC_037351.1:61396513-61587958-
NC_037343.1	79454861	79455320	diffreps_peak_222636	5.85257	459	rna46848	LOC112441880	2.11204	1.40419e-06	5.81793e-05	up	XR_003029845.1	NCBI	2372	NC_037343.1:79451581-79455995-	natural antisense	rna46846	CAMSAP2	NC_037343.1:79375922-79473139+
NC_037355.1	28359461	28359840	diffreps_peak_333049	6.03425	379	rna72459	LOC107131942	16.1812	9.24176e-07	4.18462e-05	up	XR_001495359.2	NCBI	10332	NC_037355.1:28356321-28367424+	intergenic
NC_037335.1	64124341	64124676	diffreps_peak_121718	6.95248	335	gene11374	LOC785629	2.96073	1.11562e-07	8.70851e-06	up		NCBI	550	NC_037335.1:64124127-64124676-	intronic antisense	rna25769	TGFBR1	NC_037335.1:64107420-64182858+
NC_037356.1	50786601	50787820	diffreps_peak_343611	5.3212	1219	rna75054	LOC112444926	5.29607	4.77309e-06	0.000154639	up	XR_003033333.1	NCBI	3001	NC_037356.1:50782994-50788164-	bidirectional	rna75055	RNH1	NC_037356.1:50789133-50804307+
NC_037338.1	94500581	94500782	diffreps_peak_165541	7.23519	201	rna34678	LOC112448835	3.06953	5.81853e-08	5.48728e-06	up	XR_003037274.1	NCBI	4670	NC_037338.1:94494987-94500782-	intergenic
NC_037351.1	57451180	57451385	diffreps_peak_308360	5.7083	205	rna66777	LOC112444167	2.77838	1.95747e-06	7.57322e-05	up	XR_003032400.1	NCBI	1519	NC_037351.1:57435471-57451385-	intronic antisense	rna66753	NEDD4L	NC_037351.1:57165825-57550625+
NC_037343.1	3754811	3755060	diffreps_peak_212137	5.20012	249	gene19972	LOC112441813	3.7514	6.3079e-06	0.000194387	up		NCBI	455	NC_037343.1:3754812-3755266+	intronic antisense	rna44794	RAB7B	NC_037343.1:3729000-3757260-
NW_020190554.1	35341	35880	diffreps_peak_357798	5.03995	539	rna78235	LOC112445467	4.04294	9.12107e-06	0.000263831	up	XR_003033689.1	NCBI	3258	NW_020190554.1:34371-37808-	intergenic

## Sheet: down.E_vs_C
Differentially methylated RNA sites for: down.E_vs_C Fold change cut-off: 2 P-value cut-off: 0.00001 Column A ~ E: the coordinates of the differentially methylated RNA sites in bed format, please ref http://genome.ucsc.edu/FAQ/FAQformat.html#format1. Column F: the length of the methylated RNA sites Column G ~ H: the transcript id and gene symbol of differentially methylated LncRNA. Column I ~ L: …
	down.E_vs_C differentially methylated RNA sites
bed format information of differentially methylated RNA sites					differentially methylated RNA			comparison information				Annotations
chrom	txStart	txEnd	PeakID	score	Peak_length	transcript_id	GeneName	Foldchange	P_value	FDR	Regulation	Accession	source	RNAlength	coordinates	relationship	Associated_gene_acc	Associated_gene_name	Associated_gene_coordinates
NC_037328.1	93683101	93683548	diffreps_peak_9427	5.41876	447	gene770	LOC104970966	7.93174	3.81278e-06	0.000128532	down		NCBI	463	NC_037328.1:93683086-93683548+	intronic antisense	rna1695	NLGN1	NC_037328.1:93145361-93917640-
NC_037328.1	93683101	93683548	diffreps_peak_9427	5.41876	447	gene770	LOC104970966	7.93174	3.81278e-06	0.000128532	down		NCBI	463	NC_037328.1:93683086-93683548+	intronic antisense	rna1697	NLGN1	NC_037328.1:93146988-94099859-
NC_037328.1	93683101	93683548	diffreps_peak_9427	5.41876	447	gene770	LOC104970966	7.93174	3.81278e-06	0.000128532	down		NCBI	463	NC_037328.1:93683086-93683548+	intronic antisense	rna1693	NLGN1	NC_037328.1:93145361-94102524-
NC_037328.1	93683101	93683548	diffreps_peak_9427	5.41876	447	gene770	LOC104970966	7.93174	3.81278e-06	0.000128532	down		NCBI	463	NC_037328.1:93683086-93683548+	intronic antisense	rna1694	NLGN1	NC_037328.1:93145361-94100105-
NC_037328.1	93683101	93683548	diffreps_peak_9427	5.41876	447	gene770	LOC104970966	7.93174	3.81278e-06	0.000128532	down		NCBI	463	NC_037328.1:93683086-93683548+	intronic antisense	rna1692	NLGN1	NC_037328.1:93145361-94102525-
NC_037328.1	93683101	93683548	diffreps_peak_9427	5.41876	447	gene770	LOC104970966	7.93174	3.81278e-06	0.000128532	down		NCBI	463	NC_037328.1:93683086-93683548+	intronic antisense	rna1696	NLGN1	NC_037328.1:93145361-93917640-
NC_037332.1	30264256	30264531	diffreps_peak_70020	7.91715	275	rna14470	LOC104972402	8.7279	1.21017e-08	2.04796e-06	down	XR_003034714.1	NCBI	497	NC_037332.1:30247270-30264856-	intronic antisense	rna14465	FAM186B	NC_037332.1:30224079-30249699+
NC_037332.1	30264256	30264531	diffreps_peak_70020	7.91715	275	rna14470	LOC104972402	8.7279	1.21017e-08	2.04796e-06	down	XR_003034714.1	NCBI	497	NC_037332.1:30247270-30264856-	intronic antisense	rna14469	FAM186B	NC_037332.1:30232815-30249699+
NC_037332.1	30264256	30264531	diffreps_peak_70020	7.91715	275	rna14470	LOC104972402	8.7279	1.21017e-08	2.04796e-06	down	XR_003034714.1	NCBI	497	NC_037332.1:30247270-30264856-	intronic antisense	rna14467	FAM186B	NC_037332.1:30224080-30249699+
NC_037332.1	30264256	30264531	diffreps_peak_70020	7.91715	275	rna14470	LOC104972402	8.7279	1.21017e-08	2.04796e-06	down	XR_003034714.1	NCBI	497	NC_037332.1:30247270-30264856-	intronic antisense	rna14466	FAM186B	NC_037332.1:30224080-30249699+
NC_037330.1	119506581	119506826	diffreps_peak_51945	7.31968	245	rna10871	LOC112446046	11.7101	4.78988e-08	4.79205e-06	down	XR_003034121.1	NCBI	560	NC_037330.1:119506376-119507761+	bidirectional	rna10870	LOC107131293	NC_037330.1:119502325-119505544-
NC_037330.1	20791070	20791345	diffreps_peak_37756	6.6794	275	rna7914	LOC112445952	2.3904	2.09217e-07	1.36857e-05	down	XR_003033966.1	NCBI	563	NC_037330.1:20790669-20791345-	bidirectional	rna7916	LOC788142	NC_037330.1:20791736-20855871+
NC_037330.1	20791070	20791345	diffreps_peak_37756	6.6794	275	rna7914	LOC112445952	2.3904	2.09217e-07	1.36857e-05	down	XR_003033966.1	NCBI	563	NC_037330.1:20790669-20791345-	bidirectional	rna7915	LOC788142	NC_037330.1:20791736-20855871+
NC_037351.1	42177294	42177741	diffreps_peak_306101	6.54099	447	rna66370	LOC101906581	3.5411	2.87746e-07	1.7198e-05	down	XR_815215.3	NCBI	610	NC_037351.1:42176792-42177741-	natural antisense	rna66371	NAPG	NC_037351.1:42176951-42190057+
NC_037347.1	41946794	41947359	diffreps_peak_273094	6.65138	565	gene25678	LOC101903284	6.69126	2.2316e-07	1.42765e-05	down		NCBI	614	NC_037347.1:41946795-41980142-	exon sense-overlapping	rna58465	C20H5orf22	NC_037347.1:41977555-41996247-
NC_037347.1	41946794	41947359	diffreps_peak_273094	6.65138	565	gene25678	LOC101903284	6.69126	2.2316e-07	1.42765e-05	down		NCBI	614	NC_037347.1:41946795-41980142-	exon sense-overlapping	rna58463	C20H5orf22	NC_037347.1:41977555-41999194-
NC_037347.1	41946794	41947359	diffreps_peak_273094	6.65138	565	gene25678	LOC101903284	6.69126	2.2316e-07	1.42765e-05	down		NCBI	614	NC_037347.1:41946795-41980142-	exon sense-overlapping	rna58464	C20H5orf22	NC_037347.1:41977555-41996251-
NC_037334.1	21260969	21261340	diffreps_peak_103635	6.23426	371	rna22180	LOC112447375	5.27729	5.83091e-07	2.95391e-05	down	XR_003035538.1	NCBI	659	NC_037334.1:21260970-21267401-	natural antisense	rna22179	LINGO3	NC_037334.1:21253531-21269684+
NC_037339.1	86225269	86225680	diffreps_peak_177981	5.52921	411	rna37102	LOC112449095	6.05476	2.95657e-06	0.000104539	down	XR_003037587.1	NCBI	672	NC_037339.1:86225270-86228322+	intergenic
NC_037338.1	106135746	106136220	diffreps_peak_170291	7.88776	474	rna35675	LOC101906135	6.54088	1.29492e-08	2.12e-06	down	XR_810077.2	NCBI	734	NC_037338.1:106135747-106137915+	intergenic
NC_037338.1	106137698	106137915	diffreps_peak_170293	8.27093	217	rna35675	LOC101906135	3.53372	5.35886e-09	1.25649e-06	down	XR_810077.2	NCBI	734	NC_037338.1:106135747-106137915+	intergenic
NC_037348.1	25445502	25445839	diffreps_peak_277811	7.83913	337	rna59356	LOC112443131	2.88012	1.44833e-08	2.25639e-06	down	XR_003031398.1	NCBI	760	NC_037348.1:25438027-25445839+	intergenic
NC_037344.1	53261601	53261820	diffreps_peak_229451	6.96537	219	gene21320	LOC783255	2.73867	1.08301e-07	8.53402e-06	down		NCBI	771	NC_037344.1:53261178-53261948+	intronic antisense	rna47989	MLXIP	NC_037344.1:53223799-53284461-
NC_037344.1	53261601	53261820	diffreps_peak_229451	6.96537	219	gene21320	LOC783255	2.73867	1.08301e-07	8.53402e-06	down		NCBI	771	NC_037344.1:53261178-53261948+	intronic antisense	rna47991	MLXIP	NC_037344.1:53223799-53284461-
NC_037344.1	53261601	53261820	diffreps_peak_229451	6.96537	219	gene21320	LOC783255	2.73867	1.08301e-07	8.53402e-06	down		NCBI	771	NC_037344.1:53261178-53261948+	intronic antisense	rna47990	MLXIP	NC_037344.1:53223799-53284461-
NC_037344.1	53261601	53261820	diffreps_peak_229451	6.96537	219	gene21320	LOC783255	2.73867	1.08301e-07	8.53402e-06	down		NCBI	771	NC_037344.1:53261178-53261948+	intronic antisense	rna47988	MLXIP	NC_037344.1:53223799-53284518-
NC_037344.1	53261601	53261820	diffreps_peak_229451	6.96537	219	gene21320	LOC783255	2.73867	1.08301e-07	8.53402e-06	down		NCBI	771	NC_037344.1:53261178-53261948+	intronic antisense	rna47992	MLXIP	NC_037344.1:53227829-53284407-
NC_037328.1	146121184	146121612	diffreps_peak_15369	5.53707	428	rna2848	LOC100847825	3.51121	2.90354e-06	0.00010298	down	NR_045647.1	NCBI	784	NC_037328.1:146117677-146121612-	bidirectional	rna2853	DIP2A	NC_037328.1:146121837-146245289+
NC_037328.1	146121184	146121612	diffreps_peak_15369	5.53707	428	rna2848	LOC100847825	3.51121	2.90354e-06	0.00010298	down	NR_045647.1	NCBI	784	NC_037328.1:146117677-146121612-	bidirectional	rna2850	DIP2A	NC_037328.1:146121837-146245289+
NC_037328.1	146121184	146121612	diffreps_peak_15369	5.53707	428	rna2848	LOC100847825	3.51121	2.90354e-06	0.00010298	down	NR_045647.1	NCBI	784	NC_037328.1:146117677-146121612-	bidirectional	rna2849	DIP2A	NC_037328.1:146121836-146238374+
NC_037328.1	146121184	146121612	diffreps_peak_15369	5.53707	428	rna2848	LOC100847825	3.51121	2.90354e-06	0.00010298	down	NR_045647.1	NCBI	784	NC_037328.1:146117677-146121612-	bidirectional	rna2851	DIP2A	NC_037328.1:146121837-146245289+
NC_037328.1	146121184	146121612	diffreps_peak_15369	5.53707	428	rna2848	LOC100847825	3.51121	2.90354e-06	0.00010298	down	NR_045647.1	NCBI	784	NC_037328.1:146117677-146121612-	bidirectional	rna2852	DIP2A	NC_037328.1:146121837-146245289+
NC_037328.1	146117676	146118032	diffreps_peak_15362	5.81002	356	rna2848	LOC100847825	2.66851	1.54874e-06	6.292e-05	down	NR_045647.1	NCBI	784	NC_037328.1:146117677-146121612-	bidirectional	rna2849	DIP2A	NC_037328.1:146121836-146238374+
NC_037328.1	146117676	146118032	diffreps_peak_15362	5.81002	356	rna2848	LOC100847825	2.66851	1.54874e-06	6.292e-05	down	NR_045647.1	NCBI	784	NC_037328.1:146117677-146121612-	bidirectional	rna2851	DIP2A	NC_037328.1:146121837-146245289+
NC_037328.1	146117676	146118032	diffreps_peak_15362	5.81002	356	rna2848	LOC100847825	2.66851	1.54874e-06	6.292e-05	down	NR_045647.1	NCBI	784	NC_037328.1:146117677-146121612-	bidirectional	rna2852	DIP2A	NC_037328.1:146121837-146245289+
NC_037328.1	146117676	146118032	diffreps_peak_15362	5.81002	356	rna2848	LOC100847825	2.66851	1.54874e-06	6.292e-05	down	NR_045647.1	NCBI	784	NC_037328.1:146117677-146121612-	bidirectional	rna2853	DIP2A	NC_037328.1:146121837-146245289+
NC_037328.1	146117676	146118032	diffreps_peak_15362	5.81002	356	rna2848	LOC100847825	2.66851	1.54874e-06	6.292e-05	down	NR_045647.1	NCBI	784	NC_037328.1:146117677-146121612-	bidirectional	rna2850	DIP2A	NC_037328.1:146121837-146245289+
NC_037340.1	63203772	63204444	diffreps_peak_187249	10.1848	672	rna39274	LOC112449328	8.20808	6.53358e-11	3.74503e-07	down	XR_003037874.1	NCBI	844	NC_037340.1:63203773-63210261-	intronic antisense	rna39269	ZNF341	NC_037340.1:63174421-63214476+
NC_037340.1	63203772	63204444	diffreps_peak_187249	10.1848	672	rna39274	LOC112449328	8.20808	6.53358e-11	3.74503e-07	down	XR_003037874.1	NCBI	844	NC_037340.1:63203773-63210261-	intronic antisense	rna39273	ZNF341	NC_037340.1:63185854-63214476+
NC_037340.1	63203772	63204444	diffreps_peak_187249	10.1848	672	rna39274	LOC112449328	8.20808	6.53358e-11	3.74503e-07	down	XR_003037874.1	NCBI	844	NC_037340.1:63203773-63210261-	intronic antisense	rna39270	ZNF341	NC_037340.1:63174479-63214476+
NC_037340.1	63203772	63204444	diffreps_peak_187249	10.1848	672	rna39274	LOC112449328	8.20808	6.53358e-11	3.74503e-07	down	XR_003037874.1	NCBI	844	NC_037340.1:63203773-63210261-	intronic antisense	rna39272	ZNF341	NC_037340.1:63180768-63214476+
NC_037340.1	63203772	63204444	diffreps_peak_187249	10.1848	672	rna39274	LOC112449328	8.20808	6.53358e-11	3.74503e-07	down	XR_003037874.1	NCBI	844	NC_037340.1:63203773-63210261-	intronic antisense	rna39271	ZNF341	NC_037340.1:63174497-63214474+
NC_037329.1	92575681	92575920	diffreps_peak_25849	5.07839	239	rna4725	LOC101903301	4.74009	8.3486e-06	0.000245693	down	XR_804980.2	NCBI	855	NC_037329.1:92575252-92576106-	intergenic
NC_037331.1	14116443	14117079	diffreps_peak_53964	5.88521	636	rna11282	LOC618297	2.80182	1.30254e-06	5.48566e-05	down	XR_003034486.1	NCBI	885	NC_037331.1:14080188-14117079+	bidirectional	rna11281	SEM1	NC_037331.1:14054958-14079935-
NC_037345.1	65765606	65766422	diffreps_peak_250946	8.70931	816	rna53290	LOC112442228	4.65908	1.95294e-09	7.16883e-07	down	XR_003030259.1	NCBI	916	NC_037345.1:65747929-65766422+	bidirectional	rna53286	ZBTB45	NC_037345.1:65742900-65747621-
NC_037345.1	65765606	65766422	diffreps_peak_250946	8.70931	816	rna53290	LOC112442228	4.65908	1.95294e-09	7.16883e-07	down	XR_003030259.1	NCBI	916	NC_037345.1:65747929-65766422+	bidirectional	rna53288	ZBTB45	NC_037345.1:65742905-65747864-
NC_037345.1	65765606	65766422	diffreps_peak_250946	8.70931	816	rna53290	LOC112442228	4.65908	1.95294e-09	7.16883e-07	down	XR_003030259.1	NCBI	916	NC_037345.1:65747929-65766422+	bidirectional	rna53289	ZBTB45	NC_037345.1:65742905-65747806-
NC_037345.1	65765606	65766422	diffreps_peak_250946	8.70931	816	rna53290	LOC112442228	4.65908	1.95294e-09	7.16883e-07	down	XR_003030259.1	NCBI	916	NC_037345.1:65747929-65766422+	bidirectional	rna53287	ZBTB45	NC_037345.1:65742900-65747562-
NC_037328.1	88318171	88318571	diffreps_peak_9011	6.90285	400	rna1658	LOC112447626	3.5664	1.2507e-07	9.42268e-06	down	XR_003035821.1	NCBI	949	NC_037328.1:88318172-88321464+	intronic antisense	rna1655	KCNMB2	NC_037328.1:88158068-88639373-
NC_037328.1	88318171	88318571	diffreps_peak_9011	6.90285	400	rna1658	LOC112447626	3.5664	1.2507e-07	9.42268e-06	down	XR_003035821.1	NCBI	949	NC_037328.1:88318172-88321464+	intronic antisense	rna1654	KCNMB2	NC_037328.1:88158068-88670694-
NC_037328.1	88318171	88318571	diffreps_peak_9011	6.90285	400	rna1658	LOC112447626	3.5664	1.2507e-07	9.42268e-06	down	XR_003035821.1	NCBI	949	NC_037328.1:88318172-88321464+	intronic antisense	rna1656	KCNMB2	NC_037328.1:88158068-88639373-
NC_037328.1	88318171	88318571	diffreps_peak_9011	6.90285	400	rna1658	LOC112447626	3.5664	1.2507e-07	9.42268e-06	down	XR_003035821.1	NCBI	949	NC_037328.1:88318172-88321464+	intronic antisense	rna1653	KCNMB2	NC_037328.1:88158068-88671406-
NC_037328.1	88318171	88318571	diffreps_peak_9011	6.90285	400	rna1658	LOC112447626	3.5664	1.2507e-07	9.42268e-06	down	XR_003035821.1	NCBI	949	NC_037328.1:88318172-88321464+	intronic antisense	rna1657	KCNMB2	NC_037328.1:88158302-88639351-
NC_037331.1	118305001	118305463	diffreps_peak_65840	5.62129	462	rna13580	LOC112446462	11.5325	2.39171e-06	8.86059e-05	down	XR_003034473.1	NCBI	997	NC_037331.1:118297025-118305463+	bidirectional	rna13578	LMBR1	NC_037331.1:118164563-118296911-
NC_037331.1	118305001	118305463	diffreps_peak_65840	5.62129	462	rna13580	LOC112446462	11.5325	2.39171e-06	8.86059e-05	down	XR_003034473.1	NCBI	997	NC_037331.1:118297025-118305463+	bidirectional	rna13579	LMBR1	NC_037331.1:118167999-118296922-
NC_037331.1	118305001	118305463	diffreps_peak_65840	5.62129	462	rna13580	LOC112446462	11.5325	2.39171e-06	8.86059e-05	down	XR_003034473.1	NCBI	997	NC_037331.1:118297025-118305463+	bidirectional	rna13574	LMBR1	NC_037331.1:118163848-118296922-
NC_037331.1	118305001	118305463	diffreps_peak_65840	5.62129	462	rna13580	LOC112446462	11.5325	2.39171e-06	8.86059e-05	down	XR_003034473.1	NCBI	997	NC_037331.1:118297025-118305463+	bidirectional	rna13573	LMBR1	NC_037331.1:118163848-118296922-
NC_037331.1	118305001	118305463	diffreps_peak_65840	5.62129	462	rna13580	LOC112446462	11.5325	2.39171e-06	8.86059e-05	down	XR_003034473.1	NCBI	997	NC_037331.1:118297025-118305463+	bidirectional	rna13575	LMBR1	NC_037331.1:118163848-118296922-
NC_037345.1	55649681	55650060	diffreps_peak_247309	7.0884	379	rna52122	LOC101903620	11.3987	8.15823e-08	6.98158e-06	down	XR_003030457.1	NCBI	1022	NC_037345.1:55639223-55650227-	natural antisense	rna52116	PPFIA3	NC_037345.1:55636576-55653316+
NC_037345.1	55649681	55650060	diffreps_peak_247309	7.0884	379	rna52122	LOC101903620	11.3987	8.15823e-08	6.98158e-06	down	XR_003030457.1	NCBI	1022	NC_037345.1:55639223-55650227-	natural antisense	rna52115	PPFIA3	NC_037345.1:55636369-55653316+
NC_037345.1	55649681	55650060	diffreps_peak_247309	7.0884	379	rna52122	LOC101903620	11.3987	8.15823e-08	6.98158e-06	down	XR_003030457.1	NCBI	1022	NC_037345.1:55639223-55650227-	natural antisense	rna52113	PPFIA3	NC_037345.1:55631790-55653316+
NC_037345.1	55649681	55650060	diffreps_peak_247309	7.0884	379	rna52122	LOC101903620	11.3987	8.15823e-08	6.98158e-06	down	XR_003030457.1	NCBI	1022	NC_037345.1:55639223-55650227-	natural antisense	rna52117	PPFIA3	NC_037345.1:55636576-55653309+
NC_037345.1	55649681	55650060	diffreps_peak_247309	7.0884	379	rna52122	LOC101903620	11.3987	8.15823e-08	6.98158e-06	down	XR_003030457.1	NCBI	1022	NC_037345.1:55639223-55650227-	natural antisense	rna52114	PPFIA3	NC_037345.1:55631910-55653316+
NC_037334.1	17847366	17847860	diffreps_peak_101793	6.52738	494	rna21755	LOC112447358	2.1222	2.96905e-07	1.75999e-05	down	XR_003035510.1	NCBI	1045	NC_037334.1:17847367-17870694-	intergenic
NC_037331.1	68872991	68873779	diffreps_peak_59843	5.28141	788	rna12245	LOC112446394	2.95008	5.23108e-06	0.000166849	down	XR_003034370.1	NCBI	1072	NC_037331.1:68871351-68873779-	natural antisense	rna12244	HOXA10	NC_037331.1:68862754-68872133+
NC_037346.1	26801921	26802480	diffreps_peak_256490	5.36022	559	rna54614	LOC100848492	3.97571	4.36297e-06	0.00014349	down	XR_003030835.1	NCBI	1093	NC_037346.1:26789370-26802583-	natural antisense	rna54612	ALOX12	NC_037346.1:26786538-26799700+
NC_037346.1	26801921	26802480	diffreps_peak_256490	5.36022	559	rna54614	LOC100848492	3.97571	4.36297e-06	0.00014349	down	XR_003030835.1	NCBI	1093	NC_037346.1:26789370-26802583-	natural antisense	rna54611	ALOX12	NC_037346.1:26786538-26800876+
NC_037346.1	26801921	26802480	diffreps_peak_256490	5.36022	559	rna54614	LOC100848492	3.97571	4.36297e-06	0.00014349	down	XR_003030835.1	NCBI	1093	NC_037346.1:26789370-26802583-	natural antisense	rna54613	ALOX12	NC_037346.1:26787284-26800417+
NC_037342.1	23056741	23057200	diffreps_peak_202441	5.4195	459	rna42187	LOC104974191	5.05645	3.80627e-06	0.00012836	down	XR_811428.2	NCBI	1111	NC_037342.1:23053586-23057205+	intergenic
NC_037337.1	92522642	92522864	diffreps_peak_151926	5.62039	222	rna31996	LOC101905498	5.34443	2.39665e-06	8.86897e-05	down	XR_809545.3	NCBI	1138	NC_037337.1:92511646-92522864+	bidirectional	rna31992	GTF2A1	NC_037337.1:92473228-92511515-
NC_037337.1	92511881	92512561	diffreps_peak_151915	8.44743	680	rna31996	LOC101905498	2.97103	3.56916e-09	1.00771e-06	down	XR_809545.3	NCBI	1138	NC_037337.1:92511646-92522864+	bidirectional	rna31992	GTF2A1	NC_037337.1:92473228-92511515-
NC_037342.1	18073881	18074427	diffreps_peak_201841	6.11027	546	gene18472	LOC101902366	5.05363	7.75763e-07	3.65516e-05	down		NCBI	1198	NC_037342.1:18073230-18074427+	intronic antisense	rna42087	C15H11orf65	NC_037342.1:18014170-18089131-
NC_037328.1	148602741	148603387	diffreps_peak_15643	8.5222	646	rna2901	LOC101903402	3.43812	3.00469e-09	9.17188e-07	down	XR_233467.3	NCBI	1236	NC_037328.1:148602472-148604899-	natural antisense	rna2902	MORC3	NC_037328.1:148604854-148649101+
NC_037336.1	42405910	42406892	diffreps_peak_131205	6.96416	982	rna27759	LOC104969545	5.80663	1.08603e-07	8.54677e-06	down	XR_808761.3	NCBI	1240	NC_037336.1:42394846-42406892+	natural antisense	rna27760	SOBP	NC_037336.1:42406878-42571284-
NC_037336.1	42405910	42406892	diffreps_peak_131205	6.96416	982	rna27759	LOC104969545	5.80663	1.08603e-07	8.54677e-06	down	XR_808761.3	NCBI	1240	NC_037336.1:42394846-42406892+	natural antisense	rna27761	SOBP	NC_037336.1:42406878-42571231-
NC_037329.1	131982668	131982880	diffreps_peak_32254	6.03477	212	rna6331	LOC112443422	4.06291	9.23061e-07	4.17991e-05	down	XR_003031779.1	NCBI	1240	NC_037329.1:131981483-131982976-	natural antisense	rna6330	DDOST	NC_037329.1:131972128-131985984+
NC_037330.1	20557221	20558058	diffreps_peak_37664	5.45737	837	rna7887	LOC100847236	2.93967	3.4884e-06	0.000119452	down	XR_233885.4	NCBI	1278	NC_037330.1:20557110-20560152+	natural antisense	rna7885	VPS45	NC_037330.1:20490326-20557112-
NC_037329.1	135584740	135585626	diffreps_peak_33116	7.12322	886	rna6485	LOC101903997	3.25805	7.52977e-08	6.58845e-06	down	XR_805228.3	NCBI	1285	NC_037329.1:135584741-135586248-	bidirectional	rna6486	ATP13A2	NC_037329.1:135586339-135606402+
NC_037329.1	135584740	135585626	diffreps_peak_33116	7.12322	886	rna6485	LOC101903997	3.25805	7.52977e-08	6.58845e-06	down	XR_805228.3	NCBI	1285	NC_037329.1:135584741-135586248-	bidirectional	rna6487	ATP13A2	NC_037329.1:135586361-135606403+
NC_037336.1	41431194	41431840	diffreps_peak_130996	7.81738	646	rna27729	LOC112448041	2.7361	1.52272e-08	2.32153e-06	down	XR_003036373.1	NCBI	1289	NC_037336.1:41431195-41439448-	intergenic
NC_037342.1	20379141	20379940	diffreps_peak_202074	6.71083	799	rna42106	LOC782951	7.55715	1.94611e-07	1.29744e-05	down	XR_003029427.1	NCBI	1360	NC_037342.1:20379121-20380480+	intergenic
NC_037345.1	58313381	58313658	diffreps_peak_248559	7.49031	277	rna52499	LOC101903564	4.83462	3.23362e-08	3.68563e-06	down	XR_001494219.2	NCBI	1387	NC_037345.1:58308631-58314819-	intergenic
NC_037345.1	58312830	58313200	diffreps_peak_248558	7.33348	370	rna52499	LOC101903564	3.72837	4.64001e-08	4.68049e-06	down	XR_001494219.2	NCBI	1387	NC_037345.1:58308631-58314819-	intergenic
NC_037356.1	18011871	18012400	diffreps_peak_336994	9.13527	529	rna73325	LOC112444864	5.63343	7.32373e-10	4.88678e-07	down	XR_003033241.1	NCBI	1398	NC_037356.1:18009478-18013430+	intergenic
NC_037356.1	18009477	18009978	diffreps_peak_336992	7.32267	501	rna73325	LOC112444864	3.30223	4.75698e-08	4.76551e-06	down	XR_003033241.1	NCBI	1398	NC_037356.1:18009478-18013430+	intergenic
NC_037357.1	77107181	77107820	diffreps_peak_350294	5.54933	639	rna76668	LOC112445194	2.75388	2.82276e-06	0.000100729	down	XR_003033545.1	NCBI	1444	NC_037357.1:77106989-77123943-	intergenic
NC_037331.1	19049621	19050400	diffreps_peak_54347	6.55801	779	rna11358	LOC101906041	7.77821	2.76686e-07	1.67134e-05	down	XR_234225.4	NCBI	1522	NC_037331.1:19049248-19050891+	bidirectional	rna11357	NDUFA4	NC_037331.1:19041247-19048651-
NC_037339.1	19429117	19429380	diffreps_peak_172813	8.76429	263	rna36083	LOC112449042	129.5	1.72072e-09	6.67303e-07	down	XR_003037506.1	NCBI	1536	NC_037339.1:19424373-19430492-	intergenic
NC_037329.1	124368264	124368623	diffreps_peak_29719	8.96331	359	rna5779	MECR	4.25417	1.08815e-09	5.63525e-07	down	XR_003037102.1	NCBI	1540	NC_037329.1:124332539-124368623+	exon sense-overlapping	rna5787	MECR	NC_037329.1:124332590-124366880+
NC_037329.1	124368264	124368623	diffreps_peak_29719	8.96331	359	rna5779	MECR	4.25417	1.08815e-09	5.63525e-07	down	XR_003037102.1	NCBI	1540	NC_037329.1:124332539-124368623+	exon sense-overlapping	rna5783	MECR	NC_037329.1:124332539-124366879+
NC_037329.1	124368264	124368623	diffreps_peak_29719	8.96331	359	rna5779	MECR	4.25417	1.08815e-09	5.63525e-07	down	XR_003037102.1	NCBI	1540	NC_037329.1:124332539-124368623+	exon sense-overlapping	rna5788	MECR	NC_037329.1:124332637-124366880+
NC_037329.1	124368264	124368623	diffreps_peak_29719	8.96331	359	rna5779	MECR	4.25417	1.08815e-09	5.63525e-07	down	XR_003037102.1	NCBI	1540	NC_037329.1:124332539-124368623+	exon sense-overlapping	rna5786	MECR	NC_037329.1:124332589-124368422+
NC_037329.1	124368264	124368623	diffreps_peak_29719	8.96331	359	rna5779	MECR	4.25417	1.08815e-09	5.63525e-07	down	XR_003037102.1	NCBI	1540	NC_037329.1:124332539-124368623+	exon sense-overlapping	rna5781	MECR	NC_037329.1:124332539-124368258+
NC_037356.1	44712501	44712724	diffreps_peak_341104	6.79711	223	rna74495	LOC112444843	2.32239	1.59547e-07	1.12544e-05	down	XR_003033211.1	NCBI	1542	NC_037356.1:44710152-44712724+	intergenic
NC_037357.1	74800541	74801240	diffreps_peak_349922	7.12455	699	gene33694	LOC101907053	2.12018	7.50668e-08	6.57252e-06	down		NCBI	1548	NC_037357.1:74799693-74801240-	intronic antisense	rna76620	ATRX	NC_037357.1:74597126-74883178+
NC_037357.1	74800541	74801240	diffreps_peak_349922	7.12455	699	gene33694	LOC101907053	2.12018	7.50668e-08	6.57252e-06	down		NCBI	1548	NC_037357.1:74799693-74801240-	intronic antisense	rna76624	ATRX	NC_037357.1:74597137-74883178+
NC_037357.1	74800541	74801240	diffreps_peak_349922	7.12455	699	gene33694	LOC101907053	2.12018	7.50668e-08	6.57252e-06	down		NCBI	1548	NC_037357.1:74799693-74801240-	intronic antisense	rna76613	ATRX	NC_037357.1:74597122-74813125+
NC_037357.1	74800541	74801240	diffreps_peak_349922	7.12455	699	gene33694	LOC101907053	2.12018	7.50668e-08	6.57252e-06	down		NCBI	1548	NC_037357.1:74799693-74801240-	intronic antisense	rna76617	ATRX	NC_037357.1:74597123-74883178+
NC_037357.1	74800541	74801240	diffreps_peak_349922	7.12455	699	gene33694	LOC101907053	2.12018	7.50668e-08	6.57252e-06	down		NCBI	1548	NC_037357.1:74799693-74801240-	intronic antisense	rna76626	ATRX	NC_037357.1:74597142-74883178+
NC_037357.1	74800541	74801240	diffreps_peak_349922	7.12455	699	gene33694	LOC101907053	2.12018	7.50668e-08	6.57252e-06	down		NCBI	1548	NC_037357.1:74799693-74801240-	intronic antisense	rna76623	ATRX	NC_037357.1:74597136-74880603+
NC_037357.1	74800541	74801240	diffreps_peak_349922	7.12455	699	gene33694	LOC101907053	2.12018	7.50668e-08	6.57252e-06	down		NCBI	1548	NC_037357.1:74799693-74801240-	intronic antisense	rna76627	ATRX	NC_037357.1:74597143-74883178+
NC_037357.1	74800541	74801240	diffreps_peak_349922	7.12455	699	gene33694	LOC101907053	2.12018	7.50668e-08	6.57252e-06	down		NCBI	1548	NC_037357.1:74799693-74801240-	intronic antisense	rna76612	ATRX	NC_037357.1:74597113-74883178+
NC_037357.1	74800541	74801240	diffreps_peak_349922	7.12455	699	gene33694	LOC101907053	2.12018	7.50668e-08	6.57252e-06	down		NCBI	1548	NC_037357.1:74799693-74801240-	intronic antisense	rna76616	ATRX	NC_037357.1:74597123-74883178+
NC_037357.1	74800541	74801240	diffreps_peak_349922	7.12455	699	gene33694	LOC101907053	2.12018	7.50668e-08	6.57252e-06	down		NCBI	1548	NC_037357.1:74799693-74801240-	intronic antisense	rna76628	ATRX	NC_037357.1:74597145-74883178+
NC_037357.1	74800541	74801240	diffreps_peak_349922	7.12455	699	gene33694	LOC101907053	2.12018	7.50668e-08	6.57252e-06	down		NCBI	1548	NC_037357.1:74799693-74801240-	intronic antisense	rna76622	ATRX	NC_037357.1:74597134-74883178+
NC_037357.1	74800541	74801240	diffreps_peak_349922	7.12455	699	gene33694	LOC101907053	2.12018	7.50668e-08	6.57252e-06	down		NCBI	1548	NC_037357.1:74799693-74801240-	intronic antisense	rna76614	ATRX	NC_037357.1:74597123-74883178+
NC_037357.1	74800541	74801240	diffreps_peak_349922	7.12455	699	gene33694	LOC101907053	2.12018	7.50668e-08	6.57252e-06	down		NCBI	1548	NC_037357.1:74799693-74801240-	intronic antisense	rna76619	ATRX	NC_037357.1:74597123-74883178+
NC_037357.1	74800541	74801240	diffreps_peak_349922	7.12455	699	gene33694	LOC101907053	2.12018	7.50668e-08	6.57252e-06	down		NCBI	1548	NC_037357.1:74799693-74801240-	intronic antisense	rna76618	ATRX	NC_037357.1:74597123-74883178+
NC_037357.1	74800541	74801240	diffreps_peak_349922	7.12455	699	gene33694	LOC101907053	2.12018	7.50668e-08	6.57252e-06	down		NCBI	1548	NC_037357.1:74799693-74801240-	intronic antisense	rna76629	ATRX	NC_037357.1:74597149-74883178+
NC_037357.1	74800541	74801240	diffreps_peak_349922	7.12455	699	gene33694	LOC101907053	2.12018	7.50668e-08	6.57252e-06	down		NCBI	1548	NC_037357.1:74799693-74801240-	intronic antisense	rna76615	ATRX	NC_037357.1:74597123-74883178+
NC_037357.1	74800541	74801240	diffreps_peak_349922	7.12455	699	gene33694	LOC101907053	2.12018	7.50668e-08	6.57252e-06	down		NCBI	1548	NC_037357.1:74799693-74801240-	intronic antisense	rna76621	ATRX	NC_037357.1:74597126-74880603+
NC_037357.1	74800541	74801240	diffreps_peak_349922	7.12455	699	gene33694	LOC101907053	2.12018	7.50668e-08	6.57252e-06	down		NCBI	1548	NC_037357.1:74799693-74801240-	intronic antisense	rna76625	ATRX	NC_037357.1:74597137-74883178+
NC_037345.1	12390381	12390860	diffreps_peak_236822	6.50478	479	rna49621	LOC112442267	12.8671	3.12767e-07	1.82855e-05	down	XR_003030305.1	NCBI	1613	NC_037345.1:12389080-12390915-	bidirectional	rna49622	FOXL1	NC_037345.1:12390974-12395184+
NC_037332.1	26023857	26024104	diffreps_peak_68648	8.53794	247	rna14062	LOC112446667	7.14823	2.89771e-09	8.96905e-07	down	XR_003034701.1	NCBI	1625	NC_037332.1:26023858-26027377+	bidirectional	rna14061	HOXC8	NC_037332.1:26019840-26023432-
NC_037332.1	26025999	26026480	diffreps_peak_68649	6.9255	481	rna14062	LOC112446667	2.97924	1.18713e-07	9.09859e-06	down	XR_003034701.1	NCBI	1625	NC_037332.1:26023858-26027377+	bidirectional	rna14061	HOXC8	NC_037332.1:26019840-26023432-
NC_037332.1	26026541	26027120	diffreps_peak_68650	5.02534	579	rna14062	LOC112446667	2.51019	9.43321e-06	0.00027082	down	XR_003034701.1	NCBI	1625	NC_037332.1:26023858-26027377+	bidirectional	rna14061	HOXC8	NC_037332.1:26019840-26023432-
NC_037349.1	59563161	59563840	diffreps_peak_293016	8.07528	679	rna63128	LOC112443432	116.8	8.4085e-09	1.66138e-06	down	XR_003031794.1	NCBI	1634	NC_037349.1:59558426-59564058+	bidirectional	rna63126	SEC61A1	NC_037349.1:59545669-59558314-
NC_037349.1	59563161	59563840	diffreps_peak_293016	8.07528	679	rna63128	LOC112443432	116.8	8.4085e-09	1.66138e-06	down	XR_003031794.1	NCBI	1634	NC_037349.1:59558426-59564058+	bidirectional	rna63127	SEC61A1	NC_037349.1:59547121-59558251-
NC_037334.1	40389326	40390620	diffreps_peak_105953	7.90339	1294	rna22705	LOC101902211	3.08925	1.24912e-08	2.09003e-06	down	XR_003035586.1	NCBI	1677	NC_037334.1:40376118-40390738+	natural antisense	rna22709	TRIM52	NC_037334.1:40384230-40389581-
NC_037334.1	40389326	40390620	diffreps_peak_105953	7.90339	1294	rna22705	LOC101902211	3.08925	1.24912e-08	2.09003e-06	down	XR_003035586.1	NCBI	1677	NC_037334.1:40376118-40390738+	natural antisense	rna22707	TRIM52	NC_037334.1:40380747-40389768-
NC_037334.1	40389326	40390620	diffreps_peak_105953	7.90339	1294	rna22705	LOC101902211	3.08925	1.24912e-08	2.09003e-06	down	XR_003035586.1	NCBI	1677	NC_037334.1:40376118-40390738+	natural antisense	rna22708	TRIM52	NC_037334.1:40383515-40389575-
NC_037346.1	26666974	26667233	diffreps_peak_256419	5.78818	259	rna54603	LOC112442630	2.48923	1.62864e-06	6.5454e-05	down	XR_003030836.1	NCBI	1687	NC_037346.1:26666975-26689738-	natural antisense	rna54595	PELP1	NC_037346.1:26621705-26669719+
NC_037346.1	26666974	26667233	diffreps_peak_256419	5.78818	259	rna54603	LOC112442630	2.48923	1.62864e-06	6.5454e-05	down	XR_003030836.1	NCBI	1687	NC_037346.1:26666975-26689738-	natural antisense	rna54593	PELP1	NC_037346.1:26621475-26669719+
NC_037346.1	26666974	26667233	diffreps_peak_256419	5.78818	259	rna54603	LOC112442630	2.48923	1.62864e-06	6.5454e-05	down	XR_003030836.1	NCBI	1687	NC_037346.1:26666975-26689738-	natural antisense	rna54597	PELP1	NC_037346.1:26648067-26669719+
NC_037346.1	26666974	26667233	diffreps_peak_256419	5.78818	259	rna54603	LOC112442630	2.48923	1.62864e-06	6.5454e-05	down	XR_003030836.1	NCBI	1687	NC_037346.1:26666975-26689738-	natural antisense	rna54596	PELP1	NC_037346.1:26640893-26669719+
NC_037346.1	26666974	26667233	diffreps_peak_256419	5.78818	259	rna54603	LOC112442630	2.48923	1.62864e-06	6.5454e-05	down	XR_003030836.1	NCBI	1687	NC_037346.1:26666975-26689738-	natural antisense	rna54594	PELP1	NC_037346.1:26621702-26669719+
NC_037348.1	21635595	21636295	diffreps_peak_276912	8.33024	700	rna59159	NGRN	2.70306	4.67477e-09	1.1595e-06	down	NR_028054.1	NCBI	1753	NC_037348.1:21635596-21641669+	exon sense-overlapping	rna59160	NGRN	NC_037348.1:21635601-21641669+
NC_037350.1	33202981	33203480	diffreps_peak_299726	5.30898	499	gene28639	LOC112443873	6.1897	4.90927e-06	0.000158314	down		NCBI	1783	NC_037350.1:33202154-33209166-	intron sense-overlapping	rna65161	ALDH5A1	NC_037350.1:33181628-33209663-
NC_037350.1	33202981	33203480	diffreps_peak_299726	5.30898	499	gene28639	LOC112443873	6.1897	4.90927e-06	0.000158314	down		NCBI	1783	NC_037350.1:33202154-33209166-	intron sense-overlapping	rna65162	ALDH5A1	NC_037350.1:33183864-33209632-
NC_037330.1	8694661	8695700	diffreps_peak_34696	8.68085	1039	rna6850	LOC788736	2.63378	2.08522e-09	7.41164e-07	down	NR_044990.1	NCBI	1807	NC_037330.1:8693934-8695740+	intergenic
NC_037346.1	58708161	58708480	diffreps_peak_266866	5.83438	319	rna57492	LOC112442732	6.84466	1.46426e-06	6.0088e-05	down	XR_003031015.1	NCBI	1861	NC_037346.1:58704756-58708608-	intergenic
NC_037344.1	45154761	45155540	diffreps_peak_227680	6.10283	779	rna47712	LOC112442032	4.75	7.89175e-07	3.70406e-05	down	XR_003030019.1	NCBI	1890	NC_037344.1:45153335-45156205+	bidirectional	rna47704	EP400	NC_037344.1:45045949-45153299-
NC_037344.1	45154761	45155540	diffreps_peak_227680	6.10283	779	rna47712	LOC112442032	4.75	7.89175e-07	3.70406e-05	down	XR_003030019.1	NCBI	1890	NC_037344.1:45153335-45156205+	bidirectional	rna47694	EP400	NC_037344.1:45045949-45153299-
NC_037344.1	45154761	45155540	diffreps_peak_227680	6.10283	779	rna47712	LOC112442032	4.75	7.89175e-07	3.70406e-05	down	XR_003030019.1	NCBI	1890	NC_037344.1:45153335-45156205+	bidirectional	rna47703	EP400	NC_037344.1:45045949-45153299-
NC_037344.1	45154761	45155540	diffreps_peak_227680	6.10283	779	rna47712	LOC112442032	4.75	7.89175e-07	3.70406e-05	down	XR_003030019.1	NCBI	1890	NC_037344.1:45153335-45156205+	bidirectional	rna47708	EP400	NC_037344.1:45045953-45153299-
NC_037344.1	45154761	45155540	diffreps_peak_227680	6.10283	779	rna47712	LOC112442032	4.75	7.89175e-07	3.70406e-05	down	XR_003030019.1	NCBI	1890	NC_037344.1:45153335-45156205+	bidirectional	rna47701	EP400	NC_037344.1:45045949-45153299-
NC_037344.1	45154761	45155540	diffreps_peak_227680	6.10283	779	rna47712	LOC112442032	4.75	7.89175e-07	3.70406e-05	down	XR_003030019.1	NCBI	1890	NC_037344.1:45153335-45156205+	bidirectional	rna47705	EP400	NC_037344.1:45045949-45153299-
NC_037344.1	45154761	45155540	diffreps_peak_227680	6.10283	779	rna47712	LOC112442032	4.75	7.89175e-07	3.70406e-05	down	XR_003030019.1	NCBI	1890	NC_037344.1:45153335-45156205+	bidirectional	rna47696	EP400	NC_037344.1:45045949-45153299-
NC_037344.1	45154761	45155540	diffreps_peak_227680	6.10283	779	rna47712	LOC112442032	4.75	7.89175e-07	3.70406e-05	down	XR_003030019.1	NCBI	1890	NC_037344.1:45153335-45156205+	bidirectional	rna47700	EP400	NC_037344.1:45045949-45153299-
NC_037344.1	45154761	45155540	diffreps_peak_227680	6.10283	779	rna47712	LOC112442032	4.75	7.89175e-07	3.70406e-05	down	XR_003030019.1	NCBI	1890	NC_037344.1:45153335-45156205+	bidirectional	rna47702	EP400	NC_037344.1:45045949-45153299-
NC_037344.1	45154761	45155540	diffreps_peak_227680	6.10283	779	rna47712	LOC112442032	4.75	7.89175e-07	3.70406e-05	down	XR_003030019.1	NCBI	1890	NC_037344.1:45153335-45156205+	bidirectional	rna47706	EP400	NC_037344.1:45045949-45153299-
NC_037344.1	45154761	45155540	diffreps_peak_227680	6.10283	779	rna47712	LOC112442032	4.75	7.89175e-07	3.70406e-05	down	XR_003030019.1	NCBI	1890	NC_037344.1:45153335-45156205+	bidirectional	rna47692	EP400	NC_037344.1:45045949-45153299-
NC_037344.1	45154761	45155540	diffreps_peak_227680	6.10283	779	rna47712	LOC112442032	4.75	7.89175e-07	3.70406e-05	down	XR_003030019.1	NCBI	1890	NC_037344.1:45153335-45156205+	bidirectional	rna47699	EP400	NC_037344.1:45045949-45153299-
NC_037344.1	45154761	45155540	diffreps_peak_227680	6.10283	779	rna47712	LOC112442032	4.75	7.89175e-07	3.70406e-05	down	XR_003030019.1	NCBI	1890	NC_037344.1:45153335-45156205+	bidirectional	rna47707	EP400	NC_037344.1:45045949-45153250-
NC_037344.1	45154761	45155540	diffreps_peak_227680	6.10283	779	rna47712	LOC112442032	4.75	7.89175e-07	3.70406e-05	down	XR_003030019.1	NCBI	1890	NC_037344.1:45153335-45156205+	bidirectional	rna47693	EP400	NC_037344.1:45045949-45153299-
NC_037344.1	45154761	45155540	diffreps_peak_227680	6.10283	779	rna47712	LOC112442032	4.75	7.89175e-07	3.70406e-05	down	XR_003030019.1	NCBI	1890	NC_037344.1:45153335-45156205+	bidirectional	rna47697	EP400	NC_037344.1:45045949-45153299-
NC_037344.1	45154761	45155540	diffreps_peak_227680	6.10283	779	rna47712	LOC112442032	4.75	7.89175e-07	3.70406e-05	down	XR_003030019.1	NCBI	1890	NC_037344.1:45153335-45156205+	bidirectional	rna47698	EP400	NC_037344.1:45045949-45153299-
NC_037344.1	45154761	45155540	diffreps_peak_227680	6.10283	779	rna47712	LOC112442032	4.75	7.89175e-07	3.70406e-05	down	XR_003030019.1	NCBI	1890	NC_037344.1:45153335-45156205+	bidirectional	rna47695	EP400	NC_037344.1:45045949-45153299-
NC_037329.1	135401415	135401680	diffreps_peak_33035	5.2053	265	rna6473	LOC112443488	75.6	6.23303e-06	0.000192588	down	XR_003031877.1	NCBI	1891	NC_037329.1:135401416-135403418-	intergenic
NC_037344.1	18265697	18266240	diffreps_peak_225845	8.84928	543	rna47320	LOC100848703	3.22464	1.41489e-09	6.18128e-07	down	NR_045646.1	NCBI	1894	NC_037344.1:18265698-18268236+	bidirectional	rna47319	RAB33B	NC_037344.1:18245542-18265260-
NC_037344.1	18265697	18266240	diffreps_peak_225845	8.84928	543	rna47320	LOC100848703	3.22464	1.41489e-09	6.18128e-07	down	NR_045646.1	NCBI	1894	NC_037344.1:18265698-18268236+	bidirectional	rna47318	RAB33B	NC_037344.1:18245542-18265657-
NC_037344.1	18265697	18266240	diffreps_peak_225845	8.84928	543	rna47320	LOC100848703	3.22464	1.41489e-09	6.18128e-07	down	NR_045646.1	NCBI	1894	NC_037344.1:18265698-18268236+	bidirectional	rna47316	RAB33B	NC_037344.1:18245542-18265684-
NC_037344.1	18265697	18266240	diffreps_peak_225845	8.84928	543	rna47320	LOC100848703	3.22464	1.41489e-09	6.18128e-07	down	NR_045646.1	NCBI	1894	NC_037344.1:18265698-18268236+	bidirectional	rna47317	RAB33B	NC_037344.1:18245542-18265659-
NC_037330.1	27311181	27311700	diffreps_peak_38860	7.36061	519	gene3605	LOC101905053	6.9856	4.35904e-08	4.47761e-06	down		NCBI	1916	NC_037330.1:27309951-27311866-	intron sense-overlapping	rna8223	SLC22A15	NC_037330.1:27258669-27363306-
NC_037330.1	27311181	27311700	diffreps_peak_38860	7.36061	519	gene3605	LOC101905053	6.9856	4.35904e-08	4.47761e-06	down		NCBI	1916	NC_037330.1:27309951-27311866-	intron sense-overlapping	rna8225	SLC22A15	NC_037330.1:27261018-27363147-
NC_037330.1	27311181	27311700	diffreps_peak_38860	7.36061	519	gene3605	LOC101905053	6.9856	4.35904e-08	4.47761e-06	down		NCBI	1916	NC_037330.1:27309951-27311866-	intron sense-overlapping	rna8222	SLC22A15	NC_037330.1:27258669-27363306-
NC_037330.1	27310221	27310880	diffreps_peak_38859	7.07068	659	gene3605	LOC101905053	3.62378	8.49815e-08	7.18072e-06	down		NCBI	1916	NC_037330.1:27309951-27311866-	intron sense-overlapping	rna8222	SLC22A15	NC_037330.1:27258669-27363306-
NC_037330.1	27310221	27310880	diffreps_peak_38859	7.07068	659	gene3605	LOC101905053	3.62378	8.49815e-08	7.18072e-06	down		NCBI	1916	NC_037330.1:27309951-27311866-	intron sense-overlapping	rna8223	SLC22A15	NC_037330.1:27258669-27363306-
NC_037330.1	27310221	27310880	diffreps_peak_38859	7.07068	659	gene3605	LOC101905053	3.62378	8.49815e-08	7.18072e-06	down		NCBI	1916	NC_037330.1:27309951-27311866-	intron sense-overlapping	rna8225	SLC22A15	NC_037330.1:27261018-27363147-
NC_037331.1	111929665	111930992	diffreps_peak_64781	6.71845	1327	rna13249	LOC112446452	2.14674	1.91229e-07	1.28112e-05	down	XR_003034451.1	NCBI	1922	NC_037331.1:111919465-111930992-	natural antisense	rna13250	CUL1	NC_037331.1:111930973-112019062+
NC_037341.1	1959125	1959545	diffreps_peak_191652	5.37798	420	rna40467	LOC112449591	3.56082	4.18812e-06	0.000138774	down	XR_003038181.1	NCBI	1964	NC_037341.1:1959126-1964197-	intronic antisense	rna40455	TSNARE1	NC_037341.1:1901660-1982323+
NC_037341.1	1959125	1959545	diffreps_peak_191652	5.37798	420	rna40467	LOC112449591	3.56082	4.18812e-06	0.000138774	down	XR_003038181.1	NCBI	1964	NC_037341.1:1959126-1964197-	intronic antisense	rna40458	TSNARE1	NC_037341.1:1901663-1982988+
NC_037341.1	1959125	1959545	diffreps_peak_191652	5.37798	420	rna40467	LOC112449591	3.56082	4.18812e-06	0.000138774	down	XR_003038181.1	NCBI	1964	NC_037341.1:1959126-1964197-	intronic antisense	rna40454	TSNARE1	NC_037341.1:1901659-1982988+
NC_037341.1	1959125	1959545	diffreps_peak_191652	5.37798	420	rna40467	LOC112449591	3.56082	4.18812e-06	0.000138774	down	XR_003038181.1	NCBI	1964	NC_037341.1:1959126-1964197-	intronic antisense	rna40465	TSNARE1	NC_037341.1:1902478-1982988+
NC_037341.1	1959125	1959545	diffreps_peak_191652	5.37798	420	rna40467	LOC112449591	3.56082	4.18812e-06	0.000138774	down	XR_003038181.1	NCBI	1964	NC_037341.1:1959126-1964197-	intronic antisense	rna40466	TSNARE1	NC_037341.1:1902552-2019964+
NC_037341.1	1959125	1959545	diffreps_peak_191652	5.37798	420	rna40467	LOC112449591	3.56082	4.18812e-06	0.000138774	down	XR_003038181.1	NCBI	1964	NC_037341.1:1959126-1964197-	intronic antisense	rna40460	TSNARE1	NC_037341.1:1901665-2019964+
NC_037341.1	1959125	1959545	diffreps_peak_191652	5.37798	420	rna40467	LOC112449591	3.56082	4.18812e-06	0.000138774	down	XR_003038181.1	NCBI	1964	NC_037341.1:1959126-1964197-	intronic antisense	rna40462	TSNARE1	NC_037341.1:1901667-2019955+
NC_037341.1	1959125	1959545	diffreps_peak_191652	5.37798	420	rna40467	LOC112449591	3.56082	4.18812e-06	0.000138774	down	XR_003038181.1	NCBI	1964	NC_037341.1:1959126-1964197-	intronic antisense	rna40464	TSNARE1	NC_037341.1:1902478-1982988+
NC_037341.1	1959125	1959545	diffreps_peak_191652	5.37798	420	rna40467	LOC112449591	3.56082	4.18812e-06	0.000138774	down	XR_003038181.1	NCBI	1964	NC_037341.1:1959126-1964197-	intronic antisense	rna40461	TSNARE1	NC_037341.1:1901665-2019917+
NC_037341.1	1959125	1959545	diffreps_peak_191652	5.37798	420	rna40467	LOC112449591	3.56082	4.18812e-06	0.000138774	down	XR_003038181.1	NCBI	1964	NC_037341.1:1959126-1964197-	intronic antisense	rna40453	TSNARE1	NC_037341.1:1901658-1982988+
NC_037341.1	1959125	1959545	diffreps_peak_191652	5.37798	420	rna40467	LOC112449591	3.56082	4.18812e-06	0.000138774	down	XR_003038181.1	NCBI	1964	NC_037341.1:1959126-1964197-	intronic antisense	rna40456	TSNARE1	NC_037341.1:1901662-2019955+
NC_037341.1	1959125	1959545	diffreps_peak_191652	5.37798	420	rna40467	LOC112449591	3.56082	4.18812e-06	0.000138774	down	XR_003038181.1	NCBI	1964	NC_037341.1:1959126-1964197-	intronic antisense	rna40459	TSNARE1	NC_037341.1:1901664-1982323+
NC_037341.1	1959125	1959545	diffreps_peak_191652	5.37798	420	rna40467	LOC112449591	3.56082	4.18812e-06	0.000138774	down	XR_003038181.1	NCBI	1964	NC_037341.1:1959126-1964197-	intronic antisense	rna40463	TSNARE1	NC_037341.1:1901672-1982323+
NC_037341.1	64996781	64997260	diffreps_peak_198275	5.0469	479	gene18167	LOC104974113	3.28949	8.97639e-06	0.000260924	down		NCBI	1976	NC_037341.1:64995561-64997536-	intron sense-overlapping	rna41525	VPS13B	NC_037341.1:64454510-65259452-
NC_037341.1	64996781	64997260	diffreps_peak_198275	5.0469	479	gene18167	LOC104974113	3.28949	8.97639e-06	0.000260924	down		NCBI	1976	NC_037341.1:64995561-64997536-	intron sense-overlapping	rna41527	VPS13B	NC_037341.1:64816766-65259452-
NC_037341.1	64996781	64997260	diffreps_peak_198275	5.0469	479	gene18167	LOC104974113	3.28949	8.97639e-06	0.000260924	down		NCBI	1976	NC_037341.1:64995561-64997536-	intron sense-overlapping	rna41532	VPS13B	NC_037341.1:64978107-65259452-
NC_037341.1	64996781	64997260	diffreps_peak_198275	5.0469	479	gene18167	LOC104974113	3.28949	8.97639e-06	0.000260924	down		NCBI	1976	NC_037341.1:64995561-64997536-	intron sense-overlapping	rna41520	VPS13B	NC_037341.1:64453295-65259216-
NC_037341.1	64996781	64997260	diffreps_peak_198275	5.0469	479	gene18167	LOC104974113	3.28949	8.97639e-06	0.000260924	down		NCBI	1976	NC_037341.1:64995561-64997536-	intron sense-overlapping	rna41521	VPS13B	NC_037341.1:64453296-65259452-
NC_037341.1	64996781	64997260	diffreps_peak_198275	5.0469	479	gene18167	LOC104974113	3.28949	8.97639e-06	0.000260924	down		NCBI	1976	NC_037341.1:64995561-64997536-	intron sense-overlapping	rna41529	VPS13B	NC_037341.1:64820107-65259452-
NC_037341.1	64996781	64997260	diffreps_peak_198275	5.0469	479	gene18167	LOC104974113	3.28949	8.97639e-06	0.000260924	down		NCBI	1976	NC_037341.1:64995561-64997536-	intron sense-overlapping	rna41531	VPS13B	NC_037341.1:64912289-65259452-
NC_037341.1	64996781	64997260	diffreps_peak_198275	5.0469	479	gene18167	LOC104974113	3.28949	8.97639e-06	0.000260924	down		NCBI	1976	NC_037341.1:64995561-64997536-	intron sense-overlapping	rna41533	VPS13B	NC_037341.1:64995428-65259452-
NC_037341.1	64996781	64997260	diffreps_peak_198275	5.0469	479	gene18167	LOC104974113	3.28949	8.97639e-06	0.000260924	down		NCBI	1976	NC_037341.1:64995561-64997536-	intron sense-overlapping	rna41530	VPS13B	NC_037341.1:64882002-65259452-
NC_037341.1	64996781	64997260	diffreps_peak_198275	5.0469	479	gene18167	LOC104974113	3.28949	8.97639e-06	0.000260924	down		NCBI	1976	NC_037341.1:64995561-64997536-	intron sense-overlapping	rna41526	VPS13B	NC_037341.1:64454510-65259452-
NC_037341.1	64996781	64997260	diffreps_peak_198275	5.0469	479	gene18167	LOC104974113	3.28949	8.97639e-06	0.000260924	down		NCBI	1976	NC_037341.1:64995561-64997536-	intron sense-overlapping	rna41522	VPS13B	NC_037341.1:64453296-65259452-
NC_037341.1	64996781	64997260	diffreps_peak_198275	5.0469	479	gene18167	LOC104974113	3.28949	8.97639e-06	0.000260924	down		NCBI	1976	NC_037341.1:64995561-64997536-	intron sense-overlapping	rna41524	VPS13B	NC_037341.1:64453296-65259440-
NC_037341.1	64996781	64997260	diffreps_peak_198275	5.0469	479	gene18167	LOC104974113	3.28949	8.97639e-06	0.000260924	down		NCBI	1976	NC_037341.1:64995561-64997536-	intron sense-overlapping	rna41523	VPS13B	NC_037341.1:64453296-65259452-
NC_037329.1	65425661	65426250	diffreps_peak_23870	5.37829	589	rna4300	LOC100847374	2.51711	4.18517e-06	0.00013871	down	XR_003030962.1	NCBI	2033	NC_037329.1:65424670-65523442-	intronic antisense	rna4310	ACTR3	NC_037329.1:65522586-65569993+
NC_037347.1	62814841	62815700	diffreps_peak_274417	5.9347	859	rna58575	LOC112443013	3.15791	1.16224e-06	5.02231e-05	down	XR_003031284.1	NCBI	2053	NC_037347.1:62814256-62816645+	natural antisense	rna58574	ROPN1L	NC_037347.1:62795144-62814323-
NC_037332.1	74387921	74388980	diffreps_peak_76298	9.10746	1059	gene7018	LOC112441524	7.52899	7.80793e-10	4.99232e-07	down		NCBI	2072	NC_037332.1:74386758-74389861+	intergenic
NC_037347.1	14475601	14476220	diffreps_peak_269727	8.47813	619	rna57974	LOC112442991	4.82443	3.32562e-09	9.70298e-07	down	XR_003031223.1	NCBI	2100	NC_037347.1:14365319-14477078+	intronic antisense	rna57979	CWC27	NC_037347.1:14473215-14726405-
NC_037347.1	14475601	14476220	diffreps_peak_269727	8.47813	619	rna57974	LOC112442991	4.82443	3.32562e-09	9.70298e-07	down	XR_003031223.1	NCBI	2100	NC_037347.1:14365319-14477078+	intronic antisense	rna57978	CWC27	NC_037347.1:14466135-14726313-
NC_037356.1	18012741	18013430	diffreps_peak_336995	5.33598	689	rna73326	LOC112444864	6.57496	4.6134e-06	0.000150424	down	XR_003033240.1	NCBI	2124	NC_037356.1:18009486-18013430+	intergenic
NC_037344.1	55483910	55484400	diffreps_peak_229947	6.90143	490	rna48144	LOC101904902	3.24071	1.25478e-07	9.44827e-06	down	XR_003030031.1	NCBI	2133	NC_037344.1:55419179-55484916-	intronic antisense	rna48140	ACAD10	NC_037344.1:55400977-55448479+
NC_037344.1	55483910	55484400	diffreps_peak_229947	6.90143	490	rna48144	LOC101904902	3.24071	1.25478e-07	9.44827e-06	down	XR_003030031.1	NCBI	2133	NC_037344.1:55419179-55484916-	intronic antisense	rna48143	ACAD10	NC_037344.1:55409124-55450229+
NC_037344.1	55483910	55484400	diffreps_peak_229947	6.90143	490	rna48144	LOC101904902	3.24071	1.25478e-07	9.44827e-06	down	XR_003030031.1	NCBI	2133	NC_037344.1:55419179-55484916-	intronic antisense	rna48137	ACAD10	NC_037344.1:55400967-55450226+
NC_037344.1	55483910	55484400	diffreps_peak_229947	6.90143	490	rna48144	LOC101904902	3.24071	1.25478e-07	9.44827e-06	down	XR_003030031.1	NCBI	2133	NC_037344.1:55419179-55484916-	intronic antisense	rna48142	ACAD10	NC_037344.1:55401023-55450323+
NC_037344.1	55483910	55484400	diffreps_peak_229947	6.90143	490	rna48144	LOC101904902	3.24071	1.25478e-07	9.44827e-06	down	XR_003030031.1	NCBI	2133	NC_037344.1:55419179-55484916-	intronic antisense	rna48141	ACAD10	NC_037344.1:55400988-55448734+
NC_037344.1	55483910	55484400	diffreps_peak_229947	6.90143	490	rna48144	LOC101904902	3.24071	1.25478e-07	9.44827e-06	down	XR_003030031.1	NCBI	2133	NC_037344.1:55419179-55484916-	intronic antisense	rna48139	ACAD10	NC_037344.1:55400975-55448479+
NC_037344.1	55483910	55484400	diffreps_peak_229947	6.90143	490	rna48144	LOC101904902	3.24071	1.25478e-07	9.44827e-06	down	XR_003030031.1	NCBI	2133	NC_037344.1:55419179-55484916-	intronic antisense	rna48136	ACAD10	NC_037344.1:55400954-55450226+
NC_037331.1	100222121	100222860	diffreps_peak_63607	5.74346	739	gene5606	LOC786173	4.93266	1.80527e-06	7.10856e-05	down		NCBI	2158	NC_037331.1:100220919-100223076+	intergenic
NC_037348.1	49351631	49351935	diffreps_peak_281054	9.3704	304	rna59998	LOC104975415	4.31269	4.2619e-10	4.12084e-07	down	XR_003031457.1	NCBI	2175	NC_037348.1:49310227-49365760+	bidirectional	rna59997	FBXO33	NC_037348.1:49289714-49310143-
NC_037338.1	19599725	19600340	diffreps_peak_156505	8.08189	615	rna32845	LOC107132911	17.378	8.28157e-09	1.64799e-06	down	XR_003037119.1	NCBI	2177	NC_037338.1:19599726-19602015+	intergenic
NC_037339.1	35850061	35850820	diffreps_peak_174560	5.84314	759	rna36578	IL17D	6.89198	1.43504e-06	5.90786e-05	down	XR_003037544.1	NCBI	2227	NC_037339.1:35848715-35851779-	exon sense-overlapping	rna36575	IL17D	NC_037339.1:35844742-35851779-
NC_037339.1	35850061	35850820	diffreps_peak_174560	5.84314	759	rna36578	IL17D	6.89198	1.43504e-06	5.90786e-05	down	XR_003037544.1	NCBI	2227	NC_037339.1:35848715-35851779-	exon sense-overlapping	rna36569	IL17D	NC_037339.1:35844742-35851779-
NC_037339.1	35850061	35850820	diffreps_peak_174560	5.84314	759	rna36578	IL17D	6.89198	1.43504e-06	5.90786e-05	down	XR_003037544.1	NCBI	2227	NC_037339.1:35848715-35851779-	exon sense-overlapping	rna36573	IL17D	NC_037339.1:35844742-35851779-
NC_037339.1	35850061	35850820	diffreps_peak_174560	5.84314	759	rna36578	IL17D	6.89198	1.43504e-06	5.90786e-05	down	XR_003037544.1	NCBI	2227	NC_037339.1:35848715-35851779-	exon sense-overlapping	rna36574	IL17D	NC_037339.1:35844742-35851779-
NC_037339.1	35850061	35850820	diffreps_peak_174560	5.84314	759	rna36578	IL17D	6.89198	1.43504e-06	5.90786e-05	down	XR_003037544.1	NCBI	2227	NC_037339.1:35848715-35851779-	exon sense-overlapping	rna36568	IL17D	NC_037339.1:35818185-35851779-
NC_037339.1	35850061	35850820	diffreps_peak_174560	5.84314	759	rna36578	IL17D	6.89198	1.43504e-06	5.90786e-05	down	XR_003037544.1	NCBI	2227	NC_037339.1:35848715-35851779-	exon sense-overlapping	rna36571	IL17D	NC_037339.1:35844742-35851779-
NC_037353.1	22478541	22478767	diffreps_peak_321755	7.81894	226	rna69964	LOC101908075	5.09756	1.51725e-08	2.31701e-06	down	XR_815696.3	NCBI	2235	NC_037353.1:22439912-22478767+	natural antisense	rna69962	FBXW4	NC_037353.1:22357362-22440229-
NC_037353.1	22478541	22478767	diffreps_peak_321755	7.81894	226	rna69964	LOC101908075	5.09756	1.51725e-08	2.31701e-06	down	XR_815696.3	NCBI	2235	NC_037353.1:22439912-22478767+	intronic antisense	rna69961	FBXW4	NC_037353.1:22357362-22440402-
NC_037353.1	22478541	22478767	diffreps_peak_321755	7.81894	226	rna69964	LOC101908075	5.09756	1.51725e-08	2.31701e-06	down	XR_815696.3	NCBI	2235	NC_037353.1:22439912-22478767+	natural antisense	rna69963	FBXW4	NC_037353.1:22358490-22440702-
NC_037351.1	2409361	2410640	diffreps_peak_302963	9.61426	1279	rna65717	LOC100848212	3.31796	2.43076e-10	3.8377e-07	down	XR_003032431.1	NCBI	2261	NC_037351.1:2404252-2411159+	bidirectional	rna65711	ZNF236	NC_037351.1:2334176-2404240-
NC_037351.1	2409361	2410640	diffreps_peak_302963	9.61426	1279	rna65717	LOC100848212	3.31796	2.43076e-10	3.8377e-07	down	XR_003032431.1	NCBI	2261	NC_037351.1:2404252-2411159+	bidirectional	rna65714	ZNF236	NC_037351.1:2334176-2404240-
NC_037351.1	2409361	2410640	diffreps_peak_302963	9.61426	1279	rna65717	LOC100848212	3.31796	2.43076e-10	3.8377e-07	down	XR_003032431.1	NCBI	2261	NC_037351.1:2404252-2411159+	bidirectional	rna65716	ZNF236	NC_037351.1:2345258-2404240-
NC_037351.1	2409361	2410640	diffreps_peak_302963	9.61426	1279	rna65717	LOC100848212	3.31796	2.43076e-10	3.8377e-07	down	XR_003032431.1	NCBI	2261	NC_037351.1:2404252-2411159+	bidirectional	rna65712	ZNF236	NC_037351.1:2334176-2404240-
NC_037351.1	2409361	2410640	diffreps_peak_302963	9.61426	1279	rna65717	LOC100848212	3.31796	2.43076e-10	3.8377e-07	down	XR_003032431.1	NCBI	2261	NC_037351.1:2404252-2411159+	bidirectional	rna65715	ZNF236	NC_037351.1:2334176-2403381-
NC_037351.1	2409361	2410640	diffreps_peak_302963	9.61426	1279	rna65717	LOC100848212	3.31796	2.43076e-10	3.8377e-07	down	XR_003032431.1	NCBI	2261	NC_037351.1:2404252-2411159+	bidirectional	rna65713	ZNF236	NC_037351.1:2334176-2404240-
NC_037339.1	86334236	86335800	diffreps_peak_178006	7.69588	1564	rna37112	LOC112449098	3.22307	2.01427e-08	2.72648e-06	down	XR_003037590.1	NCBI	2269	NC_037339.1:86333551-86336299-	intronic antisense	rna37109	ATP11A	NC_037339.1:86322120-86386833+
NC_037339.1	86334236	86335800	diffreps_peak_178006	7.69588	1564	rna37112	LOC112449098	3.22307	2.01427e-08	2.72648e-06	down	XR_003037590.1	NCBI	2269	NC_037339.1:86333551-86336299-	intronic antisense	rna37106	ATP11A	NC_037339.1:86288120-86392484+
NC_037339.1	86334236	86335800	diffreps_peak_178006	7.69588	1564	rna37112	LOC112449098	3.22307	2.01427e-08	2.72648e-06	down	XR_003037590.1	NCBI	2269	NC_037339.1:86333551-86336299-	intronic antisense	rna37110	ATP11A	NC_037339.1:86322121-86392484+
NC_037339.1	86334236	86335800	diffreps_peak_178006	7.69588	1564	rna37112	LOC112449098	3.22307	2.01427e-08	2.72648e-06	down	XR_003037590.1	NCBI	2269	NC_037339.1:86333551-86336299-	intronic antisense	rna37108	ATP11A	NC_037339.1:86322120-86392484+
NC_037339.1	86334236	86335800	diffreps_peak_178006	7.69588	1564	rna37112	LOC112449098	3.22307	2.01427e-08	2.72648e-06	down	XR_003037590.1	NCBI	2269	NC_037339.1:86333551-86336299-	intronic antisense	rna37107	ATP11A	NC_037339.1:86322120-86392484+
NC_037330.1	29963201	29963502	diffreps_peak_39554	5.1789	301	rna8315	LOC101908104	4.08583	6.62366e-06	0.000202482	down	XR_233941.4	NCBI	2270	NC_037330.1:29962720-29970172+	bidirectional	rna8312	MAGI3	NC_037330.1:29703392-29962603-
NC_037330.1	29963201	29963502	diffreps_peak_39554	5.1789	301	rna8315	LOC101908104	4.08583	6.62366e-06	0.000202482	down	XR_233941.4	NCBI	2270	NC_037330.1:29962720-29970172+	bidirectional	rna8311	MAGI3	NC_037330.1:29703392-29962607-
NC_037330.1	29963201	29963502	diffreps_peak_39554	5.1789	301	rna8315	LOC101908104	4.08583	6.62366e-06	0.000202482	down	XR_233941.4	NCBI	2270	NC_037330.1:29962720-29970172+	bidirectional	rna8309	MAGI3	NC_037330.1:29703286-29962037-
NC_037330.1	29963201	29963502	diffreps_peak_39554	5.1789	301	rna8315	LOC101908104	4.08583	6.62366e-06	0.000202482	down	XR_233941.4	NCBI	2270	NC_037330.1:29962720-29970172+	bidirectional	rna8310	MAGI3	NC_037330.1:29703392-29962607-
NC_037352.1	629930	630602	diffreps_peak_309399	8.74532	672	rna67044	NARFL	2.84487	1.79756e-09	6.85029e-07	down	XR_239936.3	NCBI	2287	NC_037352.1:629086-635399-	exon sense-overlapping	rna67042	NARFL	NC_037352.1:628542-635065-
NC_037352.1	629930	630602	diffreps_peak_309399	8.74532	672	rna67044	NARFL	2.84487	1.79756e-09	6.85029e-07	down	XR_239936.3	NCBI	2287	NC_037352.1:629086-635399-	exon sense-overlapping	rna67043	NARFL	NC_037352.1:628542-634799-
NC_037328.1	64288541	64288840	diffreps_peak_4831	5.24542	299	rna824	TIMMDC1	17.1017	5.68306e-06	0.000178446	down	XR_003037671.1	NCBI	2298	NC_037328.1:64275346-64295453+	exon sense-overlapping	rna828	TIMMDC1	NC_037328.1:64275417-64295231+
NC_037328.1	64288541	64288840	diffreps_peak_4831	5.24542	299	rna824	TIMMDC1	17.1017	5.68306e-06	0.000178446	down	XR_003037671.1	NCBI	2298	NC_037328.1:64275346-64295453+	exon sense-overlapping	rna827	TIMMDC1	NC_037328.1:64275355-64295453+
NC_037328.1	64288541	64288840	diffreps_peak_4831	5.24542	299	rna824	TIMMDC1	17.1017	5.68306e-06	0.000178446	down	XR_003037671.1	NCBI	2298	NC_037328.1:64275346-64295453+	exon sense-overlapping	rna826	TIMMDC1	NC_037328.1:64275354-64295453+
NC_037345.1	43181601	43182160	diffreps_peak_241311	8.03066	559	gene22403	LOC101908111	4.77175	9.31846e-09	1.7597e-06	down		NCBI	2305	NC_037345.1:43180557-43182861+	intergenic
NC_037346.1	33298780	33299080	diffreps_peak_258212	7.32621	300	rna55116	LOC104975044	169.3	4.71836e-08	4.73692e-06	down	XR_813274.3	NCBI	2310	NC_037346.1:33286858-33300385+	natural antisense	rna55115	PIGL	NC_037346.1:33286842-33326729-
NC_037346.1	33298780	33299080	diffreps_peak_258212	7.32621	300	rna55116	LOC104975044	169.3	4.71836e-08	4.73692e-06	down	XR_813274.3	NCBI	2310	NC_037346.1:33286858-33300385+	natural antisense	rna55113	PIGL	NC_037346.1:33276803-33326729-
NC_037346.1	33298780	33299080	diffreps_peak_258212	7.32621	300	rna55116	LOC104975044	169.3	4.71836e-08	4.73692e-06	down	XR_813274.3	NCBI	2310	NC_037346.1:33286858-33300385+	natural antisense	rna55114	PIGL	NC_037346.1:33284684-33326705-
NC_037345.1	35720369	35720596	diffreps_peak_240215	7.66291	227	rna50490	PRMT7	3.98891	2.17317e-08	2.8557e-06	down	XR_003030174.1	NCBI	2371	NC_037345.1:35680873-35720596+	exon sense-overlapping	rna50487	PRMT7	NC_037345.1:35680873-35721882+
NC_037345.1	35720369	35720596	diffreps_peak_240215	7.66291	227	rna50490	PRMT7	3.98891	2.17317e-08	2.8557e-06	down	XR_003030174.1	NCBI	2371	NC_037345.1:35680873-35720596+	exon sense-overlapping	rna50489	PRMT7	NC_037345.1:35680873-35721707+
NC_037345.1	35720369	35720596	diffreps_peak_240215	7.66291	227	rna50490	PRMT7	3.98891	2.17317e-08	2.8557e-06	down	XR_003030174.1	NCBI	2371	NC_037345.1:35680873-35720596+	exon sense-overlapping	rna50488	PRMT7	NC_037345.1:35680873-35721882+
NC_037345.1	35720369	35720596	diffreps_peak_240215	7.66291	227	rna50490	PRMT7	3.98891	2.17317e-08	2.8557e-06	down	XR_003030174.1	NCBI	2371	NC_037345.1:35680873-35720596+	exon sense-overlapping	rna50492	PRMT7	NC_037345.1:35692701-35721882+
NC_037345.1	35720369	35720596	diffreps_peak_240215	7.66291	227	rna50490	PRMT7	3.98891	2.17317e-08	2.8557e-06	down	XR_003030174.1	NCBI	2371	NC_037345.1:35680873-35720596+	exon sense-overlapping	rna50491	PRMT7	NC_037345.1:35680939-35720588+
NC_037352.1	4103582	4105179	diffreps_peak_311344	8.91586	1597	rna67586	EEF2KMT	3.73625	1.21378e-09	5.83157e-07	down	XR_003032539.1	NCBI	2395	NC_037352.1:4101434-4112376-	exon sense-overlapping	rna67587	EEF2KMT	NC_037352.1:4101448-4112329-
NC_037352.1	4103582	4105179	diffreps_peak_311344	8.91586	1597	rna67586	EEF2KMT	3.73625	1.21378e-09	5.83157e-07	down	XR_003032539.1	NCBI	2395	NC_037352.1:4101434-4112376-	exon sense-overlapping	rna67589	EEF2KMT	NC_037352.1:4103802-4112286-
NC_037352.1	4103582	4105179	diffreps_peak_311344	8.91586	1597	rna67586	EEF2KMT	3.73625	1.21378e-09	5.83157e-07	down	XR_003032539.1	NCBI	2395	NC_037352.1:4101434-4112376-	natural antisense	rna67585	ALG1	NC_037352.1:4088150-4102273+
NC_037352.1	4103582	4105179	diffreps_peak_311344	8.91586	1597	rna67586	EEF2KMT	3.73625	1.21378e-09	5.83157e-07	down	XR_003032539.1	NCBI	2395	NC_037352.1:4101434-4112376-	natural antisense	rna67584	ALG1	NC_037352.1:4088137-4103061+
NC_037342.1	77582861	77583580	diffreps_peak_210520	5.75651	719	gene19510	LOC100848627	14.2126	1.75182e-06	6.93839e-05	down		NCBI	2452	NC_037342.1:77582785-77585236+	intergenic
NW_020190496.1	123247	124320	diffreps_peak_357656	10.3171	1073	rna78201	LOC101902025	10.0204	4.81798e-11	3.74503e-07	down	XR_816996.3	NCBI	2465	NW_020190496.1:122201-125266+	intronic antisense	rna78196	LOC100296695	NW_020190496.1:74310-278338-
NC_037353.1	10779512	10780180	diffreps_peak_319815	6.92489	668	rna69434	LOC104975941	6.77715	1.18881e-07	9.10323e-06	down	XR_003032809.1	NCBI	2469	NC_037353.1:10755584-10781292+	intergenic
NC_037330.1	19719497	19720340	diffreps_peak_37343	8.62133	843	rna7782	LOC104971501	3.49547	2.39152e-09	7.98617e-07	down	XR_805374.3	NCBI	2470	NC_037330.1:19718767-19721699+	natural antisense	rna7780	GABPB2	NC_037330.1:19693579-19719499-
NC_037330.1	19719497	19720340	diffreps_peak_37343	8.62133	843	rna7782	LOC104971501	3.49547	2.39152e-09	7.98617e-07	down	XR_805374.3	NCBI	2470	NC_037330.1:19718767-19721699+	natural antisense	rna7777	GABPB2	NC_037330.1:19693579-19719499-
NC_037330.1	19719497	19720340	diffreps_peak_37343	8.62133	843	rna7782	LOC104971501	3.49547	2.39152e-09	7.98617e-07	down	XR_805374.3	NCBI	2470	NC_037330.1:19718767-19721699+	natural antisense	rna7778	GABPB2	NC_037330.1:19693579-19719499-
NC_037330.1	19719497	19720340	diffreps_peak_37343	8.62133	843	rna7782	LOC104971501	3.49547	2.39152e-09	7.98617e-07	down	XR_805374.3	NCBI	2470	NC_037330.1:19718767-19721699+	natural antisense	rna7784	MLLT11	NC_037330.1:19721036-19726107-
NC_037330.1	19719497	19720340	diffreps_peak_37343	8.62133	843	rna7782	LOC104971501	3.49547	2.39152e-09	7.98617e-07	down	XR_805374.3	NCBI	2470	NC_037330.1:19718767-19721699+	natural antisense	rna7779	GABPB2	NC_037330.1:19693579-19719499-
NC_037330.1	19719497	19720340	diffreps_peak_37343	8.62133	843	rna7782	LOC104971501	3.49547	2.39152e-09	7.98617e-07	down	XR_805374.3	NCBI	2470	NC_037330.1:19718767-19721699+	natural antisense	rna7783	MLLT11	NC_037330.1:19721036-19730753-
NC_037348.1	33007701	33008040	diffreps_peak_279149	5.60655	339	rna59582	LOC112443147	11.4465	2.47429e-06	9.08442e-05	down	XR_003031430.1	NCBI	2545	NC_037348.1:33007194-33009738+	intron sense-overlapping	rna59581	LOC112443149	NC_037348.1:33003285-33017123+
NC_037350.1	33192881	33193397	diffreps_peak_299723	8.08183	516	rna65163	LOC112443816	6.58593	8.28272e-09	1.64799e-06	down	XR_003032211.1	NCBI	2564	NC_037350.1:33189981-33193397+	natural antisense	rna65161	ALDH5A1	NC_037350.1:33181628-33209663-
NC_037350.1	33192881	33193397	diffreps_peak_299723	8.08183	516	rna65163	LOC112443816	6.58593	8.28272e-09	1.64799e-06	down	XR_003032211.1	NCBI	2564	NC_037350.1:33189981-33193397+	natural antisense	rna65162	ALDH5A1	NC_037350.1:33183864-33209632-
NC_037356.1	29647141	29647720	diffreps_peak_338217	5.89397	579	rna73669	LOC101906725	85.9	1.27653e-06	5.40179e-05	down	XR_240634.4	NCBI	2600	NC_037356.1:29645722-29648321-	natural antisense	rna73660	TIRAP	NC_037356.1:29629103-29647269+
NC_037356.1	29647141	29647720	diffreps_peak_338217	5.89397	579	rna73669	LOC101906725	85.9	1.27653e-06	5.40179e-05	down	XR_240634.4	NCBI	2600	NC_037356.1:29645722-29648321-	natural antisense	rna73662	TIRAP	NC_037356.1:29629103-29647269+
NC_037356.1	29647141	29647720	diffreps_peak_338217	5.89397	579	rna73669	LOC101906725	85.9	1.27653e-06	5.40179e-05	down	XR_240634.4	NCBI	2600	NC_037356.1:29645722-29648321-	natural antisense	rna73664	TIRAP	NC_037356.1:29629114-29647269+
NC_037356.1	29647141	29647720	diffreps_peak_338217	5.89397	579	rna73669	LOC101906725	85.9	1.27653e-06	5.40179e-05	down	XR_240634.4	NCBI	2600	NC_037356.1:29645722-29648321-	natural antisense	rna73663	TIRAP	NC_037356.1:29629105-29647269+
NC_037356.1	29647141	29647720	diffreps_peak_338217	5.89397	579	rna73669	LOC101906725	85.9	1.27653e-06	5.40179e-05	down	XR_240634.4	NCBI	2600	NC_037356.1:29645722-29648321-	natural antisense	rna73666	TIRAP	NC_037356.1:29634921-29647269+
NC_037356.1	29647141	29647720	diffreps_peak_338217	5.89397	579	rna73669	LOC101906725	85.9	1.27653e-06	5.40179e-05	down	XR_240634.4	NCBI	2600	NC_037356.1:29645722-29648321-	natural antisense	rna73667	TIRAP	NC_037356.1:29634949-29647269+
NC_037356.1	29647141	29647720	diffreps_peak_338217	5.89397	579	rna73669	LOC101906725	85.9	1.27653e-06	5.40179e-05	down	XR_240634.4	NCBI	2600	NC_037356.1:29645722-29648321-	natural antisense	rna73661	TIRAP	NC_037356.1:29629103-29647269+
NC_037333.1	89307739	89307960	diffreps_peak_91628	6.51064	221	rna19359	LOC104968898	3.05851	3.08572e-07	1.80981e-05	down	XR_003035188.1	NCBI	2670	NC_037333.1:89242376-89309720-	natural antisense	rna19364	EREG	NC_037333.1:89306913-89327084+
NC_037333.1	89307739	89307960	diffreps_peak_91628	6.51064	221	rna19359	LOC104968898	3.05851	3.08572e-07	1.80981e-05	down	XR_003035188.1	NCBI	2670	NC_037333.1:89242376-89309720-	natural antisense	rna19363	EREG	NC_037333.1:89306906-89327084+
NC_037333.1	89307739	89307960	diffreps_peak_91628	6.51064	221	rna19359	LOC104968898	3.05851	3.08572e-07	1.80981e-05	down	XR_003035188.1	NCBI	2670	NC_037333.1:89242376-89309720-	intronic antisense	rna19361	EPGN	NC_037333.1:89244976-89251682+
NC_037333.1	89307739	89307960	diffreps_peak_91628	6.51064	221	rna19359	LOC104968898	3.05851	3.08572e-07	1.80981e-05	down	XR_003035188.1	NCBI	2670	NC_037333.1:89242376-89309720-	intronic antisense	rna19362	EPGN	NC_037333.1:89244977-89251681+
NC_037333.1	89307739	89307960	diffreps_peak_91628	6.51064	221	rna19359	LOC104968898	3.05851	3.08572e-07	1.80981e-05	down	XR_003035188.1	NCBI	2670	NC_037333.1:89242376-89309720-	intronic antisense	rna19347	MTHFD2L	NC_037333.1:89092317-89244968+
NC_037333.1	89307739	89307960	diffreps_peak_91628	6.51064	221	rna19359	LOC104968898	3.05851	3.08572e-07	1.80981e-05	down	XR_003035188.1	NCBI	2670	NC_037333.1:89242376-89309720-	intronic antisense	rna19356	MTHFD2L	NC_037333.1:89095148-89244968+
NC_037333.1	89307739	89307960	diffreps_peak_91628	6.51064	221	rna19359	LOC104968898	3.05851	3.08572e-07	1.80981e-05	down	XR_003035188.1	NCBI	2670	NC_037333.1:89242376-89309720-	intronic antisense	rna19355	MTHFD2L	NC_037333.1:89093264-89244968+
NC_037335.1	67827869	67828680	diffreps_peak_122138	5.1213	811	gene11410	LOC786417	2.52931	7.56312e-06	0.000226695	down		NCBI	2670	NC_037335.1:67827870-67830539+	intergenic
NC_037346.1	46308541	46310919	diffreps_peak_262662	5.63232	2378	rna56440	LOC789694	3.11876	2.33172e-06	8.68716e-05	down	XR_003030927.1	NCBI	2705	NC_037346.1:46308215-46310919-	intergenic
NC_037330.1	16503121	16503580	diffreps_peak_36690	5.18038	459	rna7528	LOC112445944	5.38994	6.60123e-06	0.000201908	down	XR_003033950.1	NCBI	2729	NC_037330.1:16502426-16506936-	natural antisense	rna7525	DENND4B	NC_037330.1:16488950-16503193+
NC_037330.1	16503121	16503580	diffreps_peak_36690	5.18038	459	rna7528	LOC112445944	5.38994	6.60123e-06	0.000201908	down	XR_003033950.1	NCBI	2729	NC_037330.1:16502426-16506936-	natural antisense	rna7524	DENND4B	NC_037330.1:16488561-16503193+
NC_037330.1	16503121	16503580	diffreps_peak_36690	5.18038	459	rna7528	LOC112445944	5.38994	6.60123e-06	0.000201908	down	XR_003033950.1	NCBI	2729	NC_037330.1:16502426-16506936-	natural antisense	rna7523	DENND4B	NC_037330.1:16488290-16503192+
NC_037330.1	16503121	16503580	diffreps_peak_36690	5.18038	459	rna7528	LOC112445944	5.38994	6.60123e-06	0.000201908	down	XR_003033950.1	NCBI	2729	NC_037330.1:16502426-16506936-	natural antisense	rna7526	DENND4B	NC_037330.1:16488950-16503192+
NC_037330.1	16503121	16503580	diffreps_peak_36690	5.18038	459	rna7528	LOC112445944	5.38994	6.60123e-06	0.000201908	down	XR_003033950.1	NCBI	2729	NC_037330.1:16502426-16506936-	natural antisense	rna7527	DENND4B	NC_037330.1:16491957-16503193+
NC_037334.1	5875661	5876100	diffreps_peak_98400	9.11702	439	rna20700	LOC104969050	7.35802	7.638e-10	4.97562e-07	down	XR_807590.3	NCBI	2745	NC_037334.1:5874971-5878059+	bidirectional	rna20698	OCEL1	NC_037334.1:5872491-5874928-
NC_037334.1	5875661	5876100	diffreps_peak_98400	9.11702	439	rna20700	LOC104969050	7.35802	7.638e-10	4.97562e-07	down	XR_807590.3	NCBI	2745	NC_037334.1:5874971-5878059+	bidirectional	rna20697	OCEL1	NC_037334.1:5872491-5874938-
NC_037334.1	5875661	5876100	diffreps_peak_98400	9.11702	439	rna20700	LOC104969050	7.35802	7.638e-10	4.97562e-07	down	XR_807590.3	NCBI	2745	NC_037334.1:5874971-5878059+	bidirectional	rna20696	OCEL1	NC_037334.1:5872486-5874550-
NC_037334.1	5875661	5876100	diffreps_peak_98400	9.11702	439	rna20700	LOC104969050	7.35802	7.638e-10	4.97562e-07	down	XR_807590.3	NCBI	2745	NC_037334.1:5874971-5878059+	bidirectional	rna20699	OCEL1	NC_037334.1:5872496-5874573-
NC_037332.1	113200241	113200640	diffreps_peak_82320	6.31799	399	rna17500	LOC104976976	113.2	4.80854e-07	2.54149e-05	down	XR_001500422.2	NCBI	2766	NC_037332.1:113194124-113201161+	intronic antisense	rna17487	TCF20	NC_037332.1:113103038-113195226-
NC_037332.1	113200241	113200640	diffreps_peak_82320	6.31799	399	rna17500	LOC104976976	113.2	4.80854e-07	2.54149e-05	down	XR_001500422.2	NCBI	2766	NC_037332.1:113194124-113201161+	intronic antisense	rna17494	TCF20	NC_037332.1:113117700-113195226-
NC_037332.1	113200241	113200640	diffreps_peak_82320	6.31799	399	rna17500	LOC104976976	113.2	4.80854e-07	2.54149e-05	down	XR_001500422.2	NCBI	2766	NC_037332.1:113194124-113201161+	intronic antisense	rna17485	TCF20	NC_037332.1:113103035-113195226-
NC_037332.1	113200241	113200640	diffreps_peak_82320	6.31799	399	rna17500	LOC104976976	113.2	4.80854e-07	2.54149e-05	down	XR_001500422.2	NCBI	2766	NC_037332.1:113194124-113201161+	intronic antisense	rna17495	TCF20	NC_037332.1:113117701-113195226-
NC_037332.1	113200241	113200640	diffreps_peak_82320	6.31799	399	rna17500	LOC104976976	113.2	4.80854e-07	2.54149e-05	down	XR_001500422.2	NCBI	2766	NC_037332.1:113194124-113201161+	intronic antisense	rna17491	TCF20	NC_037332.1:113106754-113195226-
NC_037332.1	113200241	113200640	diffreps_peak_82320	6.31799	399	rna17500	LOC104976976	113.2	4.80854e-07	2.54149e-05	down	XR_001500422.2	NCBI	2766	NC_037332.1:113194124-113201161+	intronic antisense	rna17482	TCF20	NC_037332.1:113101868-113195226-
NC_037332.1	113200241	113200640	diffreps_peak_82320	6.31799	399	rna17500	LOC104976976	113.2	4.80854e-07	2.54149e-05	down	XR_001500422.2	NCBI	2766	NC_037332.1:113194124-113201161+	intronic antisense	rna17486	TCF20	NC_037332.1:113103038-113270674-
NC_037332.1	113200241	113200640	diffreps_peak_82320	6.31799	399	rna17500	LOC104976976	113.2	4.80854e-07	2.54149e-05	down	XR_001500422.2	NCBI	2766	NC_037332.1:113194124-113201161+	intronic antisense	rna17497	TCF20	NC_037332.1:113140124-113195226-
NC_037332.1	113200241	113200640	diffreps_peak_82320	6.31799	399	rna17500	LOC104976976	113.2	4.80854e-07	2.54149e-05	down	XR_001500422.2	NCBI	2766	NC_037332.1:113194124-113201161+	intronic antisense	rna17488	TCF20	NC_037332.1:113103038-113195226-
NC_037332.1	113200241	113200640	diffreps_peak_82320	6.31799	399	rna17500	LOC104976976	113.2	4.80854e-07	2.54149e-05	down	XR_001500422.2	NCBI	2766	NC_037332.1:113194124-113201161+	intronic antisense	rna17496	TCF20	NC_037332.1:113136533-113195226-
NC_037332.1	113200241	113200640	diffreps_peak_82320	6.31799	399	rna17500	LOC104976976	113.2	4.80854e-07	2.54149e-05	down	XR_001500422.2	NCBI	2766	NC_037332.1:113194124-113201161+	intronic antisense	rna17492	TCF20	NC_037332.1:113106754-113195226-
NC_037332.1	113200241	113200640	diffreps_peak_82320	6.31799	399	rna17500	LOC104976976	113.2	4.80854e-07	2.54149e-05	down	XR_001500422.2	NCBI	2766	NC_037332.1:113194124-113201161+	intronic antisense	rna17483	TCF20	NC_037332.1:113102015-113195226-
NC_037332.1	113200241	113200640	diffreps_peak_82320	6.31799	399	rna17500	LOC104976976	113.2	4.80854e-07	2.54149e-05	down	XR_001500422.2	NCBI	2766	NC_037332.1:113194124-113201161+	intronic antisense	rna17493	TCF20	NC_037332.1:113108882-113195226-
NC_037332.1	113200241	113200640	diffreps_peak_82320	6.31799	399	rna17500	LOC104976976	113.2	4.80854e-07	2.54149e-05	down	XR_001500422.2	NCBI	2766	NC_037332.1:113194124-113201161+	intronic antisense	rna17481	TCF20	NC_037332.1:113101868-113195226-
NC_037346.1	28431721	28433000	diffreps_peak_257438	5.46416	1279	rna54962	LOC101904128	9.62019	3.4343e-06	0.00011796	down	XR_238671.4	NCBI	2772	NC_037346.1:28429821-28433154+	bidirectional	rna54951	PIK3R5	NC_037346.1:28354265-28428844-
NC_037346.1	28431721	28433000	diffreps_peak_257438	5.46416	1279	rna54962	LOC101904128	9.62019	3.4343e-06	0.00011796	down	XR_238671.4	NCBI	2772	NC_037346.1:28429821-28433154+	bidirectional	rna54950	PIK3R5	NC_037346.1:28354265-28428847-
NC_037346.1	28431721	28433000	diffreps_peak_257438	5.46416	1279	rna54962	LOC101904128	9.62019	3.4343e-06	0.00011796	down	XR_238671.4	NCBI	2772	NC_037346.1:28429821-28433154+	bidirectional	rna54954	PIK3R5	NC_037346.1:28354265-28428838-
NC_037346.1	28431721	28433000	diffreps_peak_257438	5.46416	1279	rna54962	LOC101904128	9.62019	3.4343e-06	0.00011796	down	XR_238671.4	NCBI	2772	NC_037346.1:28429821-28433154+	bidirectional	rna54953	PIK3R5	NC_037346.1:28354265-28428838-
NC_037346.1	28431721	28433000	diffreps_peak_257438	5.46416	1279	rna54962	LOC101904128	9.62019	3.4343e-06	0.00011796	down	XR_238671.4	NCBI	2772	NC_037346.1:28429821-28433154+	bidirectional	rna54948	PIK3R5	NC_037346.1:28354265-28429572-
NC_037346.1	28431721	28433000	diffreps_peak_257438	5.46416	1279	rna54962	LOC101904128	9.62019	3.4343e-06	0.00011796	down	XR_238671.4	NCBI	2772	NC_037346.1:28429821-28433154+	bidirectional	rna54949	PIK3R5	NC_037346.1:28354265-28428847-
NC_037346.1	28431721	28433000	diffreps_peak_257438	5.46416	1279	rna54962	LOC101904128	9.62019	3.4343e-06	0.00011796	down	XR_238671.4	NCBI	2772	NC_037346.1:28429821-28433154+	bidirectional	rna54952	PIK3R5	NC_037346.1:28354265-28428844-
NC_037346.1	28431721	28433000	diffreps_peak_257438	5.46416	1279	rna54962	LOC101904128	9.62019	3.4343e-06	0.00011796	down	XR_238671.4	NCBI	2772	NC_037346.1:28429821-28433154+	bidirectional	rna54947	PIK3R5	NC_037346.1:28354265-28429731-
NC_037355.1	29671681	29672135	diffreps_peak_333429	8.30919	454	rna72553	LOC104969719	3.77364	4.90696e-09	1.19391e-06	down	XR_001495345.2	NCBI	2819	NC_037355.1:29670283-29679205-	bidirectional	rna72555	CHCHD1	NC_037355.1:29679220-29680502+
NC_037356.1	26250483	26250981	diffreps_peak_337842	5.56767	498	rna73433	LOC112444931	3.99198	2.70603e-06	9.73928e-05	down	XR_003033341.1	NCBI	2890	NC_037356.1:26239096-26250981-	natural antisense	rna73431	TSG101	NC_037356.1:26197623-26239210+
NC_037353.1	24861141	24862000	diffreps_peak_322665	8.30107	859	rna70130	LOC104975979	5.92303	4.99954e-09	1.20318e-06	down	XR_003032890.1	NCBI	2906	NC_037353.1:24860880-24867215-	intergenic
NC_037350.1	36104421	36104700	diffreps_peak_299873	6.81465	279	rna65214	LOC100847951	2.47557	1.53234e-07	1.09184e-05	down	XR_814920.3	NCBI	2934	NC_037350.1:36102878-36462808-	intergenic
NC_037342.1	43898041	43899160	diffreps_peak_205871	7.56742	1119	rna42854	LOC107133166	3.58845	2.70756e-08	3.29959e-06	down	XR_001501931.2	NCBI	2946	NC_037342.1:43882781-43899426+	bidirectional	rna42851	RPL27A	NC_037342.1:43879840-43882635-
NC_037346.1	38578041	38578600	diffreps_peak_260179	5.18907	559	rna55630	LOC112442656	2.84578	6.47036e-06	0.000198584	down	XR_003030893.1	NCBI	2966	NC_037346.1:38565281-38578600+	bidirectional	rna55628	SP2	NC_037346.1:38533718-38565136-
NC_037346.1	38578041	38578600	diffreps_peak_260179	5.18907	559	rna55630	LOC112442656	2.84578	6.47036e-06	0.000198584	down	XR_003030893.1	NCBI	2966	NC_037346.1:38565281-38578600+	bidirectional	rna55629	SP2	NC_037346.1:38533720-38565114-
NC_037355.1	2887634	2887838	diffreps_peak_330306	9.16531	204	rna71884	LOC100337323	12.5818	6.83422e-10	4.75064e-07	down	XR_003033073.1	NCBI	2978	NC_037355.1:2843489-2891331-	exon sense-overlapping	rna71890	LOC100337323	NC_037355.1:2843489-2891238-
NC_037355.1	2887634	2887838	diffreps_peak_330306	9.16531	204	rna71884	LOC100337323	12.5818	6.83422e-10	4.75064e-07	down	XR_003033073.1	NCBI	2978	NC_037355.1:2843489-2891331-	exon sense-overlapping	rna71892	LOC100337323	NC_037355.1:2843489-2880691-
NC_037343.1	2906180	2906580	diffreps_peak_211985	6.18604	400	rna44749	LOC112441810	90.7	6.51569e-07	3.20933e-05	down	XR_003029676.1	NCBI	3000	NC_037343.1:2905937-2909053+	bidirectional	rna44746	RBBP5	NC_037343.1:2865363-2905689-
NC_037343.1	2906180	2906580	diffreps_peak_211985	6.18604	400	rna44749	LOC112441810	90.7	6.51569e-07	3.20933e-05	down	XR_003029676.1	NCBI	3000	NC_037343.1:2905937-2909053+	bidirectional	rna44748	RBBP5	NC_037343.1:2866450-2905597-
NC_037343.1	2906180	2906580	diffreps_peak_211985	6.18604	400	rna44749	LOC112441810	90.7	6.51569e-07	3.20933e-05	down	XR_003029676.1	NCBI	3000	NC_037343.1:2905937-2909053+	bidirectional	rna44747	RBBP5	NC_037343.1:2865363-2905688-
NC_037343.1	2906180	2906580	diffreps_peak_211985	6.18604	400	rna44749	LOC112441810	90.7	6.51569e-07	3.20933e-05	down	XR_003029676.1	NCBI	3000	NC_037343.1:2905937-2909053+	bidirectional	rna44745	RBBP5	NC_037343.1:2865363-2905691-
NC_037346.1	42734172	42734807	diffreps_peak_261612	8.06857	635	rna56053	PLEKHH3	2.28491	8.53951e-09	1.67541e-06	down	XR_238748.4	NCBI	3035	NC_037346.1:42725941-42734807-	exon sense-overlapping	rna56057	PLEKHH3	NC_037346.1:42725941-42733713-
NC_037346.1	42734172	42734807	diffreps_peak_261612	8.06857	635	rna56053	PLEKHH3	2.28491	8.53951e-09	1.67541e-06	down	XR_238748.4	NCBI	3035	NC_037346.1:42725941-42734807-	exon sense-overlapping	rna56056	PLEKHH3	NC_037346.1:42725941-42734166-
NC_037346.1	42734172	42734807	diffreps_peak_261612	8.06857	635	rna56053	PLEKHH3	2.28491	8.53951e-09	1.67541e-06	down	XR_238748.4	NCBI	3035	NC_037346.1:42725941-42734807-	exon sense-overlapping	rna56055	PLEKHH3	NC_037346.1:42725941-42734803-
NC_037346.1	42734172	42734807	diffreps_peak_261612	8.06857	635	rna56053	PLEKHH3	2.28491	8.53951e-09	1.67541e-06	down	XR_238748.4	NCBI	3035	NC_037346.1:42725941-42734807-	exon sense-overlapping	rna56052	PLEKHH3	NC_037346.1:42725940-42734368-
NC_037346.1	42734172	42734807	diffreps_peak_261612	8.06857	635	rna56053	PLEKHH3	2.28491	8.53951e-09	1.67541e-06	down	XR_238748.4	NCBI	3035	NC_037346.1:42725941-42734807-	exon sense-overlapping	rna56054	PLEKHH3	NC_037346.1:42725941-42734805-
NC_037346.1	21299421	21300020	diffreps_peak_254554	7.63622	599	rna54165	LOC101904701	14.3781	2.31092e-08	2.96539e-06	down	XR_003030802.1	NCBI	3064	NC_037346.1:21288234-21300224+	natural antisense	rna54175	SLC6A4	NC_037346.1:21290406-21311710-
NC_037346.1	21299421	21300020	diffreps_peak_254554	7.63622	599	rna54165	LOC101904701	14.3781	2.31092e-08	2.96539e-06	down	XR_003030802.1	NCBI	3064	NC_037346.1:21288234-21300224+	natural antisense	rna54174	SLC6A4	NC_037346.1:21290406-21323579-
NC_037346.1	21299421	21300020	diffreps_peak_254554	7.63622	599	rna54165	LOC101904701	14.3781	2.31092e-08	2.96539e-06	down	XR_003030802.1	NCBI	3064	NC_037346.1:21288234-21300224+	natural antisense	rna54176	SLC6A4	NC_037346.1:21290410-21310958-
NW_020192122.1	42301	43120	diffreps_peak_359790	5.72341	819	rna78652	LOC613985	2.52915	1.89058e-06	7.37008e-05	down	XR_003033777.1	NCBI	3099	NW_020192122.1:30011-43432+	intergenic
NC_037329.1	22796754	22797452	diffreps_peak_19517	8.61669	698	rna3607	SP3	2.7881	2.4172e-09	8.02055e-07	down	XR_003030657.1	NCBI	3110	NC_037329.1:22796755-22855038+	exon sense-overlapping	rna3608	SP3	NC_037329.1:22796816-22855038+
NW_020191629.1	161321	162121	diffreps_peak_359217	7.17989	800	rna78559	LOC112445697	4.6086	6.60864e-08	6.01745e-06	down	XR_003033756.1	NCBI	3169	NW_020191629.1:158773-172289+	intergenic
NW_020191629.1	171107	172289	diffreps_peak_359221	7.35304	1182	rna78559	LOC112445697	3.85058	4.43565e-08	4.53262e-06	down	XR_003033756.1	NCBI	3169	NW_020191629.1:158773-172289+	intergenic
NC_037334.1	43381081	43382760	diffreps_peak_106445	6.53261	1679	rna22888	LOC112447411	2.5764	2.9335e-07	1.74419e-05	down	XR_003035600.1	NCBI	3189	NC_037334.1:43379673-43383639+	natural antisense	rna22886	PLPPR3	NC_037334.1:43378335-43387618-
NC_037334.1	43381081	43382760	diffreps_peak_106445	6.53261	1679	rna22888	LOC112447411	2.5764	2.9335e-07	1.74419e-05	down	XR_003035600.1	NCBI	3189	NC_037334.1:43379673-43383639+	natural antisense	rna22887	PLPPR3	NC_037334.1:43378392-43387618-
NC_037349.1	11403681	11404280	diffreps_peak_285693	6.65926	599	gene26956	LOC101902747	5.35078	2.1915e-07	1.40986e-05	down		NCBI	3190	NC_037349.1:11402914-11406103+	intron sense-overlapping	rna61121	CTDSPL	NC_037349.1:11308925-11430280+
NC_037349.1	11403681	11404280	diffreps_peak_285693	6.65926	599	gene26956	LOC101902747	5.35078	2.1915e-07	1.40986e-05	down		NCBI	3190	NC_037349.1:11402914-11406103+	intron sense-overlapping	rna61120	CTDSPL	NC_037349.1:11308887-11433803+
NC_037329.1	18754201	18754980	diffreps_peak_19181	8.85673	779	rna3497	LOC112442547	7.20079	1.39082e-09	6.12483e-07	down	XR_003030637.1	NCBI	3214	NC_037329.1:18753186-18760578-	intergenic
NC_037352.1	27490601	27492040	diffreps_peak_314906	9.06451	1439	rna68409	LOC101905312	4.83435	8.61975e-10	5.1249e-07	down	XR_240040.1	NCBI	3269	NC_037352.1:27489617-27493072-	bidirectional	rna68410	ARMC5	NC_037352.1:27493287-27500856+
NC_037349.1	59507981	59508400	diffreps_peak_292982	7.073	419	rna63121	LOC107131703	12.161	8.45279e-08	7.15147e-06	down	XR_001494807.2	NCBI	3288	NC_037349.1:59504583-59508843-	bidirectional	rna63125	RUVBL1	NC_037349.1:59509018-59540338+
NC_037349.1	59507981	59508400	diffreps_peak_292982	7.073	419	rna63121	LOC107131703	12.161	8.45279e-08	7.15147e-06	down	XR_001494807.2	NCBI	3288	NC_037349.1:59504583-59508843-	bidirectional	rna63124	RUVBL1	NC_037349.1:59508968-59540346+
NC_037350.1	6585381	6585780	diffreps_peak_293964	8.37293	399	rna63305	LOC101904622	8.89381	4.23714e-09	1.10034e-06	down	XR_001494814.2	NCBI	3296	NC_037350.1:6579609-6587055-	intergenic
NC_037346.1	42886121	42886580	diffreps_peak_261701	5.36262	459	rna56090	LOC539069	7.27545	4.33892e-06	0.000142841	down	XR_003030915.1	NCBI	3305	NC_037346.1:42881006-42902384+	intergenic
NC_037333.1	116385081	116385653	diffreps_peak_95865	8.94663	572	rna20101	MXD4	4.4129	1.13076e-09	5.71559e-07	down	XR_001500534.2	NCBI	3305	NC_037333.1:116371436-116385653+	exon sense-overlapping	rna20102	MXD4	NC_037333.1:116371462-116382864+
NC_037333.1	116371435	116371673	diffreps_peak_95853	7.93432	238	rna20101	MXD4	3.16237	1.16328e-08	1.99941e-06	down	XR_001500534.2	NCBI	3305	NC_037333.1:116371436-116385653+	exon sense-overlapping	rna20102	MXD4	NC_037333.1:116371462-116382864+
NC_037333.1	116384241	116384740	diffreps_peak_95864	7.68467	499	rna20101	MXD4	2.27181	2.06693e-08	2.76603e-06	down	XR_001500534.2	NCBI	3305	NC_037333.1:116371436-116385653+	exon sense-overlapping	rna20102	MXD4	NC_037333.1:116371462-116382864+
NC_037344.1	62496341	62496748	diffreps_peak_231115	7.04266	407	rna48384	LOC104974669	6.18711	9.06439e-08	7.54426e-06	down	XR_812430.2	NCBI	3332	NC_037344.1:62492635-62496748-	intergenic
NC_037351.1	61049821	61050620	diffreps_peak_308625	8.94569	799	rna66856	LOC112444164	12.3659	1.13321e-09	5.71559e-07	down	XR_003032396.1	NCBI	3333	NC_037351.1:61048928-61055324-	bidirectional	rna66857	PHLPP1	NC_037351.1:61055785-61278028+
NC_037330.1	92006881	92007660	diffreps_peak_46150	7.29706	779	rna9541	SSBP3	4.03375	5.04592e-08	4.96321e-06	down	XR_003033843.1	NCBI	3340	NC_037330.1:91841572-92007897+	exon sense-overlapping	rna9542	SSBP3	NC_037330.1:91841572-92006808+
NC_037330.1	92006881	92007660	diffreps_peak_46150	7.29706	779	rna9541	SSBP3	4.03375	5.04592e-08	4.96321e-06	down	XR_003033843.1	NCBI	3340	NC_037330.1:91841572-92007897+	exon sense-overlapping	rna9545	SSBP3	NC_037330.1:91841576-92006821+
NC_037330.1	92006881	92007660	diffreps_peak_46150	7.29706	779	rna9541	SSBP3	4.03375	5.04592e-08	4.96321e-06	down	XR_003033843.1	NCBI	3340	NC_037330.1:91841572-92007897+	exon sense-overlapping	rna9546	SSBP3	NC_037330.1:91841707-92006440+
NC_037342.1	1673241	1673600	diffreps_peak_200043	5.03794	359	gene18367	LOC104974155	6.77049	9.16344e-06	0.000264648	down		NCBI	3404	NC_037342.1:1672041-1675444+	intergenic
NC_037338.1	43606741	43607639	diffreps_peak_158904	6.77619	898	rna33336	LOC101903397	2.45104	1.67419e-07	1.16369e-05	down	XR_001501321.2	NCBI	3450	NC_037338.1:43604632-43625094-	bidirectional	rna33337	REL	NC_037338.1:43625547-43662860+
NC_037352.1	1719935	1720308	diffreps_peak_310087	10.0115	373	rna67218	LOC101906195	5.95929	9.73956e-11	3.74503e-07	down	XR_001495042.2	NCBI	3483	NC_037352.1:1715673-1724829+	natural antisense	rna67217	CASKIN1	NC_037352.1:1710648-1728751-
NC_037330.1	118413601	118414200	diffreps_peak_51743	7.42858	599	rna10825	LOC101907383	2.51882	3.7275e-08	4.032e-06	down	XR_003034115.1	NCBI	3525	NC_037330.1:118411670-118415878+	intronic antisense	rna10816	HDAC4	NC_037330.1:118221446-118512913-
NC_037330.1	118413601	118414200	diffreps_peak_51743	7.42858	599	rna10825	LOC101907383	2.51882	3.7275e-08	4.032e-06	down	XR_003034115.1	NCBI	3525	NC_037330.1:118411670-118415878+	intronic antisense	rna10817	HDAC4	NC_037330.1:118221446-118512913-
NC_037330.1	118413601	118414200	diffreps_peak_51743	7.42858	599	rna10825	LOC101907383	2.51882	3.7275e-08	4.032e-06	down	XR_003034115.1	NCBI	3525	NC_037330.1:118411670-118415878+	intronic antisense	rna10819	HDAC4	NC_037330.1:118221446-118447598-
NC_037330.1	118413601	118414200	diffreps_peak_51743	7.42858	599	rna10825	LOC101907383	2.51882	3.7275e-08	4.032e-06	down	XR_003034115.1	NCBI	3525	NC_037330.1:118411670-118415878+	intronic antisense	rna10818	HDAC4	NC_037330.1:118221446-118480753-
NC_037352.1	36860137	36861200	diffreps_peak_317101	8.15234	1063	rna68904	FAM200A	20.1139	7.04139e-09	1.48779e-06	down	XR_001495128.2	NCBI	3560	NC_037352.1:36857572-36863567+	exon sense-overlapping	rna68905	ZNF789	NC_037352.1:36857601-36879639+
NC_037352.1	36860137	36861200	diffreps_peak_317101	8.15234	1063	rna68904	FAM200A	20.1139	7.04139e-09	1.48779e-06	down	XR_001495128.2	NCBI	3560	NC_037352.1:36857572-36863567+	exon sense-overlapping	rna68906	ZNF789	NC_037352.1:36857614-36879639+
NC_037357.1	127818661	127819079	diffreps_peak_356168	7.2865	418	rna77849	LOC533597	2.02876	5.17011e-08	5.03665e-06	down	XR_003033573.1	NCBI	3655	NC_037357.1:127815614-127826877-	intergenic
NC_037344.1	66170041	66170380	diffreps_peak_232045	6.78916	339	rna48587	SRRD	29.3276	1.62495e-07	1.14037e-05	down	XR_003030064.1	NCBI	3669	NC_037344.1:66140596-66172084+	exon sense-overlapping	rna48589	SRRD	NC_037344.1:66140605-66166464+
NC_037344.1	66170041	66170380	diffreps_peak_232045	6.78916	339	rna48587	SRRD	29.3276	1.62495e-07	1.14037e-05	down	XR_003030064.1	NCBI	3669	NC_037344.1:66140596-66172084+	natural antisense	rna48594	TFIP11	NC_037344.1:66164553-66180903-
NC_037344.1	66170041	66170380	diffreps_peak_232045	6.78916	339	rna48587	SRRD	29.3276	1.62495e-07	1.14037e-05	down	XR_003030064.1	NCBI	3669	NC_037344.1:66140596-66172084+	exon sense-overlapping	rna48590	SRRD	NC_037344.1:66140605-66166464+
NC_037344.1	66170041	66170380	diffreps_peak_232045	6.78916	339	rna48587	SRRD	29.3276	1.62495e-07	1.14037e-05	down	XR_003030064.1	NCBI	3669	NC_037344.1:66140596-66172084+	natural antisense	rna48584	HPS4	NC_037344.1:66113230-66140616-
NC_037344.1	66170041	66170380	diffreps_peak_232045	6.78916	339	rna48587	SRRD	29.3276	1.62495e-07	1.14037e-05	down	XR_003030064.1	NCBI	3669	NC_037344.1:66140596-66172084+	natural antisense	rna48592	TFIP11	NC_037344.1:66161475-66180737-
NC_037344.1	66170041	66170380	diffreps_peak_232045	6.78916	339	rna48587	SRRD	29.3276	1.62495e-07	1.14037e-05	down	XR_003030064.1	NCBI	3669	NC_037344.1:66140596-66172084+	natural antisense	rna48593	TFIP11	NC_037344.1:66161475-66180534-
NC_037353.1	50901329	50901720	diffreps_peak_325857	6.25057	391	rna70921	LOC112444502	8.42073	5.61604e-07	2.86914e-05	down	XR_003032830.1	NCBI	3689	NC_037353.1:50898558-50902884-	intronic antisense	rna70912	CFAP46	NC_037353.1:50822742-50918029+
NC_037353.1	50901329	50901720	diffreps_peak_325857	6.25057	391	rna70921	LOC112444502	8.42073	5.61604e-07	2.86914e-05	down	XR_003032830.1	NCBI	3689	NC_037353.1:50898558-50902884-	intronic antisense	rna70914	CFAP46	NC_037353.1:50822742-50918029+
NC_037353.1	50901329	50901720	diffreps_peak_325857	6.25057	391	rna70921	LOC112444502	8.42073	5.61604e-07	2.86914e-05	down	XR_003032830.1	NCBI	3689	NC_037353.1:50898558-50902884-	intronic antisense	rna70919	CFAP46	NC_037353.1:50822742-50918029+
NC_037353.1	50901329	50901720	diffreps_peak_325857	6.25057	391	rna70921	LOC112444502	8.42073	5.61604e-07	2.86914e-05	down	XR_003032830.1	NCBI	3689	NC_037353.1:50898558-50902884-	intronic antisense	rna70916	CFAP46	NC_037353.1:50822742-50918029+
NC_037353.1	50901329	50901720	diffreps_peak_325857	6.25057	391	rna70921	LOC112444502	8.42073	5.61604e-07	2.86914e-05	down	XR_003032830.1	NCBI	3689	NC_037353.1:50898558-50902884-	intronic antisense	rna70911	CFAP46	NC_037353.1:50822742-50918029+
NC_037353.1	50901329	50901720	diffreps_peak_325857	6.25057	391	rna70921	LOC112444502	8.42073	5.61604e-07	2.86914e-05	down	XR_003032830.1	NCBI	3689	NC_037353.1:50898558-50902884-	intronic antisense	rna70917	CFAP46	NC_037353.1:50822742-50918029+
NC_037353.1	50901329	50901720	diffreps_peak_325857	6.25057	391	rna70921	LOC112444502	8.42073	5.61604e-07	2.86914e-05	down	XR_003032830.1	NCBI	3689	NC_037353.1:50898558-50902884-	intronic antisense	rna70905	CFAP46	NC_037353.1:50822739-50906096+
NC_037353.1	50901329	50901720	diffreps_peak_325857	6.25057	391	rna70921	LOC112444502	8.42073	5.61604e-07	2.86914e-05	down	XR_003032830.1	NCBI	3689	NC_037353.1:50898558-50902884-	intronic antisense	rna70915	CFAP46	NC_037353.1:50822742-50918029+
NC_037353.1	50901329	50901720	diffreps_peak_325857	6.25057	391	rna70921	LOC112444502	8.42073	5.61604e-07	2.86914e-05	down	XR_003032830.1	NCBI	3689	NC_037353.1:50898558-50902884-	intronic antisense	rna70918	CFAP46	NC_037353.1:50822742-50918029+
NC_037353.1	50901329	50901720	diffreps_peak_325857	6.25057	391	rna70921	LOC112444502	8.42073	5.61604e-07	2.86914e-05	down	XR_003032830.1	NCBI	3689	NC_037353.1:50898558-50902884-	natural antisense	rna70906	CFAP46	NC_037353.1:50822739-50899755+
NC_037353.1	50901329	50901720	diffreps_peak_325857	6.25057	391	rna70921	LOC112444502	8.42073	5.61604e-07	2.86914e-05	down	XR_003032830.1	NCBI	3689	NC_037353.1:50898558-50902884-	intronic antisense	rna70909	CFAP46	NC_037353.1:50822742-50918029+
NC_037353.1	50901329	50901720	diffreps_peak_325857	6.25057	391	rna70921	LOC112444502	8.42073	5.61604e-07	2.86914e-05	down	XR_003032830.1	NCBI	3689	NC_037353.1:50898558-50902884-	intronic antisense	rna70913	CFAP46	NC_037353.1:50822742-50918029+
NC_037353.1	50901329	50901720	diffreps_peak_325857	6.25057	391	rna70921	LOC112444502	8.42073	5.61604e-07	2.86914e-05	down	XR_003032830.1	NCBI	3689	NC_037353.1:50898558-50902884-	intronic antisense	rna70908	CFAP46	NC_037353.1:50822740-50906097+
NC_037353.1	50901329	50901720	diffreps_peak_325857	6.25057	391	rna70921	LOC112444502	8.42073	5.61604e-07	2.86914e-05	down	XR_003032830.1	NCBI	3689	NC_037353.1:50898558-50902884-	intronic antisense	rna70910	CFAP46	NC_037353.1:50822742-50918029+
NC_037353.1	50899321	50900020	diffreps_peak_325855	5.09427	699	rna70921	LOC112444502	4.6895	8.04869e-06	0.00023831	down	XR_003032830.1	NCBI	3689	NC_037353.1:50898558-50902884-	intronic antisense	rna70914	CFAP46	NC_037353.1:50822742-50918029+
NC_037353.1	50899321	50900020	diffreps_peak_325855	5.09427	699	rna70921	LOC112444502	4.6895	8.04869e-06	0.00023831	down	XR_003032830.1	NCBI	3689	NC_037353.1:50898558-50902884-	intronic antisense	rna70909	CFAP46	NC_037353.1:50822742-50918029+
NC_037353.1	50899321	50900020	diffreps_peak_325855	5.09427	699	rna70921	LOC112444502	4.6895	8.04869e-06	0.00023831	down	XR_003032830.1	NCBI	3689	NC_037353.1:50898558-50902884-	intronic antisense	rna70910	CFAP46	NC_037353.1:50822742-50918029+
NC_037353.1	50899321	50900020	diffreps_peak_325855	5.09427	699	rna70921	LOC112444502	4.6895	8.04869e-06	0.00023831	down	XR_003032830.1	NCBI	3689	NC_037353.1:50898558-50902884-	intronic antisense	rna70908	CFAP46	NC_037353.1:50822740-50906097+
NC_037353.1	50899321	50900020	diffreps_peak_325855	5.09427	699	rna70921	LOC112444502	4.6895	8.04869e-06	0.00023831	down	XR_003032830.1	NCBI	3689	NC_037353.1:50898558-50902884-	intronic antisense	rna70919	CFAP46	NC_037353.1:50822742-50918029+
NC_037353.1	50899321	50900020	diffreps_peak_325855	5.09427	699	rna70921	LOC112444502	4.6895	8.04869e-06	0.00023831	down	XR_003032830.1	NCBI	3689	NC_037353.1:50898558-50902884-	intronic antisense	rna70912	CFAP46	NC_037353.1:50822742-50918029+
NC_037353.1	50899321	50900020	diffreps_peak_325855	5.09427	699	rna70921	LOC112444502	4.6895	8.04869e-06	0.00023831	down	XR_003032830.1	NCBI	3689	NC_037353.1:50898558-50902884-	natural antisense	rna70906	CFAP46	NC_037353.1:50822739-50899755+
NC_037353.1	50899321	50900020	diffreps_peak_325855	5.09427	699	rna70921	LOC112444502	4.6895	8.04869e-06	0.00023831	down	XR_003032830.1	NCBI	3689	NC_037353.1:50898558-50902884-	intronic antisense	rna70913	CFAP46	NC_037353.1:50822742-50918029+
NC_037353.1	50899321	50900020	diffreps_peak_325855	5.09427	699	rna70921	LOC112444502	4.6895	8.04869e-06	0.00023831	down	XR_003032830.1	NCBI	3689	NC_037353.1:50898558-50902884-	intronic antisense	rna70918	CFAP46	NC_037353.1:50822742-50918029+
NC_037353.1	50899321	50900020	diffreps_peak_325855	5.09427	699	rna70921	LOC112444502	4.6895	8.04869e-06	0.00023831	down	XR_003032830.1	NCBI	3689	NC_037353.1:50898558-50902884-	intronic antisense	rna70916	CFAP46	NC_037353.1:50822742-50918029+
NC_037353.1	50899321	50900020	diffreps_peak_325855	5.09427	699	rna70921	LOC112444502	4.6895	8.04869e-06	0.00023831	down	XR_003032830.1	NCBI	3689	NC_037353.1:50898558-50902884-	intronic antisense	rna70905	CFAP46	NC_037353.1:50822739-50906096+
NC_037353.1	50899321	50900020	diffreps_peak_325855	5.09427	699	rna70921	LOC112444502	4.6895	8.04869e-06	0.00023831	down	XR_003032830.1	NCBI	3689	NC_037353.1:50898558-50902884-	intronic antisense	rna70917	CFAP46	NC_037353.1:50822742-50918029+
NC_037353.1	50899321	50900020	diffreps_peak_325855	5.09427	699	rna70921	LOC112444502	4.6895	8.04869e-06	0.00023831	down	XR_003032830.1	NCBI	3689	NC_037353.1:50898558-50902884-	intronic antisense	rna70911	CFAP46	NC_037353.1:50822742-50918029+
NC_037353.1	50899321	50900020	diffreps_peak_325855	5.09427	699	rna70921	LOC112444502	4.6895	8.04869e-06	0.00023831	down	XR_003032830.1	NCBI	3689	NC_037353.1:50898558-50902884-	intronic antisense	rna70915	CFAP46	NC_037353.1:50822742-50918029+
NC_037346.1	47080121	47080660	diffreps_peak_262798	10.0327	539	gene24847	LOC104975106	14.0886	9.27574e-11	3.74503e-07	down		NCBI	3730	NC_037346.1:47078990-47082719+	intron sense-overlapping	rna56463	MRC2	NC_037346.1:47043142-47103169+
NC_037346.1	47080121	47080660	diffreps_peak_262798	10.0327	539	gene24847	LOC104975106	14.0886	9.27574e-11	3.74503e-07	down		NCBI	3730	NC_037346.1:47078990-47082719+	intron sense-overlapping	rna56464	MRC2	NC_037346.1:47043679-47102832+
NC_037356.1	18286501	18287160	diffreps_peak_337071	6.88004	659	gene32078	LOC104976232	2.38856	1.31814e-07	9.77953e-06	down		NCBI	3730	NC_037356.1:18284452-18288181+	intron sense-overlapping	rna73336	RSF1	NC_037356.1:18188652-18337591+
NC_037356.1	18286501	18287160	diffreps_peak_337071	6.88004	659	gene32078	LOC104976232	2.38856	1.31814e-07	9.77953e-06	down		NCBI	3730	NC_037356.1:18284452-18288181+	intron sense-overlapping	rna73337	RSF1	NC_037356.1:18188652-18330918+
NC_037356.1	18286501	18287160	diffreps_peak_337071	6.88004	659	gene32078	LOC104976232	2.38856	1.31814e-07	9.77953e-06	down		NCBI	3730	NC_037356.1:18284452-18288181+	intron sense-overlapping	rna73335	RSF1	NC_037356.1:18188652-18337591+
NC_037354.1	25952974	25953820	diffreps_peak_328114	8.2807	846	rna71420	LOC104976082	4.02395	5.23965e-09	1.2381e-06	down	XR_003032949.1	NCBI	3870	NC_037354.1:25931408-25955048+	intergenic
NC_037354.1	25954241	25955020	diffreps_peak_328115	8.26398	779	rna71420	LOC104976082	3.33404	5.44522e-09	1.27082e-06	down	XR_003032949.1	NCBI	3870	NC_037354.1:25931408-25955048+	intergenic
NC_037349.1	59506121	59506680	diffreps_peak_292978	8.21187	559	rna63122	LOC107131703	8.9153	6.1394e-09	1.36551e-06	down	XR_003031790.1	NCBI	3946	NC_037349.1:59504583-59508843-	bidirectional	rna63124	RUVBL1	NC_037349.1:59508968-59540346+
NC_037349.1	59506121	59506680	diffreps_peak_292978	8.21187	559	rna63122	LOC107131703	8.9153	6.1394e-09	1.36551e-06	down	XR_003031790.1	NCBI	3946	NC_037349.1:59504583-59508843-	bidirectional	rna63125	RUVBL1	NC_037349.1:59509018-59540338+
NC_037352.1	26263881	26264194	diffreps_peak_314311	5.59472	313	rna68228	INO80E	2.6887	2.54262e-06	9.2903e-05	down	XR_003032543.1	NCBI	3977	NC_037352.1:26260152-26267950-	natural antisense	rna68216	DOC2A	NC_037352.1:26253979-26260482+
NC_037352.1	26263881	26264194	diffreps_peak_314311	5.59472	313	rna68228	INO80E	2.6887	2.54262e-06	9.2903e-05	down	XR_003032543.1	NCBI	3977	NC_037352.1:26260152-26267950-	natural antisense	rna68220	DOC2A	NC_037352.1:26253979-26260482+
NC_037352.1	26263881	26264194	diffreps_peak_314311	5.59472	313	rna68228	INO80E	2.6887	2.54262e-06	9.2903e-05	down	XR_003032543.1	NCBI	3977	NC_037352.1:26260152-26267950-	exon sense-overlapping	rna68226	INO80E	NC_037352.1:26260152-26268619-
NC_037352.1	26263881	26264194	diffreps_peak_314311	5.59472	313	rna68228	INO80E	2.6887	2.54262e-06	9.2903e-05	down	XR_003032543.1	NCBI	3977	NC_037352.1:26260152-26267950-	natural antisense	rna68219	DOC2A	NC_037352.1:26253979-26260482+
NC_037352.1	26263881	26264194	diffreps_peak_314311	5.59472	313	rna68228	INO80E	2.6887	2.54262e-06	9.2903e-05	down	XR_003032543.1	NCBI	3977	NC_037352.1:26260152-26267950-	natural antisense	rna68218	DOC2A	NC_037352.1:26253979-26260482+
NC_037352.1	26263881	26264194	diffreps_peak_314311	5.59472	313	rna68228	INO80E	2.6887	2.54262e-06	9.2903e-05	down	XR_003032543.1	NCBI	3977	NC_037352.1:26260152-26267950-	exon sense-overlapping	rna68229	INO80E	NC_037352.1:26260159-26268053-
NC_037352.1	26263881	26264194	diffreps_peak_314311	5.59472	313	rna68228	INO80E	2.6887	2.54262e-06	9.2903e-05	down	XR_003032543.1	NCBI	3977	NC_037352.1:26260152-26267950-	natural antisense	rna68230	HIRIP3	NC_037352.1:26267918-26271518+
NC_037352.1	26263881	26264194	diffreps_peak_314311	5.59472	313	rna68228	INO80E	2.6887	2.54262e-06	9.2903e-05	down	XR_003032543.1	NCBI	3977	NC_037352.1:26260152-26267950-	natural antisense	rna68212	DOC2A	NC_037352.1:26253958-26260482+
NC_037352.1	26263881	26264194	diffreps_peak_314311	5.59472	313	rna68228	INO80E	2.6887	2.54262e-06	9.2903e-05	down	XR_003032543.1	NCBI	3977	NC_037352.1:26260152-26267950-	natural antisense	rna68224	DOC2A	NC_037352.1:26254538-26260482+
NC_037352.1	26263881	26264194	diffreps_peak_314311	5.59472	313	rna68228	INO80E	2.6887	2.54262e-06	9.2903e-05	down	XR_003032543.1	NCBI	3977	NC_037352.1:26260152-26267950-	natural antisense	rna68222	DOC2A	NC_037352.1:26253979-26260482+
NC_037352.1	26263881	26264194	diffreps_peak_314311	5.59472	313	rna68228	INO80E	2.6887	2.54262e-06	9.2903e-05	down	XR_003032543.1	NCBI	3977	NC_037352.1:26260152-26267950-	exon sense-overlapping	rna68227	INO80E	NC_037352.1:26260152-26267950-
NC_037352.1	26263881	26264194	diffreps_peak_314311	5.59472	313	rna68228	INO80E	2.6887	2.54262e-06	9.2903e-05	down	XR_003032543.1	NCBI	3977	NC_037352.1:26260152-26267950-	natural antisense	rna68214	DOC2A	NC_037352.1:26253966-26260482+
NC_037352.1	26263881	26264194	diffreps_peak_314311	5.59472	313	rna68228	INO80E	2.6887	2.54262e-06	9.2903e-05	down	XR_003032543.1	NCBI	3977	NC_037352.1:26260152-26267950-	natural antisense	rna68215	DOC2A	NC_037352.1:26253970-26260482+
NC_037352.1	26263881	26264194	diffreps_peak_314311	5.59472	313	rna68228	INO80E	2.6887	2.54262e-06	9.2903e-05	down	XR_003032543.1	NCBI	3977	NC_037352.1:26260152-26267950-	natural antisense	rna68221	DOC2A	NC_037352.1:26253979-26260482+
NC_037352.1	26263881	26264194	diffreps_peak_314311	5.59472	313	rna68228	INO80E	2.6887	2.54262e-06	9.2903e-05	down	XR_003032543.1	NCBI	3977	NC_037352.1:26260152-26267950-	natural antisense	rna68223	DOC2A	NC_037352.1:26253993-26260482+
NC_037352.1	26263881	26264194	diffreps_peak_314311	5.59472	313	rna68228	INO80E	2.6887	2.54262e-06	9.2903e-05	down	XR_003032543.1	NCBI	3977	NC_037352.1:26260152-26267950-	natural antisense	rna68217	DOC2A	NC_037352.1:26253979-26260482+
NC_037352.1	26263881	26264194	diffreps_peak_314311	5.59472	313	rna68228	INO80E	2.6887	2.54262e-06	9.2903e-05	down	XR_003032543.1	NCBI	3977	NC_037352.1:26260152-26267950-	natural antisense	rna68213	DOC2A	NC_037352.1:26253966-26260482+
NC_037352.1	26263881	26264194	diffreps_peak_314311	5.59472	313	rna68228	INO80E	2.6887	2.54262e-06	9.2903e-05	down	XR_003032543.1	NCBI	3977	NC_037352.1:26260152-26267950-	natural antisense	rna68225	DOC2A	NC_037352.1:26255007-26260482+
NC_037346.1	33997581	33998940	diffreps_peak_258507	8.66217	1359	rna55192	LOC101902768	2.48103	2.17685e-09	7.56115e-07	down	XR_003030869.1	NCBI	4077	NC_037346.1:33935969-33999175+	natural antisense	rna55200	SLC47A1	NC_037346.1:33986430-34016532-
NC_037346.1	33997581	33998940	diffreps_peak_258507	8.66217	1359	rna55192	LOC101902768	2.48103	2.17685e-09	7.56115e-07	down	XR_003030869.1	NCBI	4077	NC_037346.1:33935969-33999175+	natural antisense	rna55201	SLC47A1	NC_037346.1:33988138-34016532-
NC_037342.1	81361468	81361900	diffreps_peak_211100	7.04283	432	gene19721	LOC107133202	8.86341	9.06086e-08	7.54246e-06	down		NCBI	4130	NC_037342.1:81361469-81365598+	intergenic
NC_037342.1	81363941	81364820	diffreps_peak_211101	5.25641	879	gene19721	LOC107133202	4.70539	5.54101e-06	0.000174996	down		NCBI	4130	NC_037342.1:81361469-81365598+	intergenic
NC_037331.1	9730428	9730800	diffreps_peak_53588	5.691	372	rna11169	LOC104971926	17.2069	2.03704e-06	7.80899e-05	down	XR_003034285.1	NCBI	4131	NC_037331.1:9730429-9743321+	intronic antisense	rna11170	TMBIM7	NC_037331.1:9735082-9759260-
NC_037331.1	9730428	9730800	diffreps_peak_53588	5.691	372	rna11169	LOC104971926	17.2069	2.03704e-06	7.80899e-05	down	XR_003034285.1	NCBI	4131	NC_037331.1:9730429-9743321+	intronic antisense	rna11171	TMBIM7	NC_037331.1:9735084-9758521-
NC_037349.1	53484161	53484401	diffreps_peak_291341	8.41884	240	rna62804	LZTFL1	3.44471	3.81203e-09	1.04354e-06	down	XR_003031737.1	NCBI	4161	NC_037349.1:53471297-53489947+	exon sense-overlapping	rna62806	LZTFL1	NC_037349.1:53471326-53489377+
NC_037349.1	53484161	53484401	diffreps_peak_291341	8.41884	240	rna62804	LZTFL1	3.44471	3.81203e-09	1.04354e-06	down	XR_003031737.1	NCBI	4161	NC_037349.1:53471297-53489947+	exon sense-overlapping	rna62805	LZTFL1	NC_037349.1:53471302-53489947+
NC_037332.1	57195671	57195980	diffreps_peak_74137	8.30484	309	rna15315	LOC101903253	4.49906	4.95635e-09	1.20034e-06	down	XR_003034765.1	NCBI	4177	NC_037332.1:57193210-57200481+	natural antisense	rna15318	ZC3H10	NC_037332.1:57197917-57205251-
NC_037332.1	57195671	57195980	diffreps_peak_74137	8.30484	309	rna15315	LOC101903253	4.49906	4.95635e-09	1.20034e-06	down	XR_003034765.1	NCBI	4177	NC_037332.1:57193210-57200481+	natural antisense	rna15314	ESYT1	NC_037332.1:57179944-57194004-
NC_037332.1	57195671	57195980	diffreps_peak_74137	8.30484	309	rna15315	LOC101903253	4.49906	4.95635e-09	1.20034e-06	down	XR_003034765.1	NCBI	4177	NC_037332.1:57193210-57200481+	natural antisense	rna15317	ZC3H10	NC_037332.1:57197913-57203248-
NC_037335.1	39365161	39365960	diffreps_peak_118404	5.59754	799	gene11115	LOC112447797	2.54054	2.52613e-06	9.24113e-05	down		NCBI	4185	NC_037335.1:39363436-39367620-	intergenic
NC_037337.1	14023321	14023700	diffreps_peak_139325	6.93986	379	rna29431	LOC112448373	29.2034	1.14853e-07	8.88201e-06	down	XR_003036754.1	NCBI	4230	NC_037337.1:14019410-14023858-	natural antisense	rna29430	SMAD3	NC_037337.1:13914030-14021417+
NC_037346.1	42047441	42048040	diffreps_peak_261267	7.54518	599	rna55982	KLHL11	2.90151	2.84986e-08	3.40869e-06	down	XR_813365.3	NCBI	4253	NC_037346.1:42037303-42048040-	exon sense-overlapping	rna55983	KLHL11	NC_037346.1:42041012-42047980-
NC_037352.1	13267661	13268132	diffreps_peak_312250	8.32855	471	rna67748	LOC100849865	3.72515	4.69302e-09	1.16141e-06	down	XR_003032588.1	NCBI	4255	NC_037352.1:13247038-13268132+	intergenic
NC_037337.1	43025061	43025980	diffreps_peak_143961	8.34418	919	rna30533	LOC104973139	2.61313	4.52715e-09	1.14302e-06	down	XR_809271.2	NCBI	4274	NC_037337.1:43024947-43029352-	intergenic
NC_037338.1	99907643	99907919	diffreps_peak_167491	5.5989	276	rna35091	LOC101904916	3.23353	2.51826e-06	9.21996e-05	down	XR_003037288.1	NCBI	4284	NC_037338.1:99907644-99918599+	intergenic
NC_037344.1	16715161	16716460	diffreps_peak_225504	7.16585	1299	gene21037	LOC101903976	3.40463	6.82575e-08	6.1509e-06	down		NCBI	4331	NC_037344.1:16702072-16719110+	intron sense-overlapping	rna47280	RNF150	NC_037344.1:16637986-16919319+
NC_037344.1	16715161	16716460	diffreps_peak_225504	7.16585	1299	gene21037	LOC101903976	3.40463	6.82575e-08	6.1509e-06	down		NCBI	4331	NC_037344.1:16702072-16719110+	intron sense-overlapping	rna47283	RNF150	NC_037344.1:16638165-16917948+
NC_037344.1	16715161	16716460	diffreps_peak_225504	7.16585	1299	gene21037	LOC101903976	3.40463	6.82575e-08	6.1509e-06	down		NCBI	4331	NC_037344.1:16702072-16719110+	intron sense-overlapping	rna47281	RNF150	NC_037344.1:16638165-16919319+
NC_037344.1	16715161	16716460	diffreps_peak_225504	7.16585	1299	gene21037	LOC101903976	3.40463	6.82575e-08	6.1509e-06	down		NCBI	4331	NC_037344.1:16702072-16719110+	intron sense-overlapping	rna47282	RNF150	NC_037344.1:16638165-16917948+
NC_037344.1	16715161	16716460	diffreps_peak_225504	7.16585	1299	gene21037	LOC101903976	3.40463	6.82575e-08	6.1509e-06	down		NCBI	4331	NC_037344.1:16702072-16719110+	intron sense-overlapping	rna47284	RNF150	NC_037344.1:16638165-16876499+
NC_037330.1	102096290	102097180	diffreps_peak_48202	7.88969	890	rna10039	IPO13	4.38333	1.28918e-08	2.11455e-06	down	XR_003033834.1	NCBI	4511	NC_037330.1:102091949-102111436-	exon sense-overlapping	rna10041	IPO13	NC_037330.1:102092816-102111439-
NC_037330.1	102096290	102097180	diffreps_peak_48202	7.88969	890	rna10039	IPO13	4.38333	1.28918e-08	2.11455e-06	down	XR_003033834.1	NCBI	4511	NC_037330.1:102091949-102111436-	exon sense-overlapping	rna10037	IPO13	NC_037330.1:102091624-102111251-
NC_037330.1	102096290	102097180	diffreps_peak_48202	7.88969	890	rna10039	IPO13	4.38333	1.28918e-08	2.11455e-06	down	XR_003033834.1	NCBI	4511	NC_037330.1:102091949-102111436-	exon sense-overlapping	rna10038	IPO13	NC_037330.1:102091626-102111275-
NC_037346.1	24909961	24910980	diffreps_peak_255835	8.0724	1019	rna54422	LOC101903038	3.95837	8.46442e-09	1.66576e-06	down	XR_238646.4	NCBI	4667	NC_037346.1:24908023-24914354-	intergenic
NC_037340.1	39364561	39365420	diffreps_peak_183322	6.52623	859	rna38141	LOC101905154	8.68584	2.97696e-07	1.7629e-05	down	XR_001501641.2	NCBI	4706	NC_037340.1:39337496-39365453-	natural antisense	rna38144	RIN2	NC_037340.1:39365340-39573520+
NC_037340.1	39364561	39365420	diffreps_peak_183322	6.52623	859	rna38141	LOC101905154	8.68584	2.97696e-07	1.7629e-05	down	XR_001501641.2	NCBI	4706	NC_037340.1:39337496-39365453-	natural antisense	rna38145	RIN2	NC_037340.1:39365340-39573520+
NC_037334.1	51960061	51960500	diffreps_peak_108434	5.51276	439	gene10282	LOC112447437	78.9	3.07073e-06	0.000107771	down		NCBI	4767	NC_037334.1:51957644-51962410+	intron sense-overlapping	rna23416	PCDHA13	NC_037334.1:51935334-52105127+
NC_037334.1	51960061	51960500	diffreps_peak_108434	5.51276	439	gene10282	LOC112447437	78.9	3.07073e-06	0.000107771	down		NCBI	4767	NC_037334.1:51957644-51962410+	intron sense-overlapping	rna23415	PCDHA13	NC_037334.1:51895114-52105127+
NC_037334.1	51960061	51960500	diffreps_peak_108434	5.51276	439	gene10282	LOC112447437	78.9	3.07073e-06	0.000107771	down		NCBI	4767	NC_037334.1:51957644-51962410+	intron sense-overlapping	rna23418	PCDHA13	NC_037334.1:51953132-52105127+
NC_037334.1	51960061	51960500	diffreps_peak_108434	5.51276	439	gene10282	LOC112447437	78.9	3.07073e-06	0.000107771	down		NCBI	4767	NC_037334.1:51957644-51962410+	intron sense-overlapping	rna23417	PCDHA13	NC_037334.1:51945502-52105127+
NC_037330.1	117547180	117547540	diffreps_peak_51401	8.61688	360	rna10789	LOC101905228	3.38577	2.41612e-09	8.02055e-07	down	XR_234157.4	NCBI	4877	NC_037330.1:117540502-117547790-	intergenic
NC_037330.1	117542901	117543600	diffreps_peak_51397	5.18749	699	rna10789	LOC101905228	3.12018	6.49391e-06	0.000199158	down	XR_234157.4	NCBI	4877	NC_037330.1:117540502-117547790-	intergenic
NC_037344.1	45033741	45034420	diffreps_peak_227576	8.05081	679	rna47690	LOC101906230	3.93729	8.89589e-09	1.71673e-06	down	XR_812325.3	NCBI	5078	NC_037344.1:45030945-45043941-	intergenic
NC_037344.1	45034541	45035911	diffreps_peak_227577	7.17009	1370	rna47690	LOC101906230	3.48616	6.75937e-08	6.1154e-06	down	XR_812325.3	NCBI	5078	NC_037344.1:45030945-45043941-	intergenic
NC_037353.1	25767861	25768460	diffreps_peak_322810	5.36385	599	rna70207	LOC101903744	14.2336	4.32661e-06	0.000142512	down	XR_240196.4	NCBI	5241	NC_037353.1:25764805-25773014-	intronic antisense	rna70140	SORCS3	NC_037353.1:25203123-26182512+
NC_037330.1	118045841	118046200	diffreps_peak_51485	5.95322	359	rna10807	LOC112446042	9.35433	1.11374e-06	4.861e-05	down	XR_003034114.1	NCBI	5366	NC_037330.1:118041583-118047236-	intergenic
NC_037353.1	18122101	18122736	diffreps_peak_320915	5.29815	635	rna69700	LOC100851323	2.85973	5.03329e-06	0.000161629	down	XR_815660.3	NCBI	5589	NC_037353.1:18117584-18133181-	bidirectional	rna69704	LCOR	NC_037353.1:18133235-18266773+
NC_037353.1	18122101	18122736	diffreps_peak_320915	5.29815	635	rna69700	LOC100851323	2.85973	5.03329e-06	0.000161629	down	XR_815660.3	NCBI	5589	NC_037353.1:18117584-18133181-	bidirectional	rna69715	LCOR	NC_037353.1:18133909-18238850+
NC_037353.1	18122101	18122736	diffreps_peak_320915	5.29815	635	rna69700	LOC100851323	2.85973	5.03329e-06	0.000161629	down	XR_815660.3	NCBI	5589	NC_037353.1:18117584-18133181-	bidirectional	rna69705	LCOR	NC_037353.1:18133235-18266773+
NC_037353.1	18122101	18122736	diffreps_peak_320915	5.29815	635	rna69700	LOC100851323	2.85973	5.03329e-06	0.000161629	down	XR_815660.3	NCBI	5589	NC_037353.1:18117584-18133181-	bidirectional	rna69703	LCOR	NC_037353.1:18133234-18266773+
NC_037353.1	18122101	18122736	diffreps_peak_320915	5.29815	635	rna69700	LOC100851323	2.85973	5.03329e-06	0.000161629	down	XR_815660.3	NCBI	5589	NC_037353.1:18117584-18133181-	bidirectional	rna69707	LCOR	NC_037353.1:18133235-18266773+
NC_037353.1	18122101	18122736	diffreps_peak_320915	5.29815	635	rna69700	LOC100851323	2.85973	5.03329e-06	0.000161629	down	XR_815660.3	NCBI	5589	NC_037353.1:18117584-18133181-	bidirectional	rna69709	LCOR	NC_037353.1:18133235-18266773+
NC_037353.1	18122101	18122736	diffreps_peak_320915	5.29815	635	rna69700	LOC100851323	2.85973	5.03329e-06	0.000161629	down	XR_815660.3	NCBI	5589	NC_037353.1:18117584-18133181-	bidirectional	rna69702	LCOR	NC_037353.1:18133234-18266773+
NC_037353.1	18122101	18122736	diffreps_peak_320915	5.29815	635	rna69700	LOC100851323	2.85973	5.03329e-06	0.000161629	down	XR_815660.3	NCBI	5589	NC_037353.1:18117584-18133181-	bidirectional	rna69701	LCOR	NC_037353.1:18133234-18266773+
NC_037353.1	18122101	18122736	diffreps_peak_320915	5.29815	635	rna69700	LOC100851323	2.85973	5.03329e-06	0.000161629	down	XR_815660.3	NCBI	5589	NC_037353.1:18117584-18133181-	bidirectional	rna69711	LCOR	NC_037353.1:18133239-18266773+
NC_037353.1	18122101	18122736	diffreps_peak_320915	5.29815	635	rna69700	LOC100851323	2.85973	5.03329e-06	0.000161629	down	XR_815660.3	NCBI	5589	NC_037353.1:18117584-18133181-	bidirectional	rna69714	LCOR	NC_037353.1:18133904-18266773+
NC_037353.1	18122101	18122736	diffreps_peak_320915	5.29815	635	rna69700	LOC100851323	2.85973	5.03329e-06	0.000161629	down	XR_815660.3	NCBI	5589	NC_037353.1:18117584-18133181-	bidirectional	rna69706	LCOR	NC_037353.1:18133235-18266773+
NC_037353.1	18122101	18122736	diffreps_peak_320915	5.29815	635	rna69700	LOC100851323	2.85973	5.03329e-06	0.000161629	down	XR_815660.3	NCBI	5589	NC_037353.1:18117584-18133181-	bidirectional	rna69710	LCOR	NC_037353.1:18133235-18238850+
NC_037353.1	18122101	18122736	diffreps_peak_320915	5.29815	635	rna69700	LOC100851323	2.85973	5.03329e-06	0.000161629	down	XR_815660.3	NCBI	5589	NC_037353.1:18117584-18133181-	bidirectional	rna69713	LCOR	NC_037353.1:18133904-18266773+
NC_037353.1	18122101	18122736	diffreps_peak_320915	5.29815	635	rna69700	LOC100851323	2.85973	5.03329e-06	0.000161629	down	XR_815660.3	NCBI	5589	NC_037353.1:18117584-18133181-	bidirectional	rna69708	LCOR	NC_037353.1:18133235-18266773+
NC_037353.1	18122101	18122736	diffreps_peak_320915	5.29815	635	rna69700	LOC100851323	2.85973	5.03329e-06	0.000161629	down	XR_815660.3	NCBI	5589	NC_037353.1:18117584-18133181-	bidirectional	rna69712	LCOR	NC_037353.1:18133240-18266773+
NC_037337.1	36319081	36320964	diffreps_peak_143059	8.77663	1883	rna30320	GCHFR	3.93414	1.67253e-09	6.57668e-07	down	XR_003036707.1	NCBI	5610	NC_037337.1:36312214-36320964+	exon sense-overlapping	rna30321	GCHFR	NC_037337.1:36312775-36316540+
NC_037337.1	36319081	36320964	diffreps_peak_143059	8.77663	1883	rna30320	GCHFR	3.93414	1.67253e-09	6.57668e-07	down	XR_003036707.1	NCBI	5610	NC_037337.1:36312214-36320964+	natural antisense	rna30323	DNAJC17	NC_037337.1:36316699-36347349-
NC_037337.1	36319081	36320964	diffreps_peak_143059	8.77663	1883	rna30320	GCHFR	3.93414	1.67253e-09	6.57668e-07	down	XR_003036707.1	NCBI	5610	NC_037337.1:36312214-36320964+	natural antisense	rna30322	DNAJC17	NC_037337.1:36316696-36347411-
NC_037337.1	36319081	36320964	diffreps_peak_143059	8.77663	1883	rna30320	GCHFR	3.93414	1.67253e-09	6.57668e-07	down	XR_003036707.1	NCBI	5610	NC_037337.1:36312214-36320964+	exon sense-overlapping	rna30325	C10H15orf62	NC_037337.1:36316893-36323131+
NC_037337.1	36319081	36320964	diffreps_peak_143059	8.77663	1883	rna30320	GCHFR	3.93414	1.67253e-09	6.57668e-07	down	XR_003036707.1	NCBI	5610	NC_037337.1:36312214-36320964+	exon sense-overlapping	rna30319	GCHFR	NC_037337.1:36312211-36316538+
NC_037337.1	36319081	36320964	diffreps_peak_143059	8.77663	1883	rna30320	GCHFR	3.93414	1.67253e-09	6.57668e-07	down	XR_003036707.1	NCBI	5610	NC_037337.1:36312214-36320964+	exon sense-overlapping	rna30324	C10H15orf62	NC_037337.1:36316893-36323131+
NC_037356.1	44700421	44701135	diffreps_peak_341095	7.07985	714	rna74484	RBM4B	2.88522	8.32045e-08	7.0774e-06	down	XR_003033182.1	NCBI	5768	NC_037356.1:44692150-44701968-	exon sense-overlapping	rna74491	RBM4B	NC_037356.1:44692634-44701924-
NC_037356.1	44700421	44701135	diffreps_peak_341095	7.07985	714	rna74484	RBM4B	2.88522	8.32045e-08	7.0774e-06	down	XR_003033182.1	NCBI	5768	NC_037356.1:44692150-44701968-	exon sense-overlapping	rna74485	RBM4B	NC_037356.1:44692150-44701520-
NC_037356.1	44700421	44701135	diffreps_peak_341095	7.07985	714	rna74484	RBM4B	2.88522	8.32045e-08	7.0774e-06	down	XR_003033182.1	NCBI	5768	NC_037356.1:44692150-44701968-	exon sense-overlapping	rna74492	RBM4B	NC_037356.1:44695504-44702027-
NC_037356.1	44700421	44701135	diffreps_peak_341095	7.07985	714	rna74484	RBM4B	2.88522	8.32045e-08	7.0774e-06	down	XR_003033182.1	NCBI	5768	NC_037356.1:44692150-44701968-	exon sense-overlapping	rna74489	RBM4B	NC_037356.1:44692150-44701520-
NC_037356.1	44700421	44701135	diffreps_peak_341095	7.07985	714	rna74484	RBM4B	2.88522	8.32045e-08	7.0774e-06	down	XR_003033182.1	NCBI	5768	NC_037356.1:44692150-44701968-	exon sense-overlapping	rna74478	RBM4B	NC_037356.1:44692147-44701519-
NC_037356.1	44700421	44701135	diffreps_peak_341095	7.07985	714	rna74484	RBM4B	2.88522	8.32045e-08	7.0774e-06	down	XR_003033182.1	NCBI	5768	NC_037356.1:44692150-44701968-	exon sense-overlapping	rna74481	RBM4B	NC_037356.1:44692150-44701968-
NC_037356.1	44700421	44701135	diffreps_peak_341095	7.07985	714	rna74484	RBM4B	2.88522	8.32045e-08	7.0774e-06	down	XR_003033182.1	NCBI	5768	NC_037356.1:44692150-44701968-	exon sense-overlapping	rna74479	RBM4B	NC_037356.1:44692150-44701968-
NC_037356.1	44700421	44701135	diffreps_peak_341095	7.07985	714	rna74484	RBM4B	2.88522	8.32045e-08	7.0774e-06	down	XR_003033182.1	NCBI	5768	NC_037356.1:44692150-44701968-	exon sense-overlapping	rna74482	RBM4B	NC_037356.1:44692150-44701968-
NC_037356.1	44700421	44701135	diffreps_peak_341095	7.07985	714	rna74484	RBM4B	2.88522	8.32045e-08	7.0774e-06	down	XR_003033182.1	NCBI	5768	NC_037356.1:44692150-44701968-	exon sense-overlapping	rna74486	RBM4B	NC_037356.1:44692150-44701520-
NC_037356.1	44700421	44701135	diffreps_peak_341095	7.07985	714	rna74484	RBM4B	2.88522	8.32045e-08	7.0774e-06	down	XR_003033182.1	NCBI	5768	NC_037356.1:44692150-44701968-	exon sense-overlapping	rna74493	RBM4B	NC_037356.1:44695504-44701519-
NC_037344.1	69411841	69412608	diffreps_peak_232738	7.44628	767	rna48779	LOC101904849	4.97254	3.57863e-08	3.92883e-06	down	XR_003030085.1	NCBI	5769	NC_037344.1:69407315-69421283-	natural antisense	rna48776	SEC14L2	NC_037344.1:69398586-69420052+
NC_037344.1	69411841	69412608	diffreps_peak_232738	7.44628	767	rna48779	LOC101904849	4.97254	3.57863e-08	3.92883e-06	down	XR_003030085.1	NCBI	5769	NC_037344.1:69407315-69421283-	natural antisense	rna48775	SEC14L2	NC_037344.1:69398545-69421343+
NC_037344.1	69411841	69412608	diffreps_peak_232738	7.44628	767	rna48779	LOC101904849	4.97254	3.57863e-08	3.92883e-06	down	XR_003030085.1	NCBI	5769	NC_037344.1:69407315-69421283-	natural antisense	rna48777	SEC14L2	NC_037344.1:69399117-69421343+
NC_037344.1	69411841	69412608	diffreps_peak_232738	7.44628	767	rna48779	LOC101904849	4.97254	3.57863e-08	3.92883e-06	down	XR_003030085.1	NCBI	5769	NC_037344.1:69407315-69421283-	natural antisense	rna48774	SEC14L2	NC_037344.1:69398540-69414651+
NC_037344.1	69411841	69412608	diffreps_peak_232738	7.44628	767	rna48779	LOC101904849	4.97254	3.57863e-08	3.92883e-06	down	XR_003030085.1	NCBI	5769	NC_037344.1:69407315-69421283-	natural antisense	rna48778	SEC14L2	NC_037344.1:69399117-69421343+
NC_037344.1	69411841	69412608	diffreps_peak_232738	7.44628	767	rna48779	LOC101904849	4.97254	3.57863e-08	3.92883e-06	down	XR_003030085.1	NCBI	5769	NC_037344.1:69407315-69421283-	natural antisense	rna48773	SEC14L2	NC_037344.1:69393459-69421356+
NC_037345.1	64512441	64512880	diffreps_peak_250651	9.86486	439	rna53136	ZNF543	5.72905	1.36504e-10	3.74503e-07	down	XR_001494252.2	NCBI	5812	NC_037345.1:64484400-64513740+	exon sense-overlapping	rna53135	ZNF543	NC_037345.1:64484399-64502685+
NC_037345.1	64510888	64512360	diffreps_peak_250650	8.962	1472	rna53136	ZNF543	5.46284	1.09143e-09	5.64369e-07	down	XR_001494252.2	NCBI	5812	NC_037345.1:64484400-64513740+	exon sense-overlapping	rna53135	ZNF543	NC_037345.1:64484399-64502685+
NC_037342.1	30711821	30712261	diffreps_peak_203865	5.82472	440	rna42515	TRIM29	2.21352	1.49722e-06	6.11646e-05	down	XR_003029369.1	NCBI	5902	NC_037342.1:30684679-30712261-	exon sense-overlapping	rna42517	TRIM29	NC_037342.1:30685077-30712148-
NC_037342.1	30711821	30712261	diffreps_peak_203865	5.82472	440	rna42515	TRIM29	2.21352	1.49722e-06	6.11646e-05	down	XR_003029369.1	NCBI	5902	NC_037342.1:30684679-30712261-	exon sense-overlapping	rna42516	TRIM29	NC_037342.1:30684679-30712260-
NC_037349.1	9892161	9892884	diffreps_peak_285444	7.4973	723	rna61050	LOC107131652	10.4018	3.18199e-08	3.6518e-06	down	XR_001494696.2	NCBI	6047	NC_037349.1:9887249-9897741+	intergenic
NC_037338.1	99914591	99915560	diffreps_peak_167498	5.20682	969	rna35089	LOC101904916	3.96129	6.21121e-06	0.000192119	down	XR_003037286.1	NCBI	6212	NC_037338.1:99905434-99918599+	intergenic
NC_037352.1	27933228	27933480	diffreps_peak_315040	5.48209	252	rna68452	LOC101904377	2.85143	3.29542e-06	0.000114082	down	XR_815453.3	NCBI	6425	NC_037352.1:27918836-27939109+	bidirectional	rna68451	GUSB	NC_037352.1:27906362-27918749-
NC_037352.1	27922196	27922439	diffreps_peak_315038	7.21496	243	rna68452	LOC101904377	2.70307	6.09587e-08	5.67793e-06	down	XR_815453.3	NCBI	6425	NC_037352.1:27918836-27939109+	bidirectional	rna68451	GUSB	NC_037352.1:27906362-27918749-
NC_037352.1	27935601	27937420	diffreps_peak_315042	5.66325	1819	rna68452	LOC101904377	2.48871	2.17144e-06	8.2215e-05	down	XR_815453.3	NCBI	6425	NC_037352.1:27918836-27939109+	bidirectional	rna68451	GUSB	NC_037352.1:27906362-27918749-
NC_037343.1	46847951	46849000	diffreps_peak_217033	6.87526	1049	rna45741	NOL9	3.21375	1.33273e-07	9.85812e-06	down	XR_003029602.1	NCBI	6550	NC_037343.1:46832752-46851178+	exon sense-overlapping	rna45744	NOL9	NC_037343.1:46832783-46848131+
NC_037344.1	67404181	67404680	diffreps_peak_232232	5.45089	499	rna48617	LOC101903015	4.219	3.5409e-06	0.000120933	down	XR_003030072.1	NCBI	6689	NC_037344.1:67330250-67409078+	natural antisense	rna48621	TTC28	NC_037344.1:67393948-67973022-
NC_037344.1	67404181	67404680	diffreps_peak_232232	5.45089	499	rna48617	LOC101903015	4.219	3.5409e-06	0.000120933	down	XR_003030072.1	NCBI	6689	NC_037344.1:67330250-67409078+	natural antisense	rna48624	TTC28	NC_037344.1:67393948-67807265-
NC_037344.1	67404181	67404680	diffreps_peak_232232	5.45089	499	rna48617	LOC101903015	4.219	3.5409e-06	0.000120933	down	XR_003030072.1	NCBI	6689	NC_037344.1:67330250-67409078+	natural antisense	rna48622	TTC28	NC_037344.1:67393948-67973022-
NC_037344.1	67404181	67404680	diffreps_peak_232232	5.45089	499	rna48617	LOC101903015	4.219	3.5409e-06	0.000120933	down	XR_003030072.1	NCBI	6689	NC_037344.1:67330250-67409078+	exon sense-overlapping	rna48615	LOC101903015	NC_037344.1:67329883-67397233+
NC_037344.1	67404181	67404680	diffreps_peak_232232	5.45089	499	rna48617	LOC101903015	4.219	3.5409e-06	0.000120933	down	XR_003030072.1	NCBI	6689	NC_037344.1:67330250-67409078+	exon sense-overlapping	rna48616	LOC101903015	NC_037344.1:67329907-67365268+
NC_037344.1	67404181	67404680	diffreps_peak_232232	5.45089	499	rna48617	LOC101903015	4.219	3.5409e-06	0.000120933	down	XR_003030072.1	NCBI	6689	NC_037344.1:67330250-67409078+	natural antisense	rna48623	TTC28	NC_037344.1:67393948-67807266-
NC_037344.1	67407221	67408960	diffreps_peak_232234	8.42957	1739	rna48617	LOC101903015	3.71261	3.71903e-09	1.02991e-06	down	XR_003030072.1	NCBI	6689	NC_037344.1:67330250-67409078+	exon sense-overlapping	rna48616	LOC101903015	NC_037344.1:67329907-67365268+
NC_037344.1	67407221	67408960	diffreps_peak_232234	8.42957	1739	rna48617	LOC101903015	3.71261	3.71903e-09	1.02991e-06	down	XR_003030072.1	NCBI	6689	NC_037344.1:67330250-67409078+	natural antisense	rna48623	TTC28	NC_037344.1:67393948-67807266-
NC_037344.1	67407221	67408960	diffreps_peak_232234	8.42957	1739	rna48617	LOC101903015	3.71261	3.71903e-09	1.02991e-06	down	XR_003030072.1	NCBI	6689	NC_037344.1:67330250-67409078+	natural antisense	rna48621	TTC28	NC_037344.1:67393948-67973022-
NC_037344.1	67407221	67408960	diffreps_peak_232234	8.42957	1739	rna48617	LOC101903015	3.71261	3.71903e-09	1.02991e-06	down	XR_003030072.1	NCBI	6689	NC_037344.1:67330250-67409078+	natural antisense	rna48622	TTC28	NC_037344.1:67393948-67973022-
NC_037344.1	67407221	67408960	diffreps_peak_232234	8.42957	1739	rna48617	LOC101903015	3.71261	3.71903e-09	1.02991e-06	down	XR_003030072.1	NCBI	6689	NC_037344.1:67330250-67409078+	exon sense-overlapping	rna48615	LOC101903015	NC_037344.1:67329883-67397233+
NC_037344.1	67407221	67408960	diffreps_peak_232234	8.42957	1739	rna48617	LOC101903015	3.71261	3.71903e-09	1.02991e-06	down	XR_003030072.1	NCBI	6689	NC_037344.1:67330250-67409078+	natural antisense	rna48624	TTC28	NC_037344.1:67393948-67807265-
NC_037344.1	67404701	67406520	diffreps_peak_232233	6.8584	1819	rna48617	LOC101903015	3.56762	1.38548e-07	1.01535e-05	down	XR_003030072.1	NCBI	6689	NC_037344.1:67330250-67409078+	natural antisense	rna48623	TTC28	NC_037344.1:67393948-67807266-
NC_037344.1	67404701	67406520	diffreps_peak_232233	6.8584	1819	rna48617	LOC101903015	3.56762	1.38548e-07	1.01535e-05	down	XR_003030072.1	NCBI	6689	NC_037344.1:67330250-67409078+	exon sense-overlapping	rna48615	LOC101903015	NC_037344.1:67329883-67397233+
NC_037344.1	67404701	67406520	diffreps_peak_232233	6.8584	1819	rna48617	LOC101903015	3.56762	1.38548e-07	1.01535e-05	down	XR_003030072.1	NCBI	6689	NC_037344.1:67330250-67409078+	natural antisense	rna48624	TTC28	NC_037344.1:67393948-67807265-
NC_037344.1	67404701	67406520	diffreps_peak_232233	6.8584	1819	rna48617	LOC101903015	3.56762	1.38548e-07	1.01535e-05	down	XR_003030072.1	NCBI	6689	NC_037344.1:67330250-67409078+	natural antisense	rna48621	TTC28	NC_037344.1:67393948-67973022-
NC_037344.1	67404701	67406520	diffreps_peak_232233	6.8584	1819	rna48617	LOC101903015	3.56762	1.38548e-07	1.01535e-05	down	XR_003030072.1	NCBI	6689	NC_037344.1:67330250-67409078+	natural antisense	rna48622	TTC28	NC_037344.1:67393948-67973022-
NC_037344.1	67404701	67406520	diffreps_peak_232233	6.8584	1819	rna48617	LOC101903015	3.56762	1.38548e-07	1.01535e-05	down	XR_003030072.1	NCBI	6689	NC_037344.1:67330250-67409078+	exon sense-overlapping	rna48616	LOC101903015	NC_037344.1:67329907-67365268+
NC_037344.1	67400779	67401119	diffreps_peak_232227	8.5933	340	rna48617	LOC101903015	2.73038	2.55091e-09	8.28404e-07	down	XR_003030072.1	NCBI	6689	NC_037344.1:67330250-67409078+	natural antisense	rna48621	TTC28	NC_037344.1:67393948-67973022-
NC_037344.1	67400779	67401119	diffreps_peak_232227	8.5933	340	rna48617	LOC101903015	2.73038	2.55091e-09	8.28404e-07	down	XR_003030072.1	NCBI	6689	NC_037344.1:67330250-67409078+	exon sense-overlapping	rna48616	LOC101903015	NC_037344.1:67329907-67365268+
NC_037344.1	67400779	67401119	diffreps_peak_232227	8.5933	340	rna48617	LOC101903015	2.73038	2.55091e-09	8.28404e-07	down	XR_003030072.1	NCBI	6689	NC_037344.1:67330250-67409078+	natural antisense	rna48623	TTC28	NC_037344.1:67393948-67807266-
NC_037344.1	67400779	67401119	diffreps_peak_232227	8.5933	340	rna48617	LOC101903015	2.73038	2.55091e-09	8.28404e-07	down	XR_003030072.1	NCBI	6689	NC_037344.1:67330250-67409078+	exon sense-overlapping	rna48615	LOC101903015	NC_037344.1:67329883-67397233+
NC_037344.1	67400779	67401119	diffreps_peak_232227	8.5933	340	rna48617	LOC101903015	2.73038	2.55091e-09	8.28404e-07	down	XR_003030072.1	NCBI	6689	NC_037344.1:67330250-67409078+	natural antisense	rna48624	TTC28	NC_037344.1:67393948-67807265-
NC_037344.1	67400779	67401119	diffreps_peak_232227	8.5933	340	rna48617	LOC101903015	2.73038	2.55091e-09	8.28404e-07	down	XR_003030072.1	NCBI	6689	NC_037344.1:67330250-67409078+	natural antisense	rna48622	TTC28	NC_037344.1:67393948-67973022-
NC_037334.1	43560405	43560780	diffreps_peak_106594	6.80229	375	rna22922	ABCA7	7.09048	1.57656e-07	1.11566e-05	down	XR_807814.3	NCBI	6979	NC_037334.1:43545097-43561818+	exon sense-overlapping	rna22928	ABCA7	NC_037334.1:43545097-43561818+
NC_037334.1	43560405	43560780	diffreps_peak_106594	6.80229	375	rna22922	ABCA7	7.09048	1.57656e-07	1.11566e-05	down	XR_807814.3	NCBI	6979	NC_037334.1:43545097-43561818+	exon sense-overlapping	rna22919	ABCA7	NC_037334.1:43544188-43561818+
NC_037334.1	43560405	43560780	diffreps_peak_106594	6.80229	375	rna22922	ABCA7	7.09048	1.57656e-07	1.11566e-05	down	XR_807814.3	NCBI	6979	NC_037334.1:43545097-43561818+	exon sense-overlapping	rna22927	ABCA7	NC_037334.1:43545097-43561818+
NC_037334.1	43560405	43560780	diffreps_peak_106594	6.80229	375	rna22922	ABCA7	7.09048	1.57656e-07	1.11566e-05	down	XR_807814.3	NCBI	6979	NC_037334.1:43545097-43561818+	exon sense-overlapping	rna22921	ABCA7	NC_037334.1:43544324-43561818+
NC_037334.1	43560405	43560780	diffreps_peak_106594	6.80229	375	rna22922	ABCA7	7.09048	1.57656e-07	1.11566e-05	down	XR_807814.3	NCBI	6979	NC_037334.1:43545097-43561818+	exon sense-overlapping	rna22917	ABCA7	NC_037334.1:43544169-43561818+
NC_037334.1	43560405	43560780	diffreps_peak_106594	6.80229	375	rna22922	ABCA7	7.09048	1.57656e-07	1.11566e-05	down	XR_807814.3	NCBI	6979	NC_037334.1:43545097-43561818+	exon sense-overlapping	rna22929	ABCA7	NC_037334.1:43545097-43559525+
NC_037334.1	43560405	43560780	diffreps_peak_106594	6.80229	375	rna22922	ABCA7	7.09048	1.57656e-07	1.11566e-05	down	XR_807814.3	NCBI	6979	NC_037334.1:43545097-43561818+	exon sense-overlapping	rna22920	ABCA7	NC_037334.1:43544324-43561818+
NC_037334.1	43560405	43560780	diffreps_peak_106594	6.80229	375	rna22922	ABCA7	7.09048	1.57656e-07	1.11566e-05	down	XR_807814.3	NCBI	6979	NC_037334.1:43545097-43561818+	exon sense-overlapping	rna22925	ABCA7	NC_037334.1:43545097-43561818+
NC_037334.1	43560405	43560780	diffreps_peak_106594	6.80229	375	rna22922	ABCA7	7.09048	1.57656e-07	1.11566e-05	down	XR_807814.3	NCBI	6979	NC_037334.1:43545097-43561818+	exon sense-overlapping	rna22918	ABCA7	NC_037334.1:43544181-43561818+
NC_037334.1	43560405	43560780	diffreps_peak_106594	6.80229	375	rna22922	ABCA7	7.09048	1.57656e-07	1.11566e-05	down	XR_807814.3	NCBI	6979	NC_037334.1:43545097-43561818+	exon sense-overlapping	rna22931	ABCA7	NC_037334.1:43545179-43561826+
NC_037334.1	43560405	43560780	diffreps_peak_106594	6.80229	375	rna22922	ABCA7	7.09048	1.57656e-07	1.11566e-05	down	XR_807814.3	NCBI	6979	NC_037334.1:43545097-43561818+	exon sense-overlapping	rna22926	ABCA7	NC_037334.1:43545097-43561818+
NC_037349.1	11889652	11890260	diffreps_peak_285921	6.63807	608	rna61175	EXOG	4.23801	2.30107e-07	1.45899e-05	down	XR_239281.4	NCBI	6985	NC_037349.1:11868422-11896002+	exon sense-overlapping	rna61178	EXOG	NC_037349.1:11868500-11890248+
NC_037335.1	38310981	38311740	diffreps_peak_118115	7.14534	759	rna25068	LOC101906397	8.25711	7.15579e-08	6.36086e-06	down	XR_003036023.1	NCBI	7317	NC_037335.1:38306431-38316787-	natural antisense	rna25066	GLDC	NC_037335.1:38233023-38308103+
NC_037335.1	38310981	38311740	diffreps_peak_118115	7.14534	759	rna25068	LOC101906397	8.25711	7.15579e-08	6.36086e-06	down	XR_003036023.1	NCBI	7317	NC_037335.1:38306431-38316787-	natural antisense	rna25064	GLDC	NC_037335.1:38219896-38308103+
NC_037335.1	38310981	38311740	diffreps_peak_118115	7.14534	759	rna25068	LOC101906397	8.25711	7.15579e-08	6.36086e-06	down	XR_003036023.1	NCBI	7317	NC_037335.1:38306431-38316787-	natural antisense	rna25065	GLDC	NC_037335.1:38219989-38308310+
NC_037335.1	38310981	38311740	diffreps_peak_118115	7.14534	759	rna25068	LOC101906397	8.25711	7.15579e-08	6.36086e-06	down	XR_003036023.1	NCBI	7317	NC_037335.1:38306431-38316787-	natural antisense	rna25067	GLDC	NC_037335.1:38233027-38308103+
NC_037335.1	38306561	38307063	diffreps_peak_118112	7.18152	502	rna25068	LOC101906397	4.34042	6.58387e-08	6.00845e-06	down	XR_003036023.1	NCBI	7317	NC_037335.1:38306431-38316787-	natural antisense	rna25066	GLDC	NC_037335.1:38233023-38308103+
NC_037335.1	38306561	38307063	diffreps_peak_118112	7.18152	502	rna25068	LOC101906397	4.34042	6.58387e-08	6.00845e-06	down	XR_003036023.1	NCBI	7317	NC_037335.1:38306431-38316787-	natural antisense	rna25065	GLDC	NC_037335.1:38219989-38308310+
NC_037335.1	38306561	38307063	diffreps_peak_118112	7.18152	502	rna25068	LOC101906397	4.34042	6.58387e-08	6.00845e-06	down	XR_003036023.1	NCBI	7317	NC_037335.1:38306431-38316787-	natural antisense	rna25067	GLDC	NC_037335.1:38233027-38308103+
NC_037335.1	38306561	38307063	diffreps_peak_118112	7.18152	502	rna25068	LOC101906397	4.34042	6.58387e-08	6.00845e-06	down	XR_003036023.1	NCBI	7317	NC_037335.1:38306431-38316787-	natural antisense	rna25064	GLDC	NC_037335.1:38219896-38308103+
NC_037355.1	28381301	28382740	diffreps_peak_333075	9.62458	1439	rna72462	LOC107131941	3.11264	2.37369e-10	3.82358e-07	down	XR_003033138.1	NCBI	8083	NC_037355.1:28370492-28384734+	natural antisense	rna72461	DNAJB12	NC_037355.1:28368562-28384883-
NC_037345.1	35118901	35119820	diffreps_peak_239888	7.4153	919	rna50370	RIPOR1	4.90071	3.84327e-08	4.12535e-06	down	XR_003030358.1	NCBI	8264	NC_037345.1:35117565-35130113+	exon sense-overlapping	rna50369	RIPOR1	NC_037345.1:35115532-35131419+
NC_037345.1	35118901	35119820	diffreps_peak_239888	7.4153	919	rna50370	RIPOR1	4.90071	3.84327e-08	4.12535e-06	down	XR_003030358.1	NCBI	8264	NC_037345.1:35117565-35130113+	exon sense-overlapping	rna50371	RIPOR1	NC_037345.1:35119743-35131419+
NC_037345.1	35118901	35119820	diffreps_peak_239888	7.4153	919	rna50370	RIPOR1	4.90071	3.84327e-08	4.12535e-06	down	XR_003030358.1	NCBI	8264	NC_037345.1:35117565-35130113+	exon sense-overlapping	rna50367	RIPOR1	NC_037345.1:35115230-35131419+
NC_037345.1	35118901	35119820	diffreps_peak_239888	7.4153	919	rna50370	RIPOR1	4.90071	3.84327e-08	4.12535e-06	down	XR_003030358.1	NCBI	8264	NC_037345.1:35117565-35130113+	exon sense-overlapping	rna50374	RIPOR1	NC_037345.1:35122143-35131419+
NC_037345.1	35118901	35119820	diffreps_peak_239888	7.4153	919	rna50370	RIPOR1	4.90071	3.84327e-08	4.12535e-06	down	XR_003030358.1	NCBI	8264	NC_037345.1:35117565-35130113+	exon sense-overlapping	rna50368	RIPOR1	NC_037345.1:35115230-35131419+
NC_037345.1	35118901	35119820	diffreps_peak_239888	7.4153	919	rna50370	RIPOR1	4.90071	3.84327e-08	4.12535e-06	down	XR_003030358.1	NCBI	8264	NC_037345.1:35117565-35130113+	exon sense-overlapping	rna50375	RIPOR1	NC_037345.1:35123524-35131419+
NC_037345.1	35118901	35119820	diffreps_peak_239888	7.4153	919	rna50370	RIPOR1	4.90071	3.84327e-08	4.12535e-06	down	XR_003030358.1	NCBI	8264	NC_037345.1:35117565-35130113+	exon sense-overlapping	rna50376	RIPOR1	NC_037345.1:35123524-35131419+
NC_037345.1	35118901	35119820	diffreps_peak_239888	7.4153	919	rna50370	RIPOR1	4.90071	3.84327e-08	4.12535e-06	down	XR_003030358.1	NCBI	8264	NC_037345.1:35117565-35130113+	exon sense-overlapping	rna50373	RIPOR1	NC_037345.1:35122053-35131419+
NC_037345.1	35118901	35119820	diffreps_peak_239888	7.4153	919	rna50370	RIPOR1	4.90071	3.84327e-08	4.12535e-06	down	XR_003030358.1	NCBI	8264	NC_037345.1:35117565-35130113+	exon sense-overlapping	rna50372	RIPOR1	NC_037345.1:35119747-35131419+
NC_037345.1	35117601	35118160	diffreps_peak_239887	5.07547	559	rna50370	RIPOR1	4.7408	8.40486e-06	0.00024707	down	XR_003030358.1	NCBI	8264	NC_037345.1:35117565-35130113+	exon sense-overlapping	rna50369	RIPOR1	NC_037345.1:35115532-35131419+
NC_037345.1	35117601	35118160	diffreps_peak_239887	5.07547	559	rna50370	RIPOR1	4.7408	8.40486e-06	0.00024707	down	XR_003030358.1	NCBI	8264	NC_037345.1:35117565-35130113+	exon sense-overlapping	rna50374	RIPOR1	NC_037345.1:35122143-35131419+
NC_037345.1	35117601	35118160	diffreps_peak_239887	5.07547	559	rna50370	RIPOR1	4.7408	8.40486e-06	0.00024707	down	XR_003030358.1	NCBI	8264	NC_037345.1:35117565-35130113+	exon sense-overlapping	rna50372	RIPOR1	NC_037345.1:35119747-35131419+
NC_037345.1	35117601	35118160	diffreps_peak_239887	5.07547	559	rna50370	RIPOR1	4.7408	8.40486e-06	0.00024707	down	XR_003030358.1	NCBI	8264	NC_037345.1:35117565-35130113+	exon sense-overlapping	rna50368	RIPOR1	NC_037345.1:35115230-35131419+
NC_037345.1	35117601	35118160	diffreps_peak_239887	5.07547	559	rna50370	RIPOR1	4.7408	8.40486e-06	0.00024707	down	XR_003030358.1	NCBI	8264	NC_037345.1:35117565-35130113+	exon sense-overlapping	rna50371	RIPOR1	NC_037345.1:35119743-35131419+
NC_037345.1	35117601	35118160	diffreps_peak_239887	5.07547	559	rna50370	RIPOR1	4.7408	8.40486e-06	0.00024707	down	XR_003030358.1	NCBI	8264	NC_037345.1:35117565-35130113+	exon sense-overlapping	rna50367	RIPOR1	NC_037345.1:35115230-35131419+
NC_037345.1	35117601	35118160	diffreps_peak_239887	5.07547	559	rna50370	RIPOR1	4.7408	8.40486e-06	0.00024707	down	XR_003030358.1	NCBI	8264	NC_037345.1:35117565-35130113+	exon sense-overlapping	rna50376	RIPOR1	NC_037345.1:35123524-35131419+
NC_037345.1	35117601	35118160	diffreps_peak_239887	5.07547	559	rna50370	RIPOR1	4.7408	8.40486e-06	0.00024707	down	XR_003030358.1	NCBI	8264	NC_037345.1:35117565-35130113+	exon sense-overlapping	rna50373	RIPOR1	NC_037345.1:35122053-35131419+
NC_037345.1	35117601	35118160	diffreps_peak_239887	5.07547	559	rna50370	RIPOR1	4.7408	8.40486e-06	0.00024707	down	XR_003030358.1	NCBI	8264	NC_037345.1:35117565-35130113+	exon sense-overlapping	rna50375	RIPOR1	NC_037345.1:35123524-35131419+
NC_037345.1	51846921	51847600	diffreps_peak_244631	9.46077	679	rna51603	LOC107131429	6.71429	3.46122e-10	4.00178e-07	down	XR_001494187.2	NCBI	8365	NC_037345.1:51837094-51849610+	natural antisense	rna51605	CADM4	NC_037345.1:51841191-51855801-
NC_037345.1	51846921	51847600	diffreps_peak_244631	9.46077	679	rna51603	LOC107131429	6.71429	3.46122e-10	4.00178e-07	down	XR_001494187.2	NCBI	8365	NC_037345.1:51837094-51849610+	natural antisense	rna51601	ZNF428	NC_037345.1:51829180-51838230-
NC_037345.1	51846921	51847600	diffreps_peak_244631	9.46077	679	rna51603	LOC107131429	6.71429	3.46122e-10	4.00178e-07	down	XR_001494187.2	NCBI	8365	NC_037345.1:51837094-51849610+	natural antisense	rna51604	CADM4	NC_037345.1:51841191-51855825-
NC_037344.1	63377265	63377800	diffreps_peak_231490	6.98239	535	rna48471	LOC112442053	2.07399	1.04139e-07	8.29168e-06	down	XR_003030058.1	NCBI	8372	NC_037344.1:63377266-63391943+	intron sense-overlapping	rna48469	GLTP	NC_037344.1:63377007-63399503+
NC_037344.1	63377265	63377800	diffreps_peak_231490	6.98239	535	rna48471	LOC112442053	2.07399	1.04139e-07	8.29168e-06	down	XR_003030058.1	NCBI	8372	NC_037344.1:63377266-63391943+	intron sense-overlapping	rna48468	GLTP	NC_037344.1:63377007-63399503+
NC_037344.1	63377265	63377800	diffreps_peak_231490	6.98239	535	rna48471	LOC112442053	2.07399	1.04139e-07	8.29168e-06	down	XR_003030058.1	NCBI	8372	NC_037344.1:63377266-63391943+	intron sense-overlapping	rna48470	GLTP	NC_037344.1:63377147-63398540+
NC_037337.1	86019541	86020720	diffreps_peak_151084	7.98389	1179	rna31817	YLPM1	2.14627	1.03779e-08	1.87323e-06	down	XR_236232.4	NCBI	8435	NC_037337.1:86018532-86084284+	exon sense-overlapping	rna31818	YLPM1	NC_037337.1:86019850-86084284+
NC_037340.1	57546321	57546660	diffreps_peak_186222	5.20462	339	rna38937	LOC107133071	75.2	6.24278e-06	0.000192792	down	XR_003037848.1	NCBI	8591	NC_037340.1:57541890-57551555+	intergenic
NC_037346.1	25292721	25293800	diffreps_peak_255986	7.37203	1079	gene24049	LOC101903232	3.41337	4.2459e-08	4.39516e-06	down		NCBI	8909	NC_037346.1:25287242-25296150+	intron sense-overlapping	rna54459	KIAA0753	NC_037346.1:25238612-25297665+
NC_037346.1	25292721	25293800	diffreps_peak_255986	7.37203	1079	gene24049	LOC101903232	3.41337	4.2459e-08	4.39516e-06	down		NCBI	8909	NC_037346.1:25287242-25296150+	intron sense-overlapping	rna54460	KIAA0753	NC_037346.1:25242380-25297665+
NC_037346.1	25292721	25293800	diffreps_peak_255986	7.37203	1079	gene24049	LOC101903232	3.41337	4.2459e-08	4.39516e-06	down		NCBI	8909	NC_037346.1:25287242-25296150+	intron sense-overlapping	rna54458	KIAA0753	NC_037346.1:25238611-25297665+
NC_037341.1	19070821	19071660	diffreps_peak_193993	9.51569	839	rna40774	LOC112449505	7.14981	3.05006e-10	3.92137e-07	down	XR_003038052.1	NCBI	8957	NC_037341.1:19067594-19083055-	intergenic
NC_037341.1	19067861	19069160	diffreps_peak_193991	6.73489	1299	rna40774	LOC112449505	4.55996	1.84123e-07	1.24782e-05	down	XR_003038052.1	NCBI	8957	NC_037341.1:19067594-19083055-	intergenic
NC_037341.1	19069921	19070800	diffreps_peak_193992	5.4769	879	rna40774	LOC112449505	3.47809	3.335e-06	0.00011512	down	XR_003038052.1	NCBI	8957	NC_037341.1:19067594-19083055-	intergenic
NC_037356.1	49460576	49460940	diffreps_peak_342850	6.14815	364	rna74847	LOC101902537	2.75019	7.10963e-07	3.41954e-05	down	XR_003033318.1	NCBI	9260	NC_037356.1:49454020-49469311+	intergenic
NC_037338.1	103173001	103174280	diffreps_peak_168599	9.55614	1279	rna35341	LOC104975788	4.51671	2.77882e-10	3.85742e-07	down	XR_003037305.1	NCBI	10278	NC_037338.1:103170920-103186162+	intergenic
NC_037338.1	103178481	103179420	diffreps_peak_168602	6.56981	939	rna35341	LOC104975788	2.23793	2.69273e-07	1.63683e-05	down	XR_003037305.1	NCBI	10278	NC_037338.1:103170920-103186162+	intergenic
NC_037331.1	43275881	43276420	diffreps_peak_56737	6.82837	539	rna11705	PHTF2	2.03297	1.48467e-07	1.06754e-05	down	XR_003034239.1	NCBI	15469	NC_037331.1:43258869-43449878-	exon sense-overlapping	rna11708	PHTF2	NC_037331.1:43312979-43449877-
NC_037331.1	43275881	43276420	diffreps_peak_56737	6.82837	539	rna11705	PHTF2	2.03297	1.48467e-07	1.06754e-05	down	XR_003034239.1	NCBI	15469	NC_037331.1:43258869-43449878-	exon sense-overlapping	rna11711	PHTF2	NC_037331.1:43312979-43449874-
NC_037331.1	43275881	43276420	diffreps_peak_56737	6.82837	539	rna11705	PHTF2	2.03297	1.48467e-07	1.06754e-05	down	XR_003034239.1	NCBI	15469	NC_037331.1:43258869-43449878-	exon sense-overlapping	rna11709	PHTF2	NC_037331.1:43312979-43449877-
NC_037331.1	43275881	43276420	diffreps_peak_56737	6.82837	539	rna11705	PHTF2	2.03297	1.48467e-07	1.06754e-05	down	XR_003034239.1	NCBI	15469	NC_037331.1:43258869-43449878-	intronic antisense	rna11704	MAGI2	NC_037331.1:42205366-43260759+
NC_037331.1	43275881	43276420	diffreps_peak_56737	6.82837	539	rna11705	PHTF2	2.03297	1.48467e-07	1.06754e-05	down	XR_003034239.1	NCBI	15469	NC_037331.1:43258869-43449878-	exon sense-overlapping	rna11710	PHTF2	NC_037331.1:43312979-43449875-
NC_037331.1	43275881	43276420	diffreps_peak_56737	6.82837	539	rna11705	PHTF2	2.03297	1.48467e-07	1.06754e-05	down	XR_003034239.1	NCBI	15469	NC_037331.1:43258869-43449878-	exon sense-overlapping	rna11712	PHTF2	NC_037331.1:43314968-43407222-
NC_037331.1	43275881	43276420	diffreps_peak_56737	6.82837	539	rna11705	PHTF2	2.03297	1.48467e-07	1.06754e-05	down	XR_003034239.1	NCBI	15469	NC_037331.1:43258869-43449878-	exon sense-overlapping	rna11713	PHTF2	NC_037331.1:43338185-43449876-
NC_037331.1	43275881	43276420	diffreps_peak_56737	6.82837	539	rna11705	PHTF2	2.03297	1.48467e-07	1.06754e-05	down	XR_003034239.1	NCBI	15469	NC_037331.1:43258869-43449878-	exon sense-overlapping	rna11714	PHTF2	NC_037331.1:43339091-43449876-
