# Supplementary material for: ALKBH5 Stabilized N6-Methyladenosine—Modified LOC4191 to Suppress E. coli-Induced Apoptosis
Source: Cells. 2023 Nov 10;12(22):2604. doi: 10.3390/cells12222604 (PMC10670315; doi:10.3390/cells12222604)
Supplement: Supplementary file 1 [file cells-12-02604-s001.zip › Table S5 GO analysis in MAC-T cells induced by E. coli.xls]

## Sheet: Hypermethylation BP
#Column "GO.ID" stands for the ID of gene ontology term
#Column "Term" stands for the name of gene ontology term
#Column "Ontology" stands for the ontology of GOID belongs to
#Column "Count" stands for the number of DE genes associated with the listed GOID
#Column "Pop.Hits" stands for the number of background population genes associated with the listed GOID
#Column "List.Total" stands for the total number of DE genes
#Column "Pop.Total" stands for the total number of background population genes
#Column "Fold.Enrichment" stands for the Fold Enrichment value of the GOID, it equals (Count/Pop.Hits)/(List.Total/Pop.Total)
#Column "Pvalue" stands for the significance testing value of the GOID
#Column "FDR" stands for the false discovery rate of the GOID, using Benjamini & Hochberg (1995) method
#Column "Enrichment.Score" stands for the Enrichment Score value of the GOID, it equals (-log10(Pvalue))
#Column "Gene.Ratio" stands for the Gene Ratio value genes associated with the GOID, it equals (Count/List.Total)
#Column "GENES" stands for the DE genes associated with the GOID
GO.ID	Term	Ontology	Count	Pop.Hits	List.Total	Pop.Total	Fold.Enrichment	Pvalue	FDR	Enrichment.Score	Gene.Ratio	GENES
GO:0048016	inositol phosphate-mediated signaling	Biological process	4	48	57	13692	20.0175	4.58191e-05	0.266438	4.33895	0.0701754	ITPR3//LMCD1//TNF//MYOZ2
GO:0070884	regulation of calcineurin-NFAT signaling cascade	Biological process	3	30	57	13692	24.0211	0.000256428	0.466273	3.59103	0.0526316	LMCD1//TNF//MYOZ2
GO:0106056	regulation of calcineurin-mediated signaling	Biological process	3	30	57	13692	24.0211	0.000256428	0.466273	3.59103	0.0526316	LMCD1//TNF//MYOZ2
GO:0033173	calcineurin-NFAT signaling cascade	Biological process	3	39	57	13692	18.4777	0.000562094	0.466273	3.25019	0.0526316	LMCD1//TNF//MYOZ2
GO:0097720	calcineurin-mediated signaling	Biological process	3	39	57	13692	18.4777	0.000562094	0.466273	3.25019	0.0526316	LMCD1//TNF//MYOZ2
GO:0051962	positive regulation of nervous system development	Biological process	7	351	57	13692	4.79052	0.000601856	0.466273	3.22051	0.122807	NEDD4L//TNF//GRID2//BCL2//RAPGEF2//ATP8A2//HIF1A
GO:0002544	chronic inflammatory response	Biological process	2	10	57	13692	48.0421	0.000750006	0.466273	3.12494	0.0350877	LTA//TNF
GO:0002863	positive regulation of inflammatory response to antigenic stimulus	Biological process	2	10	57	13692	48.0421	0.000750006	0.466273	3.12494	0.0350877	TNF//LTA
GO:0032352	positive regulation of hormone metabolic process	Biological process	2	10	57	13692	48.0421	0.000750006	0.466273	3.12494	0.0350877	TNF//HIF1A
GO:0070886	positive regulation of calcineurin-NFAT signaling cascade	Biological process	2	12	57	13692	40.0351	0.00109414	0.466273	2.96093	0.0350877	LMCD1//TNF
GO:0106058	positive regulation of calcineurin-mediated signaling	Biological process	2	12	57	13692	40.0351	0.00109414	0.466273	2.96093	0.0350877	LMCD1//TNF
GO:0010039	response to iron ion	Biological process	2	13	57	13692	36.9555	0.00128962	0.466273	2.88954	0.0350877	HIF1A//BCL2
GO:0050769	positive regulation of neurogenesis	Biological process	6	296	57	13692	4.86913	0.00139512	0.466273	2.85539	0.105263	NEDD4L//TNF//BCL2//RAPGEF2//ATP8A2//HIF1A
GO:0060284	regulation of cell development	Biological process	9	666	57	13692	3.24609	0.00159818	0.466273	2.79637	0.157895	CAV3//TNF//CAMSAP2//NEDD4L//BCL2//RAPGEF2//ATP8A2//GRID2//HIF1A
GO:0003008	system process	Biological process	13	1257	57	13692	2.48428	0.00163754	0.466273	2.78581	0.22807	GRID2//MYOZ2//ECE1//LMCD1//HIF1A//ITPR3//GRM7//PDE6D//KIRREL1//BCL2//ATP8A2//CAV3//OXTR
GO:0050804	modulation of chemical synaptic transmission	Biological process	6	306	57	13692	4.71001	0.00165224	0.466273	2.78193	0.105263	GRID2//FBXL20//ITPR3//GRM7//TNF//MCTP2
GO:0099177	regulation of trans-synaptic signaling	Biological process	6	307	57	13692	4.69467	0.00167981	0.466273	2.77474	0.105263	GRID2//FBXL20//ITPR3//GRM7//TNF//MCTP2
GO:0002922	positive regulation of humoral immune response	Biological process	2	16	57	13692	30.0263	0.00196818	0.466273	2.70593	0.0350877	TNF//LTA
GO:0046716	muscle cell cellular homeostasis	Biological process	2	16	57	13692	30.0263	0.00196818	0.466273	2.70593	0.0350877	CAV3//HIF1A
GO:0045597	positive regulation of cell differentiation	Biological process	9	688	57	13692	3.14229	0.00199829	0.466273	2.69934	0.157895	NEDD4L//TNF//RAB7B//BCL2//RAPGEF2//ATP8A2//CAV3//TGFBR1//HIF1A
GO:0030279	negative regulation of ossification	Biological process	3	61	57	13692	11.8136	0.00207478	0.466273	2.68303	0.0526316	BCL2//TNF//HIF1A
GO:0043523	regulation of neuron apoptotic process	Biological process	4	130	57	13692	7.39109	0.00207727	0.466273	2.68251	0.0701754	GRID2//TNF//HIF1A//BCL2
GO:0050767	regulation of neurogenesis	Biological process	8	565	57	13692	3.40121	0.00222076	0.466273	2.6535	0.140351	TNF//CAMSAP2//NEDD4L//BCL2//RAPGEF2//ATP8A2//GRID2//HIF1A
GO:0032800	receptor biosynthetic process	Biological process	2	18	57	13692	26.6901	0.00249606	0.466273	2.60274	0.0350877	TNF//HIF1A
GO:0043500	muscle adaptation	Biological process	3	66	57	13692	10.9187	0.00259955	0.466273	2.5851	0.0526316	MYOZ2//CAV3//LMCD1
GO:0050848	regulation of calcium-mediated signaling	Biological process	3	66	57	13692	10.9187	0.00259955	0.466273	2.5851	0.0526316	LMCD1//TNF//MYOZ2
GO:0007610	behavior	Biological process	7	457	57	13692	3.67937	0.002755	0.466273	2.55988	0.122807	C1H3orf70//ATP8A2//OXTR//HIF1A//ITPR3//FBXL20//BCL2
GO:0002861	regulation of inflammatory response to antigenic stimulus	Biological process	2	19	57	13692	25.2853	0.00278228	0.466273	2.5556	0.0350877	TNF//LTA
GO:2000026	regulation of multicellular organismal development	Biological process	14	1502	57	13692	2.23898	0.00281808	0.466273	2.55005	0.245614	CAV3//CAMSAP2//NEDD4L//ADAM12//RNH1//TNF//RAB7B//CUL4A//BCL2//RAPGEF2//ATP8A2//GRID2//TGFBR1//HIF1A
GO:0008285	negative regulation of cell proliferation	Biological process	7	460	57	13692	3.65538	0.00285736	0.466273	2.54404	0.122807	RAPGEF2//STRN//BTG1//MCC//BCL2//TGFBR1//TNF
GO:0051094	positive regulation of developmental process	Biological process	11	1025	57	13692	2.57787	0.00297046	0.466273	2.52718	0.192982	NEDD4L//GRID2//ADAM12//TNF//RAB7B//BCL2//RAPGEF2//ATP8A2//CAV3//TGFBR1//HIF1A
GO:0043112	receptor metabolic process	Biological process	4	144	57	13692	6.67251	0.00300941	0.466273	2.52152	0.0701754	CAV3//TNF//HIF1A//ECE1
GO:0045786	negative regulation of cell cycle	Biological process	6	351	57	13692	4.10616	0.00328153	0.466273	2.48392	0.105263	PPP1R13B//CUL4A//UIMC1//BCL2//TNF//CDK1
GO:0018105	peptidyl-serine phosphorylation	Biological process	5	244	57	13692	4.92235	0.00339749	0.466273	2.46884	0.0877193	MAST4//TGFBR1//CDK1//BCL2//TNF
GO:0006582	melanin metabolic process	Biological process	2	21	57	13692	22.8772	0.00339865	0.466273	2.46869	0.0350877	BCL2//RAPGEF2
GO:2000027	regulation of animal organ morphogenesis	Biological process	4	149	57	13692	6.4486	0.00340197	0.466273	2.46827	0.0701754	TGFBR1//CAV3//TNF//BCL2
GO:2001237	negative regulation of extrinsic apoptotic signaling pathway	Biological process	3	73	57	13692	9.87167	0.00346141	0.466273	2.46075	0.0526316	TGFBR1//BCL2//TNF
GO:0045637	regulation of myeloid cell differentiation	Biological process	4	150	57	13692	6.40561	0.00348447	0.466273	2.45786	0.0701754	TNF//RAB7B//HIF1A//CUL4A
GO:0010720	positive regulation of cell development	Biological process	6	356	57	13692	4.04849	0.00351789	0.466273	2.45372	0.105263	NEDD4L//TNF//BCL2//RAPGEF2//ATP8A2//HIF1A
GO:0035094	response to nicotine	Biological process	2	22	57	13692	21.8373	0.00372855	0.466273	2.42846	0.0350877	BCL2//TNF
GO:0046885	regulation of hormone biosynthetic process	Biological process	2	22	57	13692	21.8373	0.00372855	0.466273	2.42846	0.0350877	TNF//HIF1A
GO:0060037	pharyngeal system development	Biological process	2	22	57	13692	21.8373	0.00372855	0.466273	2.42846	0.0350877	TGFBR1//ECE1
GO:0045639	positive regulation of myeloid cell differentiation	Biological process	3	75	57	13692	9.60842	0.00373601	0.466273	2.42759	0.0526316	TNF//RAB7B//HIF1A
GO:0022603	regulation of anatomical structure morphogenesis	Biological process	9	762	57	13692	2.83713	0.00396886	0.466273	2.40133	0.157895	TGFBR1//TNF//CAV3//RAPGEF2//NEDD4L//BCL2//ADAM12//HIF1A//RNH1
GO:0051239	regulation of multicellular organismal process	Biological process	18	2283	57	13692	1.89391	0.00405333	0.466273	2.39219	0.315789	CAMSAP2//NEDD4L//OXTR//ADAM12//RNH1//RAB7B//LTA//CUL4A//BCL2//RAPGEF2//ATP8A2//GRID2//TGFBR1//MCC//LMCD1//HIF1A//CAV3//TNF
GO:0043457	regulation of cellular respiration	Biological process	2	23	57	13692	20.8879	0.00407278	0.466273	2.39011	0.0350877	CDK1//HIF1A
GO:0051402	neuron apoptotic process	Biological process	4	158	57	13692	6.08128	0.00419411	0.466273	2.37736	0.0701754	TNF//HIF1A//BCL2//GRID2
GO:0001782	B cell homeostasis	Biological process	2	24	57	13692	20.0175	0.0044312	0.466273	2.35348	0.0350877	BCL2//HIF1A
GO:0018209	peptidyl-serine modification	Biological process	5	263	57	13692	4.56674	0.00467062	0.466273	2.33063	0.0877193	TNF//MAST4//TGFBR1//CDK1//BCL2
GO:0060341	regulation of cellular localization	Biological process	8	641	57	13692	2.99795	0.00480073	0.466273	2.31869	0.140351	FBXL20//NEDD4L//TNF//STX8//CDK1//MCTP2//HIF1A//BCL2
GO:0002455	humoral immune response mediated by circulating immunoglobulin	Biological process	2	25	57	13692	19.2168	0.0048037	0.466273	2.31842	0.0350877	TNF//LTA
GO:0010559	regulation of glycoprotein biosynthetic process	Biological process	2	25	57	13692	19.2168	0.0048037	0.466273	2.31842	0.0350877	BCL2//ACER2
GO:0050850	positive regulation of calcium-mediated signaling	Biological process	2	25	57	13692	19.2168	0.0048037	0.466273	2.31842	0.0350877	LMCD1//TNF
GO:1901099	negative regulation of signal transduction in absence of ligand	Biological process	2	25	57	13692	19.2168	0.0048037	0.466273	2.31842	0.0350877	BCL2//TNF
GO:2001240	negative regulation of extrinsic apoptotic signaling pathway in absence of ligand	Biological process	2	25	57	13692	19.2168	0.0048037	0.466273	2.31842	0.0350877	BCL2//TNF
GO:0051240	positive regulation of multicellular organismal process	Biological process	12	1267	57	13692	2.27508	0.00523467	0.466273	2.28111	0.210526	NEDD4L//GRID2//OXTR//ADAM12//RAB7B//LTA//BCL2//RAPGEF2//ATP8A2//TGFBR1//HIF1A//TNF
GO:2001234	negative regulation of apoptotic signaling pathway	Biological process	4	169	57	13692	5.68546	0.00532123	0.466273	2.27399	0.0701754	BCL2//TNF//TGFBR1//HIF1A
GO:0050773	regulation of dendrite development	Biological process	3	86	57	13692	8.37944	0.0054827	0.466273	2.26101	0.0526316	CAMSAP2//RAPGEF2//NEDD4L
GO:0001662	behavioral fear response	Biological process	2	27	57	13692	17.7934	0.00559047	0.466273	2.25255	0.0350877	FBXL20//BCL2
GO:0002920	regulation of humoral immune response	Biological process	2	27	57	13692	17.7934	0.00559047	0.466273	2.25255	0.0350877	TNF//LTA
GO:0010831	positive regulation of myotube differentiation	Biological process	2	27	57	13692	17.7934	0.00559047	0.466273	2.25255	0.0350877	CAV3//BCL2
GO:0110111	negative regulation of animal organ morphogenesis	Biological process	2	27	57	13692	17.7934	0.00559047	0.466273	2.25255	0.0350877	TNF//BCL2
GO:0035239	tube morphogenesis	Biological process	8	660	57	13692	2.91164	0.00571189	0.466273	2.24322	0.140351	RAPGEF2//TNF//CAV3//ADAM12//RNH1//BCL2//TGFBR1//HIF1A
GO:0045595	regulation of cell differentiation	Biological process	12	1282	57	13692	2.24846	0.00574891	0.466273	2.24041	0.210526	CAMSAP2//NEDD4L//TNF//RAB7B//CUL4A//BCL2//RAPGEF2//ATP8A2//GRID2//CAV3//TGFBR1//HIF1A
GO:0051960	regulation of nervous system development	Biological process	8	661	57	13692	2.90724	0.00576328	0.466273	2.23933	0.140351	TNF//CAMSAP2//NEDD4L//BCL2//RAPGEF2//ATP8A2//GRID2//HIF1A
GO:0002209	behavioral defense response	Biological process	2	28	57	13692	17.1579	0.00600449	0.466273	2.22152	0.0350877	FBXL20//BCL2
GO:0003009	skeletal muscle contraction	Biological process	2	28	57	13692	17.1579	0.00600449	0.466273	2.22152	0.0350877	CAV3//ATP8A2
GO:0060306	regulation of membrane repolarization	Biological process	2	28	57	13692	17.1579	0.00600449	0.466273	2.22152	0.0350877	NEDD4L//CAV3
GO:0061384	heart trabecula morphogenesis	Biological process	2	28	57	13692	17.1579	0.00600449	0.466273	2.22152	0.0350877	CAV3//TGFBR1
GO:2000008	regulation of protein localization to cell surface	Biological process	2	28	57	13692	17.1579	0.00600449	0.466273	2.22152	0.0350877	TNF//NEDD4L
GO:0043271	negative regulation of ion transport	Biological process	3	89	57	13692	8.09698	0.00603083	0.466273	2.21962	0.0526316	NEDD4L//CAV3//BCL2
GO:0048534	hematopoietic or lymphoid organ development	Biological process	8	670	57	13692	2.86819	0.00624197	0.466273	2.20468	0.140351	TGFBR1//RAB7B//HIF1A//TNF//CUL4A//LTA//CMTM7//BCL2
GO:0048523	negative regulation of cellular process	Biological process	24	3581	57	13692	1.6099	0.00632449	0.466273	2.19897	0.421053	NEDD4L//GRID2//ITPR3//PPP1R13B//RAB7B//CUL4A//UIMC1//ELL//MCC//RAPGEF2//STRN//BTG1//HIF1A//BCL2//CDK1//CAMSAP2//CAV3//ACER2//TGFBR1//KIRREL1//NR6A1//MYOZ2//LMCD1//TNF
GO:0010035	response to inorganic substance	Biological process	5	283	57	13692	4.244	0.00634537	0.466273	2.19754	0.0877193	TNF//ITPR3//HIF1A//BCL2//NEDD4L
GO:0010038	response to metal ion	Biological process	4	178	57	13692	5.39799	0.00638221	0.466273	2.19503	0.0701754	NEDD4L//ITPR3//HIF1A//BCL2
GO:0003254	regulation of membrane depolarization	Biological process	2	29	57	13692	16.5662	0.00643212	0.466273	2.19165	0.0350877	NEDD4L//CAV3
GO:0008631	intrinsic apoptotic signaling pathway in response to oxidative stress	Biological process	2	29	57	13692	16.5662	0.00643212	0.466273	2.19165	0.0350877	BCL2//HIF1A
GO:0010611	regulation of cardiac muscle hypertrophy	Biological process	2	29	57	13692	16.5662	0.00643212	0.466273	2.19165	0.0350877	LMCD1//CAV3
GO:1903018	regulation of glycoprotein metabolic process	Biological process	2	29	57	13692	16.5662	0.00643212	0.466273	2.19165	0.0350877	ACER2//BCL2
GO:0022411	cellular component disassembly	Biological process	5	286	57	13692	4.19948	0.00662876	0.466273	2.17857	0.0877193	TGFBR1//HIF1A//CDK1//TNF//CAMSAP2
GO:1901214	regulation of neuron death	Biological process	4	181	57	13692	5.30852	0.00676497	0.466273	2.16973	0.0701754	TNF//HIF1A//BCL2//GRID2
GO:0000077	DNA damage checkpoint	Biological process	3	93	57	13692	7.74873	0.00681109	0.466273	2.16678	0.0526316	CUL4A//UIMC1//CDK1
GO:0001990	regulation of systemic arterial blood pressure by hormone	Biological process	2	30	57	13692	16.014	0.00687324	0.466273	2.16284	0.0350877	ECE1//OXTR
GO:0031572	G2 DNA damage checkpoint	Biological process	2	30	57	13692	16.014	0.00687324	0.466273	2.16284	0.0350877	UIMC1//CDK1
GO:0042596	fear response	Biological process	2	30	57	13692	16.014	0.00687324	0.466273	2.16284	0.0350877	FBXL20//BCL2
GO:0045927	positive regulation of growth	Biological process	4	182	57	13692	5.27935	0.00689586	0.466273	2.16141	0.0701754	NEDD4L//ATP8A2//TGFBR1//BCL2
GO:0018107	peptidyl-threonine phosphorylation	Biological process	3	94	57	13692	7.66629	0.00701509	0.468882	2.15397	0.0526316	TGFBR1//CDK1//BCL2
GO:0014743	regulation of muscle hypertrophy	Biological process	2	31	57	13692	15.4975	0.00732774	0.478773	2.13503	0.0350877	CAV3//LMCD1
GO:0032768	regulation of monooxygenase activity	Biological process	2	31	57	13692	15.4975	0.00732774	0.478773	2.13503	0.0350877	TNF//CAV3
GO:0001937	negative regulation of endothelial cell proliferation	Biological process	2	32	57	13692	15.0132	0.00779549	0.493407	2.10816	0.0350877	TGFBR1//TNF
GO:2001239	regulation of extrinsic apoptotic signaling pathway in absence of ligand	Biological process	2	32	57	13692	15.0132	0.00779549	0.493407	2.10816	0.0350877	BCL2//TNF
GO:0019932	second-messenger-mediated signaling	Biological process	5	300	57	13692	4.00351	0.00806992	0.493407	2.09313	0.0877193	LMCD1//TNF//MYOZ2//ITPR3//RAPGEF2
GO:0002714	positive regulation of B cell mediated immunity	Biological process	2	33	57	13692	14.5582	0.00827639	0.493407	2.08216	0.0350877	TNF//LTA
GO:0002891	positive regulation of immunoglobulin mediated immune response	Biological process	2	33	57	13692	14.5582	0.00827639	0.493407	2.08216	0.0350877	TNF//LTA
GO:0032350	regulation of hormone metabolic process	Biological process	2	33	57	13692	14.5582	0.00827639	0.493407	2.08216	0.0350877	TNF//HIF1A
GO:0018210	peptidyl-threonine modification	Biological process	3	100	57	13692	7.20632	0.00831538	0.493407	2.08012	0.0526316	TGFBR1//CDK1//BCL2
GO:0048565	digestive tract development	Biological process	3	100	57	13692	7.20632	0.00831538	0.493407	2.08012	0.0526316	TNF//HIF1A//BCL2
GO:0050680	negative regulation of epithelial cell proliferation	Biological process	3	100	57	13692	7.20632	0.00831538	0.493407	2.08012	0.0526316	MCC//TGFBR1//TNF
GO:0031570	DNA integrity checkpoint	Biological process	3	101	57	13692	7.13497	0.00854494	0.499994	2.06829	0.0526316	CUL4A//UIMC1//CDK1
GO:0009314	response to radiation	Biological process	5	305	57	13692	3.93788	0.00863376	0.499994	2.0638	0.0877193	ATP8A2//BCL2//UIMC1//PCLAF//HIF1A
GO:0040018	positive regulation of multicellular organism growth	Biological process	2	34	57	13692	14.13	0.00877032	0.499994	2.05698	0.0350877	ATP8A2//BCL2
GO:0061028	establishment of endothelial barrier	Biological process	2	34	57	13692	14.13	0.00877032	0.499994	2.05698	0.0350877	TNF//RAPGEF2
GO:0002520	immune system development	Biological process	8	713	57	13692	2.69521	0.00896226	0.504071	2.04758	0.140351	TGFBR1//RAB7B//HIF1A//TNF//CUL4A//LTA//CMTM7//BCL2
GO:0030307	positive regulation of cell growth	Biological process	3	103	57	13692	6.99642	0.0090152	0.504071	2.04502	0.0526316	TGFBR1//BCL2//NEDD4L
GO:0086009	membrane repolarization	Biological process	2	35	57	13692	13.7263	0.00927717	0.508932	2.03258	0.0350877	CAV3//NEDD4L
GO:2000649	regulation of sodium ion transmembrane transporter activity	Biological process	2	35	57	13692	13.7263	0.00927717	0.508932	2.03258	0.0350877	CAV3//NEDD4L
GO:0051641	cellular localization	Biological process	16	2088	57	13692	1.84069	0.00941066	0.51143	2.02638	0.280702	FBXL20//NEDD4L//KIF17//RAPGEF2//TNF//PRPF31//CAV3//ITPR3//MCTP2//GRID2//CDK1//HIF1A//BCL2//STX8//RAB7B//FYTTD1
GO:0048646	anatomical structure formation involved in morphogenesis	Biological process	9	874	57	13692	2.47356	0.00956005	0.514633	2.01954	0.157895	TNF//ADAM12//RNH1//MYOZ2//GRID2//ATP8A2//CAV3//TGFBR1//HIF1A
GO:0045664	regulation of neuron differentiation	Biological process	6	440	57	13692	3.2756	0.00967826	0.514633	2.0142	0.105263	CAMSAP2//NEDD4L//BCL2//RAPGEF2//ATP8A2//GRID2
GO:2000378	negative regulation of reactive oxygen species metabolic process	Biological process	2	36	57	13692	13.345	0.00979683	0.514633	2.00891	0.0350877	HIF1A//BCL2
GO:0010975	regulation of neuron projection development	Biological process	5	315	57	13692	3.81287	0.00984265	0.514633	2.00689	0.0877193	GRID2//CAMSAP2//NEDD4L//RAPGEF2//ATP8A2
GO:0022612	gland morphogenesis	Biological process	3	107	57	13692	6.73487	0.0100006	0.514633	1.99997	0.0526316	BCL2//CAV3//TNF
GO:0055123	digestive system development	Biological process	3	107	57	13692	6.73487	0.0100006	0.514633	1.99997	0.0526316	TNF//HIF1A//BCL2
GO:0003044	regulation of systemic arterial blood pressure mediated by a chemical signal	Biological process	2	37	57	13692	12.9844	0.0103292	0.522297	1.98593	0.0350877	ECE1//OXTR
GO:0045214	sarcomere organization	Biological process	2	37	57	13692	12.9844	0.0103292	0.522297	1.98593	0.0350877	MYOZ2//CAV3
GO:0120035	regulation of plasma membrane bounded cell projection organization	Biological process	6	448	57	13692	3.21711	0.0105192	0.527318	1.97802	0.105263	TGFBR1//CAMSAP2//NEDD4L//RAPGEF2//ATP8A2//GRID2
GO:0048732	gland development	Biological process	5	322	57	13692	3.72998	0.0107554	0.5312	1.96837	0.0877193	CAV3//TNF//TGFBR1//BCL2//HIF1A
GO:0003206	cardiac chamber morphogenesis	Biological process	3	110	57	13692	6.5512	0.0107793	0.5312	1.96741	0.0526316	CAV3//TGFBR1//HIF1A
GO:0031344	regulation of cell projection organization	Biological process	6	452	57	13692	3.18864	0.0109586	0.531794	1.96024	0.105263	TGFBR1//CAMSAP2//NEDD4L//RAPGEF2//ATP8A2//GRID2
GO:0022900	electron transport chain	Biological process	3	111	57	13692	6.49218	0.0110465	0.531794	1.95678	0.0526316	NDUFA4L2//NQO2//CDK1
GO:0070997	neuron death	Biological process	4	210	57	13692	4.57544	0.0112712	0.531794	1.94803	0.0701754	TNF//HIF1A//BCL2//GRID2
GO:0006091	generation of precursor metabolites and energy	Biological process	5	326	57	13692	3.68421	0.0113023	0.531794	1.94683	0.0877193	CDK1//NDUFA4L2//NQO2//HIF1A//GBE1
GO:2000377	regulation of reactive oxygen species metabolic process	Biological process	3	112	57	13692	6.43421	0.0113174	0.531794	1.94625	0.0526316	TNF//HIF1A//BCL2
GO:0048519	negative regulation of biological process	Biological process	25	3960	57	13692	1.51648	0.0113969	0.531794	1.94321	0.438596	NEDD4L//GRID2//ITPR3//PPP1R13B//RAB7B//CUL4A//UIMC1//PDE6D//ELL//MCC//RAPGEF2//STRN//BTG1//HIF1A//BCL2//CDK1//CAMSAP2//CAV3//ACER2//TGFBR1//KIRREL1//NR6A1//MYOZ2//LMCD1//TNF
GO:0051926	negative regulation of calcium ion transport	Biological process	2	39	57	13692	12.3185	0.0114315	0.531794	1.9419	0.0350877	CAV3//BCL2
GO:0009416	response to light stimulus	Biological process	4	213	57	13692	4.511	0.0118253	0.540988	1.92719	0.0701754	ATP8A2//BCL2//PCLAF//HIF1A
GO:0002437	inflammatory response to antigenic stimulus	Biological process	2	40	57	13692	12.0105	0.0120013	0.540988	1.92077	0.0350877	LTA//TNF
GO:0048546	digestive tract morphogenesis	Biological process	2	40	57	13692	12.0105	0.0120013	0.540988	1.92077	0.0350877	HIF1A//BCL2
GO:0051384	response to glucocorticoid	Biological process	2	40	57	13692	12.0105	0.0120013	0.540988	1.92077	0.0350877	BCL2//TNF
GO:2001236	regulation of extrinsic apoptotic signaling pathway	Biological process	3	116	57	13692	6.21234	0.0124398	0.548393	1.90519	0.0526316	BCL2//TNF//TGFBR1
GO:1902305	regulation of sodium ion transmembrane transport	Biological process	2	41	57	13692	11.7176	0.0125833	0.548393	1.90021	0.0350877	CAV3//NEDD4L
GO:0034330	cell junction organization	Biological process	4	218	57	13692	4.40753	0.0127875	0.548393	1.89322	0.0701754	TGFBR1//TNF//RAPGEF2//BCL2
GO:0051896	regulation of protein kinase B signaling	Biological process	3	118	57	13692	6.10705	0.0130241	0.548393	1.88525	0.0526316	CAV3//TGFBR1//TNF
GO:1901988	negative regulation of cell cycle phase transition	Biological process	3	118	57	13692	6.10705	0.0130241	0.548393	1.88525	0.0526316	BCL2//UIMC1//CDK1
GO:0019748	secondary metabolic process	Biological process	2	42	57	13692	11.4386	0.0131775	0.548393	1.88017	0.0350877	RAPGEF2//BCL2
GO:0031146	SCF-dependent proteasomal ubiquitin-dependent protein catabolic process	Biological process	2	42	57	13692	11.4386	0.0131775	0.548393	1.88017	0.0350877	CUL4A//FBXL20
GO:0050879	multicellular organismal movement	Biological process	2	42	57	13692	11.4386	0.0131775	0.548393	1.88017	0.0350877	CAV3//ATP8A2
GO:0050881	musculoskeletal movement	Biological process	2	42	57	13692	11.4386	0.0131775	0.548393	1.88017	0.0350877	CAV3//ATP8A2
GO:0007268	chemical synaptic transmission	Biological process	6	472	57	13692	3.05352	0.0133543	0.548393	1.87438	0.105263	FBXL20//ITPR3//GRM7//TNF//MCTP2//GRID2
GO:0098916	anterograde trans-synaptic signaling	Biological process	6	472	57	13692	3.05352	0.0133543	0.548393	1.87438	0.105263	FBXL20//ITPR3//TNF//MCTP2//GRID2//GRM7
GO:0045666	positive regulation of neuron differentiation	Biological process	4	222	57	13692	4.32812	0.0135923	0.548393	1.86671	0.0701754	NEDD4L//BCL2//RAPGEF2//ATP8A2
GO:0055002	striated muscle cell development	Biological process	3	120	57	13692	6.00526	0.013624	0.548393	1.8657	0.0526316	CAV3//BCL2//MYOZ2
GO:0031960	response to corticosteroid	Biological process	2	43	57	13692	11.1726	0.0137837	0.548393	1.86063	0.0350877	BCL2//TNF
GO:0051155	positive regulation of striated muscle cell differentiation	Biological process	2	43	57	13692	11.1726	0.0137837	0.548393	1.86063	0.0350877	BCL2//CAV3
GO:0061383	trabecula morphogenesis	Biological process	2	43	57	13692	11.1726	0.0137837	0.548393	1.86063	0.0350877	CAV3//TGFBR1
GO:0120193	tight junction organization	Biological process	2	43	57	13692	11.1726	0.0137837	0.548393	1.86063	0.0350877	TGFBR1//TNF
GO:0032501	multicellular organismal process	Biological process	30	5132	57	13692	1.40419	0.01391	0.548393	1.85667	0.526316	NEDD4L//ADAM12//RNH1//SSUH2//RAB7B//CAMSAP2//GRID2//MCC//LMCD1//ITPR3//GRM7//PDE6D//KIRREL1//MYOZ2//LTA//ECE1//C1H3orf70//NR6A1//ATP8A2//CMTM7//CAV3//OXTR//TNF//CUL4A//ELL//FBXL20//RAPGEF2//HIF1A//BCL2//TGFBR1
GO:0007010	cytoskeleton organization	Biological process	10	1095	57	13692	2.1937	0.0140194	0.548393	1.85327	0.175439	MAST4//ATP8A2//TGFBR1//MYOZ2//TNF//KIRREL1//PCLAF//CAV3//BCL2//CAMSAP2
GO:0072659	protein localization to plasma membrane	Biological process	4	225	57	13692	4.27041	0.0142168	0.548393	1.8472	0.0701754	RAPGEF2//CAV3//TNF//STX8
GO:0099537	trans-synaptic signaling	Biological process	6	479	57	13692	3.0089	0.0142739	0.548393	1.84546	0.105263	FBXL20//ITPR3//TNF//MCTP2//GRID2//GRM7
GO:0002712	regulation of B cell mediated immunity	Biological process	2	44	57	13692	10.9187	0.0144018	0.548393	1.84158	0.0350877	TNF//LTA
GO:0002889	regulation of immunoglobulin mediated immune response	Biological process	2	44	57	13692	10.9187	0.0144018	0.548393	1.84158	0.0350877	TNF//LTA
GO:0097193	intrinsic apoptotic signaling pathway	Biological process	4	226	57	13692	4.25151	0.0144289	0.548393	1.84077	0.0701754	HIF1A//PPP1R13B//BCL2//TNF
GO:0099536	synaptic signaling	Biological process	6	483	57	13692	2.98398	0.0148188	0.554906	1.82919	0.105263	FBXL20//ITPR3//TNF//MCTP2//GRID2//GRM7
GO:0003300	cardiac muscle hypertrophy	Biological process	2	45	57	13692	10.676	0.0150318	0.554906	1.82299	0.0350877	CAV3//LMCD1
GO:0010830	regulation of myotube differentiation	Biological process	2	45	57	13692	10.676	0.0150318	0.554906	1.82299	0.0350877	BCL2//CAV3
GO:1902750	negative regulation of cell cycle G2/M phase transition	Biological process	2	45	57	13692	10.676	0.0150318	0.554906	1.82299	0.0350877	UIMC1//CDK1
GO:1901987	regulation of cell cycle phase transition	Biological process	4	229	57	13692	4.19582	0.0150774	0.554906	1.82167	0.0701754	BCL2//CUL4A//UIMC1//CDK1
GO:0048538	thymus development	Biological process	2	46	57	13692	10.4439	0.0156735	0.57062	1.80483	0.0350877	TGFBR1//BCL2
GO:0048639	positive regulation of developmental growth	Biological process	3	128	57	13692	5.62993	0.0161797	0.57062	1.79103	0.0526316	NEDD4L//ATP8A2//BCL2
GO:0031346	positive regulation of cell projection organization	Biological process	4	234	57	13692	4.10616	0.0161989	0.57062	1.79052	0.0701754	NEDD4L//TGFBR1//RAPGEF2//ATP8A2
GO:0001885	endothelial cell development	Biological process	2	47	57	13692	10.2217	0.0163268	0.57062	1.7871	0.0350877	TNF//RAPGEF2
GO:0032729	positive regulation of interferon-gamma production	Biological process	2	47	57	13692	10.2217	0.0163268	0.57062	1.7871	0.0350877	TNF//LTA
GO:0042446	hormone biosynthetic process	Biological process	2	47	57	13692	10.2217	0.0163268	0.57062	1.7871	0.0350877	TNF//HIF1A
GO:0043502	regulation of muscle adaptation	Biological process	2	47	57	13692	10.2217	0.0163268	0.57062	1.7871	0.0350877	CAV3//LMCD1
GO:0055001	muscle cell development	Biological process	3	129	57	13692	5.58629	0.0165169	0.57062	1.78207	0.0526316	CAV3//BCL2//MYOZ2
GO:1901615	organic hydroxy compound metabolic process	Biological process	5	359	57	13692	3.34555	0.0165577	0.57062	1.781	0.0877193	TNF//RAPGEF2//ACER2//BCL2//HIF1A
GO:0008088	axo-dendritic transport	Biological process	2	48	57	13692	10.0088	0.0169916	0.57062	1.76977	0.0350877	KIF17//HIF1A
GO:0014896	muscle hypertrophy	Biological process	2	48	57	13692	10.0088	0.0169916	0.57062	1.76977	0.0350877	CAV3//LMCD1
GO:0014897	striated muscle hypertrophy	Biological process	2	48	57	13692	10.0088	0.0169916	0.57062	1.76977	0.0350877	CAV3//LMCD1
GO:0031122	cytoplasmic microtubule organization	Biological process	2	48	57	13692	10.0088	0.0169916	0.57062	1.76977	0.0350877	CAV3//CAMSAP2
GO:0045123	cellular extravasation	Biological process	2	48	57	13692	10.0088	0.0169916	0.57062	1.76977	0.0350877	CD99//TNF
GO:0048814	regulation of dendrite morphogenesis	Biological process	2	48	57	13692	10.0088	0.0169916	0.57062	1.76977	0.0350877	NEDD4L//RAPGEF2
GO:0042127	regulation of cell proliferation	Biological process	10	1129	57	13692	2.12764	0.0170744	0.57062	1.76765	0.175439	MCC//RAPGEF2//STRN//BTG1//CUL4A//ACER2//BCL2//HIF1A//TGFBR1//TNF
GO:0006974	cellular response to DNA damage stimulus	Biological process	7	646	57	13692	2.6029	0.0171855	0.57105	1.76484	0.122807	CUL4A//ACER2//BCL2//TNF//CDK1//UIMC1//PCLAF
GO:1901342	regulation of vasculature development	Biological process	4	239	57	13692	4.02026	0.0173717	0.573956	1.76016	0.0701754	RAPGEF2//ADAM12//HIF1A//RNH1
GO:0048592	eye morphogenesis	Biological process	3	132	57	13692	5.45933	0.017552	0.576638	1.75567	0.0526316	HIF1A//BCL2//ATP8A2
GO:0034394	protein localization to cell surface	Biological process	2	49	57	13692	9.80451	0.0176679	0.577183	1.75282	0.0350877	TNF//NEDD4L
GO:0032879	regulation of localization	Biological process	15	2047	57	13692	1.76021	0.0179273	0.582387	1.74649	0.263158	RAPGEF2//CD99//FBXL20//STX8//CDK1//ATP8A2//CAV3//ITPR3//MCTP2//NEDD4L//TGFBR1//HIF1A//MCC//BCL2//TNF
GO:0048754	branching morphogenesis of an epithelial tube	Biological process	3	134	57	13692	5.37785	0.0182619	0.585663	1.73845	0.0526316	TNF//CAV3//BCL2
GO:1904018	positive regulation of vasculature development	Biological process	3	134	57	13692	5.37785	0.0182619	0.585663	1.73845	0.0526316	RAPGEF2//ADAM12//HIF1A
GO:0060688	regulation of morphogenesis of a branching structure	Biological process	2	50	57	13692	9.60842	0.0183554	0.585663	1.73624	0.0350877	CAV3//TNF
GO:0010648	negative regulation of cell communication	Biological process	9	974	57	13692	2.2196	0.018431	0.585663	1.73445	0.157895	TNF//TGFBR1//BCL2//GRID2//MCC//MYOZ2//CAV3//RAB7B//HIF1A
GO:0023057	negative regulation of signaling	Biological process	9	977	57	13692	2.21279	0.0187678	0.592512	1.72659	0.157895	TNF//TGFBR1//BCL2//GRID2//MCC//MYOZ2//CAV3//RAB7B//HIF1A
GO:0035295	tube development	Biological process	8	815	57	13692	2.35789	0.0189021	0.592512	1.72349	0.140351	RAPGEF2//CAV3//TNF//ADAM12//RNH1//BCL2//TGFBR1//HIF1A
GO:0002260	lymphocyte homeostasis	Biological process	2	51	57	13692	9.42002	0.0190541	0.592512	1.72001	0.0350877	HIF1A//BCL2
GO:0071166	ribonucleoprotein complex localization	Biological process	2	51	57	13692	9.42002	0.0190541	0.592512	1.72001	0.0350877	PRPF31//FYTTD1
GO:0045596	negative regulation of cell differentiation	Biological process	6	512	57	13692	2.81497	0.0192129	0.594077	1.71641	0.105263	CAV3//RAPGEF2//BCL2//TNF//TGFBR1//CUL4A
GO:0048638	regulation of developmental growth	Biological process	4	247	57	13692	3.89005	0.0193567	0.594077	1.71317	0.0701754	NEDD4L//TGFBR1//ATP8A2//BCL2
GO:0030335	positive regulation of cell migration	Biological process	5	374	57	13692	3.21137	0.0194109	0.594077	1.71195	0.0877193	TGFBR1//RAPGEF2//CD99//BCL2//HIF1A
GO:0051149	positive regulation of muscle cell differentiation	Biological process	2	52	57	13692	9.23887	0.019764	0.601714	1.70413	0.0350877	BCL2//CAV3
GO:0003205	cardiac chamber development	Biological process	3	139	57	13692	5.1844	0.020106	0.608939	1.69667	0.0526316	CAV3//TGFBR1//HIF1A
GO:0051899	membrane depolarization	Biological process	2	53	57	13692	9.06455	0.0204848	0.617197	1.68857	0.0350877	CAV3//NEDD4L
GO:0038034	signal transduction in absence of ligand	Biological process	2	54	57	13692	8.89669	0.0212165	0.626265	1.67333	0.0350877	TNF//BCL2
GO:0042440	pigment metabolic process	Biological process	2	54	57	13692	8.89669	0.0212165	0.626265	1.67333	0.0350877	RAPGEF2//BCL2
GO:0097192	extrinsic apoptotic signaling pathway in absence of ligand	Biological process	2	54	57	13692	8.89669	0.0212165	0.626265	1.67333	0.0350877	BCL2//TNF
GO:1900407	regulation of cellular response to oxidative stress	Biological process	2	54	57	13692	8.89669	0.0212165	0.626265	1.67333	0.0350877	HIF1A//TNF
GO:0033555	multicellular organismal response to stress	Biological process	2	55	57	13692	8.73493	0.0219591	0.644909	1.65839	0.0350877	FBXL20//BCL2
GO:0043491	protein kinase B signaling	Biological process	3	145	57	13692	4.96987	0.0224502	0.652955	1.64878	0.0526316	TGFBR1//TNF//CAV3
GO:0003012	muscle system process	Biological process	4	259	57	13692	3.70982	0.0225895	0.652955	1.64609	0.0701754	MYOZ2//CAV3//LMCD1//ATP8A2
GO:0008625	extrinsic apoptotic signaling pathway via death domain receptors	Biological process	2	56	57	13692	8.57895	0.0227123	0.652955	1.64374	0.0350877	BCL2//TNF
GO:0030239	myofibril assembly	Biological process	2	56	57	13692	8.57895	0.0227123	0.652955	1.64374	0.0350877	CAV3//MYOZ2
GO:2000147	positive regulation of cell motility	Biological process	5	390	57	13692	3.07962	0.0227945	0.652955	1.64217	0.0877193	RAPGEF2//CD99//TGFBR1//BCL2//HIF1A
GO:0008283	cell proliferation	Biological process	11	1360	57	13692	1.94288	0.0229348	0.653755	1.6395	0.192982	CDK1//MCC//RAPGEF2//STRN//BTG1//CUL4A//ACER2//BCL2//HIF1A//TGFBR1//TNF
GO:0006919	activation of cysteine-type endopeptidase activity involved in apoptotic process	Biological process	2	57	57	13692	8.42844	0.0234761	0.662709	1.62937	0.0350877	ACER2//TNF
GO:0019722	calcium-mediated signaling	Biological process	3	148	57	13692	4.86913	0.023676	0.662709	1.62569	0.0526316	LMCD1//TNF//MYOZ2
GO:0000075	cell cycle checkpoint	Biological process	3	149	57	13692	4.83645	0.0240926	0.662709	1.61812	0.0526316	CUL4A//UIMC1//CDK1
GO:1903708	positive regulation of hemopoiesis	Biological process	3	149	57	13692	4.83645	0.0240926	0.662709	1.61812	0.0526316	TNF//RAB7B//HIF1A
GO:0002028	regulation of sodium ion transport	Biological process	2	58	57	13692	8.28312	0.0242505	0.662709	1.61528	0.0350877	CAV3//NEDD4L
GO:0050830	defense response to Gram-positive bacterium	Biological process	2	58	57	13692	8.28312	0.0242505	0.662709	1.61528	0.0350877	TNF//LTA
GO:0051453	regulation of intracellular pH	Biological process	2	58	57	13692	8.28312	0.0242505	0.662709	1.61528	0.0350877	SLC4A9//BCL2
GO:2000106	regulation of leukocyte apoptotic process	Biological process	2	58	57	13692	8.28312	0.0242505	0.662709	1.61528	0.0350877	RAPGEF2//HIF1A
GO:0050793	regulation of developmental process	Biological process	14	1930	57	13692	1.74246	0.0243224	0.662709	1.61399	0.245614	CAMSAP2//NEDD4L//ADAM12//RNH1//TNF//RAB7B//CUL4A//BCL2//RAPGEF2//ATP8A2//GRID2//CAV3//TGFBR1//HIF1A
GO:0051272	positive regulation of cellular component movement	Biological process	5	397	57	13692	3.02532	0.0243886	0.662709	1.61281	0.0877193	RAPGEF2//CD99//TGFBR1//BCL2//HIF1A
GO:1990778	protein localization to cell periphery	Biological process	4	266	57	13692	3.61219	0.0246193	0.665866	1.60872	0.0701754	STX8//RAPGEF2//CAV3//TNF
GO:0036473	cell death in response to oxidative stress	Biological process	2	59	57	13692	8.14273	0.0250352	0.670875	1.60145	0.0350877	HIF1A//BCL2
GO:0050886	endocrine process	Biological process	2	59	57	13692	8.14273	0.0250352	0.670875	1.60145	0.0350877	ECE1//OXTR
GO:0030036	actin cytoskeleton organization	Biological process	6	545	57	13692	2.64452	0.0252201	0.672729	1.59825	0.105263	TGFBR1//MYOZ2//TNF//KIRREL1//CAV3//BCL2
GO:0007267	cell-cell signaling	Biological process	9	1032	57	13692	2.09486	0.0257753	0.682742	1.5888	0.157895	FBXL20//MCC//ITPR3//MCTP2//HIF1A//GRID2//TNF//GRM7//STRN
GO:0003208	cardiac ventricle morphogenesis	Biological process	2	60	57	13692	8.00702	0.0258303	0.682742	1.58787	0.0350877	HIF1A//TGFBR1
GO:0043242	negative regulation of protein complex disassembly	Biological process	2	61	57	13692	7.87575	0.0266356	0.68332	1.57454	0.0350877	TNF//CAMSAP2
GO:1902882	regulation of response to oxidative stress	Biological process	2	61	57	13692	7.87575	0.0266356	0.68332	1.57454	0.0350877	HIF1A//TNF
GO:1903578	regulation of ATP metabolic process	Biological process	2	61	57	13692	7.87575	0.0266356	0.68332	1.57454	0.0350877	CDK1//HIF1A
GO:1902115	regulation of organelle assembly	Biological process	3	156	57	13692	4.61943	0.0271202	0.68332	1.56671	0.0526316	GRID2//TNF//CAV3
GO:0060562	epithelial tube morphogenesis	Biological process	4	275	57	13692	3.49397	0.0273876	0.68332	1.56245	0.0701754	TNF//CAV3//HIF1A//BCL2
GO:0030641	regulation of cellular pH	Biological process	2	62	57	13692	7.74873	0.027451	0.68332	1.56144	0.0350877	SLC4A9//BCL2
GO:0042445	hormone metabolic process	Biological process	3	158	57	13692	4.56096	0.0280211	0.68332	1.55251	0.0526316	TNF//HIF1A//ECE1
GO:0040017	positive regulation of locomotion	Biological process	5	412	57	13692	2.91518	0.0280442	0.68332	1.55216	0.0877193	RAPGEF2//CD99//TGFBR1//BCL2//HIF1A
GO:0051093	negative regulation of developmental process	Biological process	7	715	57	13692	2.35171	0.0281329	0.68332	1.55079	0.122807	CAV3//RAPGEF2//BCL2//TNF//TGFBR1//CUL4A//HIF1A
GO:0061180	mammary gland epithelium development	Biological process	2	63	57	13692	7.62573	0.0282764	0.68332	1.54858	0.0350877	HIF1A//CAV3
GO:0010948	negative regulation of cell cycle process	Biological process	3	160	57	13692	4.50395	0.0289378	0.68332	1.53853	0.0526316	BCL2//UIMC1//CDK1
GO:0010976	positive regulation of neuron projection development	Biological process	3	160	57	13692	4.50395	0.0289378	0.68332	1.53853	0.0526316	RAPGEF2//ATP8A2//NEDD4L
GO:0030278	regulation of ossification	Biological process	3	160	57	13692	4.50395	0.0289378	0.68332	1.53853	0.0526316	TNF//HIF1A//BCL2
GO:0040014	regulation of multicellular organism growth	Biological process	2	64	57	13692	7.50658	0.0291117	0.68332	1.53593	0.0350877	ATP8A2//BCL2
GO:0003073	regulation of systemic arterial blood pressure	Biological process	2	65	57	13692	7.39109	0.0299569	0.68332	1.5235	0.0350877	ECE1//OXTR
GO:0032755	positive regulation of interleukin-6 production	Biological process	2	65	57	13692	7.39109	0.0299569	0.68332	1.5235	0.0350877	RAB7B//TNF
GO:0097435	supramolecular fiber organization	Biological process	6	568	57	13692	2.53744	0.0300851	0.68332	1.52165	0.105263	MYOZ2//KIRREL1//TGFBR1//CAMSAP2//CAV3//BCL2
GO:0051241	negative regulation of multicellular organismal process	Biological process	8	890	57	13692	2.1592	0.0301187	0.68332	1.52116	0.140351	RAPGEF2//TGFBR1//CUL4A//HIF1A//BCL2//MCC//CAV3//TNF
GO:0016358	dendrite development	Biological process	3	163	57	13692	4.42105	0.0303427	0.68332	1.51795	0.0526316	RAPGEF2//CAMSAP2//NEDD4L
GO:0061138	morphogenesis of a branching epithelium	Biological process	3	163	57	13692	4.42105	0.0303427	0.68332	1.51795	0.0526316	CAV3//TNF//BCL2
GO:1903706	regulation of hemopoiesis	Biological process	4	285	57	13692	3.37138	0.0306749	0.68332	1.51322	0.0701754	TNF//RAB7B//HIF1A//CUL4A
GO:0031032	actomyosin structure organization	Biological process	3	164	57	13692	4.39409	0.0308189	0.68332	1.51118	0.0526316	CAV3//TGFBR1//MYOZ2
GO:0022898	regulation of transmembrane transporter activity	Biological process	3	165	57	13692	4.36746	0.031299	0.68332	1.50447	0.0526316	BCL2//CAV3//NEDD4L
GO:0035249	synaptic transmission, glutamatergic	Biological process	2	67	57	13692	7.17046	0.0316764	0.68332	1.49926	0.0350877	GRID2//GRM7
GO:0051341	regulation of oxidoreductase activity	Biological process	2	67	57	13692	7.17046	0.0316764	0.68332	1.49926	0.0350877	TNF//CAV3
GO:1901992	positive regulation of mitotic cell cycle phase transition	Biological process	2	67	57	13692	7.17046	0.0316764	0.68332	1.49926	0.0350877	CUL4A//CDK1
GO:0050801	ion homeostasis	Biological process	6	575	57	13692	2.50654	0.0316811	0.68332	1.4992	0.105263	CAV3//SLC4A9//ITPR3//HIF1A//BCL2//NEDD4L
GO:0055085	transmembrane transport	Biological process	10	1252	57	13692	1.91861	0.0323856	0.68332	1.48965	0.175439	SLCO4A1//SLC37A3//SLC4A9//CAV3//ITPR3//TNF//NEDD4L//GRID2//BCL2//NDUFA4L2
GO:0014706	striated muscle tissue development	Biological process	4	290	57	13692	3.31325	0.0324029	0.68332	1.48942	0.0701754	CAV3//BCL2//MYOZ2//TGFBR1
GO:0048762	mesenchymal cell differentiation	Biological process	3	168	57	13692	4.28947	0.0327632	0.68332	1.48461	0.0526316	BCL2//TGFBR1//HIF1A
GO:0040008	regulation of growth	Biological process	5	431	57	13692	2.78667	0.0331555	0.68332	1.47944	0.0877193	NEDD4L//HIF1A//ATP8A2//TGFBR1//BCL2
GO:0032649	regulation of interferon-gamma production	Biological process	2	69	57	13692	6.96262	0.0334341	0.68332	1.47581	0.0350877	TNF//LTA
GO:0030099	myeloid cell differentiation	Biological process	4	293	57	13692	3.27932	0.0334668	0.68332	1.47539	0.0701754	RAB7B//HIF1A//CUL4A//TNF
GO:1902903	regulation of supramolecular fiber organization	Biological process	4	293	57	13692	3.27932	0.0334668	0.68332	1.47539	0.0701754	CAV3//TGFBR1//KIRREL1//CAMSAP2
GO:0014070	response to organic cyclic compound	Biological process	5	433	57	13692	2.77379	0.0337254	0.68332	1.47204	0.0877193	RAPGEF2//TGFBR1//TNF//BCL2//NR6A1
GO:2001233	regulation of apoptotic signaling pathway	Biological process	4	294	57	13692	3.26817	0.0338259	0.68332	1.47075	0.0701754	TNF//TGFBR1//BCL2//HIF1A
GO:0051130	positive regulation of cellular component organization	Biological process	8	912	57	13692	2.10711	0.0341414	0.68332	1.46672	0.140351	NEDD4L//HIF1A//GRID2//TGFBR1//TNF//KIRREL1//RAPGEF2//ATP8A2
GO:0001776	leukocyte homeostasis	Biological process	2	70	57	13692	6.86316	0.034327	0.68332	1.46436	0.0350877	HIF1A//BCL2
GO:0071456	cellular response to hypoxia	Biological process	2	70	57	13692	6.86316	0.034327	0.68332	1.46436	0.0350877	BCL2//HIF1A
GO:0009968	negative regulation of signal transduction	Biological process	8	915	57	13692	2.1002	0.0347173	0.68332	1.45945	0.140351	TNF//TGFBR1//BCL2//MCC//MYOZ2//CAV3//RAB7B//HIF1A
GO:0001654	eye development	Biological process	4	297	57	13692	3.23516	0.034917	0.68332	1.45696	0.0701754	HIF1A//BCL2//ATP8A2//TGFBR1
GO:0006885	regulation of pH	Biological process	2	71	57	13692	6.76649	0.0352293	0.68332	1.4531	0.0350877	SLC4A9//BCL2
GO:0007215	glutamate receptor signaling pathway	Biological process	2	71	57	13692	6.76649	0.0352293	0.68332	1.4531	0.0350877	GRID2//GRM7
GO:0036294	cellular response to decreased oxygen levels	Biological process	2	71	57	13692	6.76649	0.0352293	0.68332	1.4531	0.0350877	BCL2//HIF1A
GO:1901888	regulation of cell junction assembly	Biological process	2	71	57	13692	6.76649	0.0352293	0.68332	1.4531	0.0350877	RAPGEF2//TNF
GO:0032409	regulation of transporter activity	Biological process	3	173	57	13692	4.1655	0.0352822	0.68332	1.45244	0.0526316	CAV3//NEDD4L//BCL2
GO:0097191	extrinsic apoptotic signaling pathway	Biological process	3	173	57	13692	4.1655	0.0352822	0.68332	1.45244	0.0526316	TGFBR1//BCL2//TNF
GO:0044087	regulation of cellular component biogenesis	Biological process	7	751	57	13692	2.23898	0.0354183	0.68332	1.45077	0.122807	RAPGEF2//CAV3//GRID2//TGFBR1//TNF//CAMSAP2//KIRREL1
GO:0051270	regulation of cellular component movement	Biological process	7	753	57	13692	2.23303	0.0358568	0.68332	1.44543	0.122807	RAPGEF2//CD99//CAV3//TGFBR1//BCL2//HIF1A//MCC
GO:0150063	visual system development	Biological process	4	300	57	13692	3.20281	0.0360285	0.68332	1.44335	0.0701754	HIF1A//BCL2//ATP8A2//TGFBR1
GO:0045069	regulation of viral genome replication	Biological process	2	72	57	13692	6.67251	0.0361407	0.68332	1.442	0.0350877	BCL2//TNF
GO:0051153	regulation of striated muscle cell differentiation	Biological process	2	72	57	13692	6.67251	0.0361407	0.68332	1.442	0.0350877	BCL2//CAV3
GO:1902749	regulation of cell cycle G2/M phase transition	Biological process	2	72	57	13692	6.67251	0.0361407	0.68332	1.442	0.0350877	UIMC1//CDK1
GO:0001763	morphogenesis of a branching structure	Biological process	3	175	57	13692	4.11789	0.0363173	0.68332	1.43989	0.0526316	CAV3//TNF//BCL2
GO:0014031	mesenchymal cell development	Biological process	2	73	57	13692	6.58111	0.0370613	0.68332	1.43108	0.0350877	BCL2//HIF1A
GO:0071887	leukocyte apoptotic process	Biological process	2	73	57	13692	6.58111	0.0370613	0.68332	1.43108	0.0350877	RAPGEF2//HIF1A
GO:2001243	negative regulation of intrinsic apoptotic signaling pathway	Biological process	2	73	57	13692	6.58111	0.0370613	0.68332	1.43108	0.0350877	BCL2//HIF1A
GO:0001819	positive regulation of cytokine production	Biological process	4	303	57	13692	3.1711	0.0371605	0.68332	1.42992	0.0701754	RAB7B//LTA//TNF//HIF1A
GO:0034329	cell junction assembly	Biological process	3	177	57	13692	4.07136	0.0373679	0.68332	1.4275	0.0526316	TNF//RAPGEF2//BCL2
GO:0048880	sensory system development	Biological process	4	304	57	13692	3.16066	0.0375424	0.68332	1.42548	0.0701754	HIF1A//BCL2//ATP8A2//TGFBR1
GO:0048514	blood vessel morphogenesis	Biological process	5	447	57	13692	2.68692	0.0378871	0.68332	1.42151	0.0877193	RAPGEF2//ADAM12//RNH1//TGFBR1//HIF1A
GO:0001942	hair follicle development	Biological process	2	74	57	13692	6.49218	0.0379908	0.68332	1.42032	0.0350877	TNF//BCL2
GO:0048864	stem cell development	Biological process	2	74	57	13692	6.49218	0.0379908	0.68332	1.42032	0.0350877	MSI2//HIF1A
GO:0060537	muscle tissue development	Biological process	4	306	57	13692	3.14001	0.038313	0.68332	1.41665	0.0701754	CAV3//BCL2//MYOZ2//TGFBR1
GO:0002064	epithelial cell development	Biological process	3	179	57	13692	4.02587	0.0384342	0.68332	1.41528	0.0526316	TNF//RAPGEF2//HIF1A
GO:0097190	apoptotic signaling pathway	Biological process	5	449	57	13692	2.67495	0.0385064	0.68332	1.41447	0.0877193	TGFBR1//HIF1A//PPP1R13B//TNF//BCL2
GO:0030004	cellular monovalent inorganic cation homeostasis	Biological process	2	75	57	13692	6.40561	0.0389293	0.68332	1.40972	0.0350877	SLC4A9//BCL2
GO:0045446	endothelial cell differentiation	Biological process	2	75	57	13692	6.40561	0.0389293	0.68332	1.40972	0.0350877	TNF//RAPGEF2
GO:0043588	skin development	Biological process	3	180	57	13692	4.00351	0.0389732	0.68332	1.40923	0.0526316	ATP8A2//TNF//BCL2
GO:0030029	actin filament-based process	Biological process	6	605	57	13692	2.38225	0.0391509	0.68332	1.40726	0.105263	TGFBR1//MYOZ2//TNF//KIRREL1//CAV3//BCL2
GO:0048699	generation of neurons	Biological process	9	1113	57	13692	1.9424	0.039269	0.68332	1.40595	0.157895	TNF//NEDD4L//TGFBR1//CAMSAP2//GRID2//ATP8A2//BCL2//HIF1A//RAPGEF2
GO:0022404	molting cycle process	Biological process	2	76	57	13692	6.32133	0.0398766	0.68332	1.39928	0.0350877	TNF//BCL2
GO:0022405	hair cycle process	Biological process	2	76	57	13692	6.32133	0.0398766	0.68332	1.39928	0.0350877	TNF//BCL2
GO:0071346	cellular response to interferon-gamma	Biological process	2	76	57	13692	6.32133	0.0398766	0.68332	1.39928	0.0350877	STX8//RAB7B
GO:0098773	skin epidermis development	Biological process	2	76	57	13692	6.32133	0.0398766	0.68332	1.39928	0.0350877	TNF//BCL2
GO:1900542	regulation of purine nucleotide metabolic process	Biological process	2	76	57	13692	6.32133	0.0398766	0.68332	1.39928	0.0350877	CDK1//HIF1A
GO:0023061	signal release	Biological process	4	310	57	13692	3.09949	0.0398817	0.68332	1.39923	0.0701754	FBXL20//MCTP2//HIF1A//TNF
GO:1901617	organic hydroxy compound biosynthetic process	Biological process	3	182	57	13692	3.95951	0.0400627	0.68332	1.39726	0.0526316	TNF//RAPGEF2//ACER2
GO:0045930	negative regulation of mitotic cell cycle	Biological process	3	183	57	13692	3.93788	0.0406133	0.68332	1.39133	0.0526316	TNF//BCL2//CDK1
GO:0002708	positive regulation of lymphocyte mediated immunity	Biological process	2	77	57	13692	6.23923	0.0408327	0.68332	1.38899	0.0350877	TNF//LTA
GO:0002824	positive regulation of adaptive immune response based on somatic recombination of immune receptors built from immunoglobulin superfamily domains	Biological process	2	77	57	13692	6.23923	0.0408327	0.68332	1.38899	0.0350877	TNF//LTA
GO:0051897	positive regulation of protein kinase B signaling	Biological process	2	77	57	13692	6.23923	0.0408327	0.68332	1.38899	0.0350877	TGFBR1//TNF
GO:1903008	organelle disassembly	Biological process	2	77	57	13692	6.23923	0.0408327	0.68332	1.38899	0.0350877	HIF1A//CDK1
GO:0001765	membrane raft assembly	Biological process	1	10	57	13692	24.0211	0.040872	0.68332	1.38857	0.0175439	CAV3
GO:0001921	positive regulation of receptor recycling	Biological process	1	10	57	13692	24.0211	0.040872	0.68332	1.38857	0.0175439	ECE1
GO:0030656	regulation of vitamin metabolic process	Biological process	1	10	57	13692	24.0211	0.040872	0.68332	1.38857	0.0175439	TNF
GO:0038180	nerve growth factor signaling pathway	Biological process	1	10	57	13692	24.0211	0.040872	0.68332	1.38857	0.0175439	RAPGEF2
GO:0043252	sodium-independent organic anion transport	Biological process	1	10	57	13692	24.0211	0.040872	0.68332	1.38857	0.0175439	SLCO4A1
GO:0045416	positive regulation of interleukin-8 biosynthetic process	Biological process	1	10	57	13692	24.0211	0.040872	0.68332	1.38857	0.0175439	TNF
GO:0046325	negative regulation of glucose import	Biological process	1	10	57	13692	24.0211	0.040872	0.68332	1.38857	0.0175439	TNF
GO:0046512	sphingosine biosynthetic process	Biological process	1	10	57	13692	24.0211	0.040872	0.68332	1.38857	0.0175439	ACER2
GO:0048021	regulation of melanin biosynthetic process	Biological process	1	10	57	13692	24.0211	0.040872	0.68332	1.38857	0.0175439	RAPGEF2
GO:0048070	regulation of developmental pigmentation	Biological process	1	10	57	13692	24.0211	0.040872	0.68332	1.38857	0.0175439	BCL2
GO:0048742	regulation of skeletal muscle fiber development	Biological process	1	10	57	13692	24.0211	0.040872	0.68332	1.38857	0.0175439	BCL2
GO:0060134	prepulse inhibition	Biological process	1	10	57	13692	24.0211	0.040872	0.68332	1.38857	0.0175439	GRID2
GO:0072672	neutrophil extravasation	Biological process	1	10	57	13692	24.0211	0.040872	0.68332	1.38857	0.0175439	CD99
GO:0097107	postsynaptic density assembly	Biological process	1	10	57	13692	24.0211	0.040872	0.68332	1.38857	0.0175439	GRID2
GO:1900409	positive regulation of cellular response to oxidative stress	Biological process	1	10	57	13692	24.0211	0.040872	0.68332	1.38857	0.0175439	TNF
GO:1903358	regulation of Golgi organization	Biological process	1	10	57	13692	24.0211	0.040872	0.68332	1.38857	0.0175439	CAMSAP2
GO:2000009	negative regulation of protein localization to cell surface	Biological process	1	10	57	13692	24.0211	0.040872	0.68332	1.38857	0.0175439	NEDD4L
GO:2001053	regulation of mesenchymal cell apoptotic process	Biological process	1	10	57	13692	24.0211	0.040872	0.68332	1.38857	0.0175439	HIF1A
GO:0008284	positive regulation of cell proliferation	Biological process	6	613	57	13692	2.35116	0.0413191	0.68332	1.38385	0.105263	CUL4A//ACER2//TNF//BCL2//HIF1A//TGFBR1
GO:0035556	intracellular signal transduction	Biological process	14	2072	57	13692	1.62304	0.0416751	0.68332	1.38012	0.245614	MAST4//UIMC1//PPP1R13B//LMCD1//MYOZ2//CAV3//RAB7B//HIF1A//ACER2//ITPR3//BCL2//RAPGEF2//TGFBR1//TNF
GO:0006140	regulation of nucleotide metabolic process	Biological process	2	78	57	13692	6.15924	0.0417975	0.68332	1.37885	0.0350877	CDK1//HIF1A
GO:0042770	signal transduction in response to DNA damage	Biological process	2	78	57	13692	6.15924	0.0417975	0.68332	1.37885	0.0350877	UIMC1//ACER2
GO:0110020	regulation of actomyosin structure organization	Biological process	2	78	57	13692	6.15924	0.0417975	0.68332	1.37885	0.0350877	CAV3//TGFBR1
GO:1903076	regulation of protein localization to plasma membrane	Biological process	2	78	57	13692	6.15924	0.0417975	0.68332	1.37885	0.0350877	STX8//TNF
GO:0048545	response to steroid hormone	Biological process	3	186	57	13692	3.87436	0.0422881	0.68332	1.37378	0.0526316	BCL2//TNF//NR6A1
GO:0051051	negative regulation of transport	Biological process	4	316	57	13692	3.04064	0.0423031	0.68332	1.37363	0.0701754	NEDD4L//CAV3//BCL2//TNF
GO:0009653	anatomical structure morphogenesis	Biological process	14	2078	57	13692	1.61836	0.0425674	0.68332	1.37092	0.245614	RAPGEF2//NEDD4L//ADAM12//RNH1//MYOZ2//ECE1//SSUH2//GRID2//CAV3//ATP8A2//TNF//TGFBR1//HIF1A//BCL2
GO:0061061	muscle structure development	Biological process	5	462	57	13692	2.59968	0.0426848	0.68332	1.36973	0.0877193	BCL2//TNF//CAV3//MYOZ2//TGFBR1
GO:0006906	vesicle fusion	Biological process	2	79	57	13692	6.08128	0.0427708	0.68332	1.36885	0.0350877	STX8//RAB7B
GO:0018958	phenol-containing compound metabolic process	Biological process	2	79	57	13692	6.08128	0.0427708	0.68332	1.36885	0.0350877	RAPGEF2//BCL2
GO:0022037	metencephalon development	Biological process	2	79	57	13692	6.08128	0.0427708	0.68332	1.36885	0.0350877	BCL2//GRID2
GO:0032609	interferon-gamma production	Biological process	2	79	57	13692	6.08128	0.0427708	0.68332	1.36885	0.0350877	TNF//LTA
GO:0033138	positive regulation of peptidyl-serine phosphorylation	Biological process	2	79	57	13692	6.08128	0.0427708	0.68332	1.36885	0.0350877	BCL2//TNF
GO:0034763	negative regulation of transmembrane transport	Biological process	2	79	57	13692	6.08128	0.0427708	0.68332	1.36885	0.0350877	NEDD4L//TNF
GO:0046928	regulation of neurotransmitter secretion	Biological process	2	79	57	13692	6.08128	0.0427708	0.68332	1.36885	0.0350877	MCTP2//FBXL20
GO:1901989	positive regulation of cell cycle phase transition	Biological process	2	79	57	13692	6.08128	0.0427708	0.68332	1.36885	0.0350877	CUL4A//CDK1
GO:0034599	cellular response to oxidative stress	Biological process	3	187	57	13692	3.85364	0.0428541	0.68332	1.36801	0.0526316	TNF//HIF1A//BCL2
GO:0007423	sensory organ development	Biological process	5	463	57	13692	2.59407	0.0430173	0.68332	1.36636	0.0877193	HIF1A//ECE1//BCL2//ATP8A2//TGFBR1
GO:0044770	cell cycle phase transition	Biological process	4	318	57	13692	3.02152	0.0431285	0.68332	1.36524	0.0701754	BCL2//CUL4A//UIMC1//CDK1
GO:0043583	ear development	Biological process	3	188	57	13692	3.83315	0.0434239	0.68332	1.36227	0.0526316	ECE1//BCL2//ATP8A2
GO:0002821	positive regulation of adaptive immune response	Biological process	2	80	57	13692	6.00526	0.0437526	0.68332	1.359	0.0350877	TNF//LTA
GO:0010923	negative regulation of phosphatase activity	Biological process	2	80	57	13692	6.00526	0.0437526	0.68332	1.359	0.0350877	ELL//TNF
GO:0042391	regulation of membrane potential	Biological process	4	320	57	13692	3.00263	0.0439631	0.68332	1.35691	0.0701754	CAV3//GRID2//BCL2//NEDD4L
GO:0072593	reactive oxygen species metabolic process	Biological process	3	190	57	13692	3.7928	0.0445749	0.68332	1.35091	0.0526316	TNF//HIF1A//BCL2
GO:0009582	detection of abiotic stimulus	Biological process	2	81	57	13692	5.93112	0.0447429	0.68332	1.34928	0.0350877	ATP8A2//CAV3
GO:0009791	post-embryonic development	Biological process	2	81	57	13692	5.93112	0.0447429	0.68332	1.34928	0.0350877	TGFBR1//BCL2
GO:0000185	activation of MAPKKK activity	Biological process	1	11	57	13692	21.8373	0.0448678	0.68332	1.34806	0.0175439	TNF
GO:0001778	plasma membrane repair	Biological process	1	11	57	13692	21.8373	0.0448678	0.68332	1.34806	0.0175439	CAV3
GO:0002739	regulation of cytokine secretion involved in immune response	Biological process	1	11	57	13692	21.8373	0.0448678	0.68332	1.34806	0.0175439	TNF
GO:0009301	snRNA transcription	Biological process	1	11	57	13692	21.8373	0.0448678	0.68332	1.34806	0.0175439	ELL
GO:0014850	response to muscle activity	Biological process	1	11	57	13692	21.8373	0.0448678	0.68332	1.34806	0.0175439	HIF1A
GO:0032486	Rap protein signal transduction	Biological process	1	11	57	13692	21.8373	0.0448678	0.68332	1.34806	0.0175439	RAPGEF2
GO:0033033	negative regulation of myeloid cell apoptotic process	Biological process	1	11	57	13692	21.8373	0.0448678	0.68332	1.34806	0.0175439	BCL2
GO:0033169	histone H3-K9 demethylation	Biological process	1	11	57	13692	21.8373	0.0448678	0.68332	1.34806	0.0175439	KDM4C
GO:0042368	vitamin D biosynthetic process	Biological process	1	11	57	13692	21.8373	0.0448678	0.68332	1.34806	0.0175439	TNF
GO:0042447	hormone catabolic process	Biological process	1	11	57	13692	21.8373	0.0448678	0.68332	1.34806	0.0175439	ECE1
GO:0045080	positive regulation of chemokine biosynthetic process	Biological process	1	11	57	13692	21.8373	0.0448678	0.68332	1.34806	0.0175439	TNF
GO:0046520	sphingoid biosynthetic process	Biological process	1	11	57	13692	21.8373	0.0448678	0.68332	1.34806	0.0175439	ACER2
GO:0048305	immunoglobulin secretion	Biological process	1	11	57	13692	21.8373	0.0448678	0.68332	1.34806	0.0175439	TNF
GO:0051798	positive regulation of hair follicle development	Biological process	1	11	57	13692	21.8373	0.0448678	0.68332	1.34806	0.0175439	TNF
GO:0060251	regulation of glial cell proliferation	Biological process	1	11	57	13692	21.8373	0.0448678	0.68332	1.34806	0.0175439	TNF
GO:0060391	positive regulation of SMAD protein signal transduction	Biological process	1	11	57	13692	21.8373	0.0448678	0.68332	1.34806	0.0175439	TGFBR1
GO:0061418	regulation of transcription from RNA polymerase II promoter in response to hypoxia	Biological process	1	11	57	13692	21.8373	0.0448678	0.68332	1.34806	0.0175439	HIF1A
GO:0071803	positive regulation of podosome assembly	Biological process	1	11	57	13692	21.8373	0.0448678	0.68332	1.34806	0.0175439	TNF
GO:0072425	signal transduction involved in G2 DNA damage checkpoint	Biological process	1	11	57	13692	21.8373	0.0448678	0.68332	1.34806	0.0175439	UIMC1
GO:0072683	T cell extravasation	Biological process	1	11	57	13692	21.8373	0.0448678	0.68332	1.34806	0.0175439	CD99
GO:0097152	mesenchymal cell apoptotic process	Biological process	1	11	57	13692	21.8373	0.0448678	0.68332	1.34806	0.0175439	HIF1A
GO:1900376	regulation of secondary metabolite biosynthetic process	Biological process	1	11	57	13692	21.8373	0.0448678	0.68332	1.34806	0.0175439	RAPGEF2
GO:1902884	positive regulation of response to oxidative stress	Biological process	1	11	57	13692	21.8373	0.0448678	0.68332	1.34806	0.0175439	TNF
GO:1903431	positive regulation of cell maturation	Biological process	1	11	57	13692	21.8373	0.0448678	0.68332	1.34806	0.0175439	BCL2
GO:2001212	regulation of vasculogenesis	Biological process	1	11	57	13692	21.8373	0.0448678	0.68332	1.34806	0.0175439	RAPGEF2
GO:2001224	positive regulation of neuron migration	Biological process	1	11	57	13692	21.8373	0.0448678	0.68332	1.34806	0.0175439	RAPGEF2
GO:0009581	detection of external stimulus	Biological process	2	82	57	13692	5.85879	0.0457414	0.68332	1.33969	0.0350877	ATP8A2//CAV3
GO:0090174	organelle membrane fusion	Biological process	2	82	57	13692	5.85879	0.0457414	0.68332	1.33969	0.0350877	RAB7B//STX8
GO:0050729	positive regulation of inflammatory response	Biological process	2	83	57	13692	5.78821	0.0467482	0.68332	1.33023	0.0350877	TNF//LTA
GO:0030097	hemopoiesis	Biological process	6	633	57	13692	2.27688	0.0470714	0.68332	1.32724	0.105263	RAB7B//HIF1A//CUL4A//TNF//CMTM7//BCL2
GO:0010506	regulation of autophagy	Biological process	3	195	57	13692	3.69555	0.0475191	0.68332	1.32313	0.0526316	ACER2//HIF1A//BCL2
GO:0015980	energy derivation by oxidation of organic compounds	Biological process	3	195	57	13692	3.69555	0.0475191	0.68332	1.32313	0.0526316	CDK1//HIF1A//GBE1
GO:0016064	immunoglobulin mediated immune response	Biological process	2	84	57	13692	5.7193	0.0477632	0.68332	1.32091	0.0350877	TNF//LTA
GO:0019724	B cell mediated immunity	Biological process	2	84	57	13692	5.7193	0.0477632	0.68332	1.32091	0.0350877	TNF//LTA
GO:0071453	cellular response to oxygen levels	Biological process	2	84	57	13692	5.7193	0.0477632	0.68332	1.32091	0.0350877	BCL2//HIF1A
GO:2000045	regulation of G1/S transition of mitotic cell cycle	Biological process	2	84	57	13692	5.7193	0.0477632	0.68332	1.32091	0.0350877	BCL2//CUL4A
GO:0003158	endothelium development	Biological process	2	85	57	13692	5.65201	0.0487862	0.68332	1.3117	0.0350877	TNF//RAPGEF2
GO:0008584	male gonad development	Biological process	2	85	57	13692	5.65201	0.0487862	0.68332	1.3117	0.0350877	TGFBR1//BCL2
GO:0023051	regulation of signaling	Biological process	16	2523	57	13692	1.52333	0.0487905	0.68332	1.31166	0.280702	BCL2//GRID2//FBXL20//MCC//LMCD1//MYOZ2//ITPR3//GRM7//MCTP2//RAPGEF2//RAB7B//HIF1A//CAV3//ECE1//TGFBR1//TNF
GO:0006670	sphingosine metabolic process	Biological process	1	12	57	13692	20.0175	0.0488473	0.68332	1.31116	0.0175439	ACER2
GO:0010523	negative regulation of calcium ion transport into cytosol	Biological process	1	12	57	13692	20.0175	0.0488473	0.68332	1.31116	0.0175439	BCL2
GO:0010893	positive regulation of steroid biosynthetic process	Biological process	1	12	57	13692	20.0175	0.0488473	0.68332	1.31116	0.0175439	TNF
GO:0020027	hemoglobin metabolic process	Biological process	1	12	57	13692	20.0175	0.0488473	0.68332	1.31116	0.0175439	HIF1A
GO:0030033	microvillus assembly	Biological process	1	12	57	13692	20.0175	0.0488473	0.68332	1.31116	0.0175439	RAPGEF2
GO:0031649	heat generation	Biological process	1	12	57	13692	20.0175	0.0488473	0.68332	1.31116	0.0175439	TNF
GO:0034116	positive regulation of heterotypic cell-cell adhesion	Biological process	1	12	57	13692	20.0175	0.0488473	0.68332	1.31116	0.0175439	TNF
GO:0034643	establishment of mitochondrion localization, microtubule-mediated	Biological process	1	12	57	13692	20.0175	0.0488473	0.68332	1.31116	0.0175439	HIF1A
GO:0042635	positive regulation of hair cycle	Biological process	1	12	57	13692	20.0175	0.0488473	0.68332	1.31116	0.0175439	TNF
GO:0047497	mitochondrion transport along microtubule	Biological process	1	12	57	13692	20.0175	0.0488473	0.68332	1.31116	0.0175439	HIF1A
GO:0060347	heart trabecula formation	Biological process	1	12	57	13692	20.0175	0.0488473	0.68332	1.31116	0.0175439	CAV3
GO:0060977	coronary vasculature morphogenesis	Biological process	1	12	57	13692	20.0175	0.0488473	0.68332	1.31116	0.0175439	TGFBR1
GO:0070243	regulation of thymocyte apoptotic process	Biological process	1	12	57	13692	20.0175	0.0488473	0.68332	1.31116	0.0175439	HIF1A
GO:0098698	postsynaptic specialization assembly	Biological process	1	12	57	13692	20.0175	0.0488473	0.68332	1.31116	0.0175439	GRID2
GO:1901550	regulation of endothelial cell development	Biological process	1	12	57	13692	20.0175	0.0488473	0.68332	1.31116	0.0175439	TNF
GO:1902004	positive regulation of amyloid-beta formation	Biological process	1	12	57	13692	20.0175	0.0488473	0.68332	1.31116	0.0175439	TNF
GO:1902176	negative regulation of oxidative stress-induced intrinsic apoptotic signaling pathway	Biological process	1	12	57	13692	20.0175	0.0488473	0.68332	1.31116	0.0175439	HIF1A
GO:1903140	regulation of establishment of endothelial barrier	Biological process	1	12	57	13692	20.0175	0.0488473	0.68332	1.31116	0.0175439	TNF
GO:1905331	negative regulation of morphogenesis of an epithelium	Biological process	1	12	57	13692	20.0175	0.0488473	0.68332	1.31116	0.0175439	TNF
GO:2000171	negative regulation of dendrite development	Biological process	1	12	57	13692	20.0175	0.0488473	0.68332	1.31116	0.0175439	RAPGEF2
GO:0001952	regulation of cell-matrix adhesion	Biological process	2	86	57	13692	5.58629	0.0498173	0.68332	1.30262	0.0350877	BCL2//ACER2
GO:0008630	intrinsic apoptotic signaling pathway in response to DNA damage	Biological process	2	86	57	13692	5.58629	0.0498173	0.68332	1.30262	0.0350877	BCL2//TNF
GO:0030183	B cell differentiation	Biological process	2	86	57	13692	5.58629	0.0498173	0.68332	1.30262	0.0350877	CMTM7//BCL2
GO:0046546	development of primary male sexual characteristics	Biological process	2	86	57	13692	5.58629	0.0498173	0.68332	1.30262	0.0350877	TGFBR1//BCL2

## Sheet: Hypermethylation CC
#Column "GO.ID" stands for the ID of gene ontology term
#Column "Term" stands for the name of gene ontology term
#Column "Ontology" stands for the ontology of GOID belongs to
#Column "Count" stands for the number of DE genes associated with the listed GOID
#Column "Pop.Hits" stands for the number of background population genes associated with the listed GOID
#Column "List.Total" stands for the total number of DE genes
#Column "Pop.Total" stands for the total number of background population genes
#Column "Fold.Enrichment" stands for the Fold Enrichment value of the GOID, it equals (Count/Pop.Hits)/(List.Total/Pop.Total)
#Column "Pvalue" stands for the significance testing value of the GOID
#Column "FDR" stands for the false discovery rate of the GOID, using Benjamini & Hochberg (1995) method
#Column "Enrichment.Score" stands for the Enrichment Score value of the GOID, it equals (-log10(Pvalue))
#Column "Gene.Ratio" stands for the Gene Ratio value genes associated with the GOID, it equals (Count/List.Total)
#Column "GENES" stands for the DE genes associated with the GOID
GO.ID	Term	Ontology	Count	Pop.Hits	List.Total	Pop.Total	Fold.Enrichment	Pvalue	FDR	Enrichment.Score	Gene.Ratio	GENES
GO:0005887	integral component of plasma membrane	Cellular component	11	998	56	14137	2.78248	0.00161334	0.557985	2.79227	0.196429	CAV3//GRM7//CEMIP2//CD99//SLCO4A1//SLC37A3//ITPR3//OXTR//TNF//TGFBR1//GRID2
GO:0031226	intrinsic component of plasma membrane	Cellular component	11	1048	56	14137	2.64972	0.00237894	0.557985	2.62362	0.196429	TGFBR1//GRID2//CAV3//GRM7//CEMIP2//CD99//SLCO4A1//SLC37A3//ITPR3//OXTR//TNF
GO:0005923	bicellular tight junction	Cellular component	3	79	56	14137	9.58657	0.00376307	0.557985	2.42446	0.0535714	RAPGEF2//STRN//TGFBR1
GO:0070160	tight junction	Cellular component	3	86	56	14137	8.80627	0.00477593	0.557985	2.32094	0.0535714	RAPGEF2//STRN//TGFBR1
GO:0044459	plasma membrane part	Cellular component	15	1885	56	14137	2.00886	0.00543622	0.557985	2.2647	0.267857	TGFBR1//GRID2//PDE6D//KIF17//RAPGEF2//GRM7//CEMIP2//CD99//SLCO4A1//SLC37A3//ITPR3//OXTR//CAV3//ECE1//TNF
GO:0005768	endosome	Cellular component	7	563	56	14137	3.13877	0.00653812	0.557985	2.18455	0.125	ATP8A2//TGFBR1//ECE1//TNF//RAPGEF2//RAB7B//STX8
GO:0031410	cytoplasmic vesicle	Cellular component	11	1207	56	14137	2.30067	0.00697592	0.557985	2.1564	0.196429	PDE6D//MCTP2//ITPR3//CRISP3//TNF//RAPGEF2//STX8//RAB7B//ATP8A2//TGFBR1//ECE1
GO:0097708	intracellular vesicle	Cellular component	11	1209	56	14137	2.29687	0.00706136	0.557985	2.15111	0.196429	MCTP2//ITPR3//CRISP3//TNF//RAPGEF2//STX8//ATP8A2//TGFBR1//ECE1//RAB7B//PDE6D
GO:0036477	somatodendritic compartment	Cellular component	6	437	56	14137	3.46608	0.00741774	0.557985	2.12973	0.107143	KIRREL1//GRID2//KIF17//STRN//GRM7//RAPGEF2
GO:0043296	apical junction complex	Cellular component	3	102	56	14137	7.42489	0.00766407	0.557985	2.11554	0.0535714	RAPGEF2//STRN//TGFBR1
GO:0030425	dendrite	Cellular component	5	322	56	14137	3.91998	0.00878716	0.557985	2.05615	0.0892857	STRN//GRM7//KIRREL1//GRID2//KIF17
GO:0097447	dendritic tree	Cellular component	5	322	56	14137	3.91998	0.00878716	0.557985	2.05615	0.0892857	KIRREL1//GRID2//KIF17//STRN//GRM7
GO:0015030	Cajal body	Cellular component	2	38	56	14137	13.2867	0.00988872	0.579631	2.00486	0.0357143	PRPF31//ELL
GO:0031982	vesicle	Cellular component	11	1306	56	14137	2.12627	0.0123065	0.661176	1.90987	0.196429	MCTP2//ITPR3//CRISP3//TNF//RAPGEF2//STX8//ATP8A2//TGFBR1//ECE1//RAB7B//PDE6D
GO:0097458	neuron part	Cellular component	10	1141	56	14137	2.2125	0.013199	0.661176	1.87946	0.178571	HIF1A//STRN//GRM7//FBXL20//KIRREL1//PDE6D//GRID2//MCTP2//RAPGEF2//KIF17
GO:0030139	endocytic vesicle	Cellular component	3	128	56	14137	5.91671	0.0141782	0.661176	1.84838	0.0535714	RAPGEF2//STX8//RAB7B
GO:0043005	neuron projection	Cellular component	8	819	56	14137	2.4659	0.0147506	0.661176	1.83119	0.142857	RAPGEF2//PDE6D//HIF1A//KIRREL1//KIF17//GRID2//STRN//GRM7
GO:0030659	cytoplasmic vesicle membrane	Cellular component	4	245	56	14137	4.12157	0.0159926	0.67702	1.79608	0.0714286	PDE6D//MCTP2//RAB7B//ITPR3
GO:0120111	neuron projection cytoplasm	Cellular component	2	52	56	14137	9.70948	0.0180054	0.699441	1.7446	0.0357143	HIF1A//KIF17
GO:0005886	plasma membrane	Cellular component	21	3430	56	14137	1.54559	0.0185757	0.699441	1.73105	0.375	KIRREL1//MCC//PPP1R13B//NEDD4L//ATP8A2//ADAM12//KIF17//TGFBR1//PDE6D//RAPGEF2//ECE1//GRID2//GRM7//CEMIP2//CD99//SLCO4A1//SLC37A3//ITPR3//OXTR//TNF//CAV3
GO:0019005	SCF ubiquitin ligase complex	Cellular component	2	54	56	14137	9.34987	0.0193336	0.699441	1.71369	0.0357143	CUL4A//FBXL20
GO:0012506	vesicle membrane	Cellular component	4	263	56	14137	3.83949	0.0201938	0.699441	1.69478	0.0714286	RAB7B//MCTP2//PDE6D//ITPR3
GO:0005802	trans-Golgi network	Cellular component	3	150	56	14137	5.04893	0.0215471	0.709938	1.66661	0.0535714	STX8//RAB7B//ATP8A2
GO:0048471	perinuclear region of cytoplasm	Cellular component	5	411	56	14137	3.07112	0.0230139	0.709938	1.63801	0.0892857	RAPGEF2//KIRREL1//STX8//PCLAF//ECE1
GO:0031984	organelle subcompartment	Cellular component	8	902	56	14137	2.23899	0.0248539	0.709938	1.6046	0.142857	ACER2//SLC37A3//ITPR3//BCL2//CAV3//STX8//RAB7B//ATP8A2
GO:0035097	histone methyltransferase complex	Cellular component	2	62	56	14137	8.14343	0.0250403	0.709938	1.60136	0.0357143	KDM4C//PRPF31
GO:0071944	cell periphery	Cellular component	21	3543	56	14137	1.4963	0.0263146	0.709938	1.5798	0.375	KIF17//PDE6D//CD99//SLC37A3//RAPGEF2//KIRREL1//MCC//CAV3//GRID2//GRM7//CEMIP2//PPP1R13B//NEDD4L//ATP8A2//SLCO4A1//ADAM12//TGFBR1//ITPR3//OXTR//ECE1//TNF
GO:0016020	membrane	Cellular component	34	6650	56	14137	1.2907	0.0273846	0.709938	1.56249	0.607143	PCMTD1//MGLL//LTA//NDUFA4L2//PDE7A//STX8//ACER2//CMTM7//CPD//CD99//SLC4A9//RAB7B//PDE6D//MCTP2//KIF17//SLC37A3//BCL2//RAPGEF2//KIRREL1//MCC//CAV3//GRID2//GRM7//CEMIP2//PPP1R13B//NEDD4L//ATP8A2//SLCO4A1//ADAM12//TGFBR1//ITPR3//OXTR//ECE1//TNF
GO:0005770	late endosome	Cellular component	3	165	56	14137	4.58994	0.0275693	0.709938	1.55957	0.0535714	RAPGEF2//STX8//RAB7B
GO:0045335	phagocytic vesicle	Cellular component	2	67	56	14137	7.53571	0.028913	0.709938	1.53891	0.0357143	STX8//RAB7B
GO:0016607	nuclear speck	Cellular component	4	296	56	14137	3.41144	0.0295365	0.709938	1.52964	0.0714286	PRPF31//ELL//FYTTD1//HIF1A
GO:0098791	Golgi subcompartment	Cellular component	5	446	56	14137	2.83012	0.031285	0.709938	1.50466	0.0892857	ACER2//STX8//RAB7B//ATP8A2//CAV3
GO:1902554	serine/threonine protein kinase complex	Cellular component	2	75	56	14137	6.7319	0.0355692	0.709938	1.44893	0.0357143	TGFBR1//CDK1
GO:0098805	whole membrane	Cellular component	7	802	56	14137	2.2034	0.0380637	0.709938	1.41949	0.125	TGFBR1//TNF//CAV3//MCTP2//BCL2//RAB7B//ITPR3
GO:0034708	methyltransferase complex	Cellular component	2	78	56	14137	6.47299	0.0382043	0.709938	1.41789	0.0357143	PRPF31//KDM4C
GO:0005751	mitochondrial respiratory chain complex IV	Cellular component	1	10	56	14137	25.2446	0.0389258	0.709938	1.40976	0.0178571	NDUFA4L2
GO:0031464	Cul4A-RING E3 ubiquitin ligase complex	Cellular component	1	10	56	14137	25.2446	0.0389258	0.709938	1.40976	0.0178571	CUL4A
GO:0043235	receptor complex	Cellular component	4	324	56	14137	3.11662	0.0391912	0.709938	1.40681	0.0714286	GRM7//ITPR3//GRID2//TGFBR1
GO:0099503	secretory vesicle	Cellular component	4	324	56	14137	3.11662	0.0391912	0.709938	1.40681	0.0714286	MCTP2//ITPR3//CRISP3//ECE1
GO:0045121	membrane raft	Cellular component	3	192	56	14137	3.94448	0.0404409	0.709938	1.39318	0.0535714	TGFBR1//TNF//CAV3
GO:0098857	membrane microdomain	Cellular component	3	193	56	14137	3.92404	0.0409671	0.709938	1.38756	0.0535714	CAV3//TGFBR1//TNF
GO:1990234	transferase complex	Cellular component	6	646	56	14137	2.3447	0.0417319	0.709938	1.37953	0.107143	TGFBR1//CDK1//PRPF31//FBXL20//KDM4C//CUL4A
GO:0042622	photoreceptor outer segment membrane	Cellular component	1	11	56	14137	22.9497	0.0427356	0.709938	1.36921	0.0178571	PDE6D
GO:0044431	Golgi apparatus part	Cellular component	5	486	56	14137	2.59719	0.0427956	0.709938	1.3686	0.0892857	STX8//RAB7B//ATP8A2//ACER2//CAV3
GO:0005654	nucleoplasm	Cellular component	17	2831	56	14137	1.51593	0.0433506	0.709938	1.363	0.303571	MCC//MCTP2//RNH1//PPP1R13B//ATP8A2//NQO2//MGLL//ADAM12//ITPR3//CDK1//BCL2//KDM4C//FYTTD1//UIMC1//HIF1A//PRPF31//ELL
GO:0098589	membrane region	Cellular component	3	200	56	14137	3.7867	0.0447481	0.709938	1.34923	0.0535714	CAV3//TGFBR1//TNF
GO:0097733	photoreceptor cell cilium	Cellular component	2	86	56	14137	5.87085	0.0455804	0.709938	1.34122	0.0357143	PDE6D//KIF17
GO:1902911	protein kinase complex	Cellular component	2	87	56	14137	5.80337	0.0465368	0.709938	1.3322	0.0357143	TGFBR1//CDK1
GO:0097731	9+0 non-motile cilium	Cellular component	2	88	56	14137	5.73742	0.0475006	0.709938	1.3233	0.0357143	PDE6D//KIF17
GO:0030141	secretory granule	Cellular component	3	205	56	14137	3.69434	0.0475522	0.709938	1.32283	0.0535714	CRISP3//ECE1//ITPR3
GO:0005911	cell-cell junction	Cellular component	4	348	56	14137	2.90168	0.0487539	0.709938	1.31199	0.0714286	KIRREL1//RAPGEF2//STRN//TGFBR1

## Sheet: Hypermethylation MF
#Column "GO.ID" stands for the ID of gene ontology term
#Column "Term" stands for the name of gene ontology term
#Column "Ontology" stands for the ontology of GOID belongs to
#Column "Count" stands for the number of DE genes associated with the listed GOID
#Column "Pop.Hits" stands for the number of background population genes associated with the listed GOID
#Column "List.Total" stands for the total number of DE genes
#Column "Pop.Total" stands for the total number of background population genes
#Column "Fold.Enrichment" stands for the Fold Enrichment value of the GOID, it equals (Count/Pop.Hits)/(List.Total/Pop.Total)
#Column "Pvalue" stands for the significance testing value of the GOID
#Column "FDR" stands for the false discovery rate of the GOID, using Benjamini & Hochberg (1995) method
#Column "Enrichment.Score" stands for the Enrichment Score value of the GOID, it equals (-log10(Pvalue))
#Column "Gene.Ratio" stands for the Gene Ratio value genes associated with the GOID, it equals (Count/List.Total)
#Column "GENES" stands for the DE genes associated with the GOID
GO.ID	Term	Ontology	Count	Pop.Hits	List.Total	Pop.Total	Fold.Enrichment	Pvalue	FDR	Enrichment.Score	Gene.Ratio	GENES
GO:0016248	channel inhibitor activity	Molecular function	3	26	52	13434	29.8092	0.000133557	0.140368	3.87433	0.0576923	BCL2//NEDD4L//STX8
GO:0016247	channel regulator activity	Molecular function	4	96	52	13434	10.7644	0.00050982	0.26791	3.29258	0.0769231	STX8//BCL2//NEDD4L//CAV3
GO:0017080	sodium channel regulator activity	Molecular function	2	19	52	13434	27.1943	0.00240926	0.463253	2.61812	0.0384615	CAV3//NEDD4L
GO:0051721	protein phosphatase 2A binding	Molecular function	2	19	52	13434	27.1943	0.00240926	0.463253	2.61812	0.0384615	STRN//BCL2
GO:0099106	ion channel regulator activity	Molecular function	3	82	52	13434	9.45169	0.00390593	0.463253	2.40828	0.0576923	STX8//NEDD4L//CAV3
GO:0005164	tumor necrosis factor receptor binding	Molecular function	2	25	52	13434	20.6677	0.00416454	0.463253	2.38043	0.0384615	TNF//LTA
GO:0008066	glutamate receptor activity	Molecular function	2	25	52	13434	20.6677	0.00416454	0.463253	2.38043	0.0384615	GRID2//GRM7
GO:0008200	ion channel inhibitor activity	Molecular function	2	25	52	13434	20.6677	0.00416454	0.463253	2.38043	0.0384615	NEDD4L//STX8
GO:0004553	hydrolase activity, hydrolyzing O-glycosyl compounds	Molecular function	3	85	52	13434	9.1181	0.00432095	0.463253	2.36442	0.0576923	GBE1//ACER2//CEMIP2
GO:0004114	3',5'-cyclic-nucleotide phosphodiesterase activity	Molecular function	2	26	52	13434	19.8728	0.00450046	0.463253	2.34674	0.0384615	PDE6D//PDE7A
GO:0004112	cyclic-nucleotide phosphodiesterase activity	Molecular function	2	27	52	13434	19.1368	0.00484851	0.463253	2.31439	0.0384615	PDE7A//PDE6D
GO:0032813	tumor necrosis factor receptor superfamily binding	Molecular function	2	34	52	13434	15.1968	0.00761666	0.661423	2.11824	0.0384615	TNF//LTA
GO:0016798	hydrolase activity, acting on glycosyl bonds	Molecular function	3	107	52	13434	7.24335	0.00818125	0.661423	2.08718	0.0576923	ACER2//GBE1//CEMIP2
GO:0019904	protein domain specific binding	Molecular function	6	474	52	13434	3.2702	0.00963353	0.723203	2.01621	0.115385	HIF1A//STRN//BCL2//RAPGEF2//GRID2//ADAM12
GO:0031625	ubiquitin protein ligase binding	Molecular function	4	226	52	13434	4.5725	0.0112376	0.787384	1.94932	0.0769231	CUL4A//STX8//HIF1A//BCL2
GO:0044389	ubiquitin-like protein ligase binding	Molecular function	4	239	52	13434	4.32379	0.0135693	0.891336	1.86744	0.0769231	CUL4A//STX8//HIF1A//BCL2
GO:0019902	phosphatase binding	Molecular function	3	133	52	13434	5.82736	0.0147292	0.910609	1.83182	0.0576923	ELL//STRN//BCL2
GO:0002039	p53 binding	Molecular function	2	58	52	13434	8.90849	0.0211578	1	1.67453	0.0384615	PPP1R13B//HIF1A
GO:0030165	PDZ domain binding	Molecular function	2	59	52	13434	8.7575	0.0218466	1	1.66062	0.0384615	RAPGEF2//GRID2
GO:0008237	metallopeptidase activity	Molecular function	3	158	52	13434	4.90531	0.0231731	1	1.63502	0.0576923	ADAM12//ECE1//CPD
GO:0022857	transmembrane transporter activity	Molecular function	8	922	52	13434	2.24162	0.0243593	1	1.61333	0.153846	SLC37A3//SLCO4A1//BCL2//ATP8A2//SLC4A9//ITPR3//GRID2//NDUFA4L2
GO:0009055	electron transfer activity	Molecular function	2	65	52	13434	7.94911	0.0261712	1	1.58218	0.0384615	NQO2//NDUFA4L2
GO:0008514	organic anion transmembrane transporter activity	Molecular function	3	174	52	13434	4.45424	0.0297037	1	1.52719	0.0576923	SLCO4A1//ATP8A2//SLC4A9
GO:0098772	molecular function regulator	Molecular function	10	1344	52	13434	1.92222	0.0313226	1	1.50414	0.192308	STX8//BCL2//NEDD4L//GRM7//RNH1//CAV3//TNF//LTA//PDE6D//RAPGEF2
GO:0043169	cation binding	Molecular function	16	2592	52	13434	1.59473	0.0321225	1	1.49319	0.307692	GBE1//GRM7//PDE7A//ZNF75D//KDM4C//TGFBR1//NR6A1//LMCD1//CPD//NQO2//ECE1//MCTP2//CEMIP2//ITPR3//MAST4//ATP8A2
GO:0008081	phosphoric diester hydrolase activity	Molecular function	2	73	52	13434	7.07798	0.0324268	1	1.4891	0.0384615	PDE7A//PDE6D
GO:0005215	transporter activity	Molecular function	8	980	52	13434	2.10895	0.0334809	1	1.4752	0.153846	SLC37A3//SLCO4A1//BCL2//ATP8A2//SLC4A9//ITPR3//GRID2//NDUFA4L2
GO:0004115	3',5'-cyclic-AMP phosphodiesterase activity	Molecular function	1	10	52	13434	25.8346	0.038053	1	1.41961	0.0192308	PDE7A
GO:0019869	chloride channel inhibitor activity	Molecular function	1	10	52	13434	25.8346	0.038053	1	1.41961	0.0192308	STX8
GO:0032452	histone demethylase activity	Molecular function	1	10	52	13434	25.8346	0.038053	1	1.41961	0.0192308	KDM4C
GO:0051011	microtubule minus-end binding	Molecular function	1	10	52	13434	25.8346	0.038053	1	1.41961	0.0192308	CAMSAP2
GO:0005126	cytokine receptor binding	Molecular function	3	195	52	13434	3.97456	0.039602	1	1.40228	0.0576923	TNF//LTA//TGFBR1
GO:0005488	binding	Molecular function	47	10783	52	13434	1.12606	0.0403933	1	1.39369	0.903846	PDE7A//KDM4C//GBE1//UIMC1//OXTR//CUL4A//PRPF31//GRID2//ELL//PDE6D//ADAM12//KIRREL1//GRM7//LMCD1//CPD//NQO2//CAV3//STRN//CAMSAP2//RNH1//LRRC71//FBXL20//NEDD4L//SLCO4A1//ECE1//MCTP2//CEMIP2//ITPR3//LTA//RAPGEF2//MYOZ2//FYTTD1//PCLAF//ZNF75D//MSI2//PPP1R13B//BCL2//TNF//NR6A1//HIF1A//RAB7B//KIF17//MAST4//ATP8A2//TGFBR1//CDK1//STX8
GO:0048185	activin binding	Molecular function	1	11	52	13434	23.486	0.0417792	1	1.37904	0.0192308	TGFBR1
GO:0070411	I-SMAD binding	Molecular function	1	11	52	13434	23.486	0.0417792	1	1.37904	0.0192308	TGFBR1
GO:0031072	heat shock protein binding	Molecular function	2	84	52	13434	6.1511	0.0418768	1	1.37803	0.0384615	HIF1A//CDK1
GO:0002020	protease binding	Molecular function	2	85	52	13434	6.07873	0.0427818	1	1.36874	0.0384615	BCL2//TNF
GO:0015347	sodium-independent organic anion transmembrane transporter activity	Molecular function	1	12	52	13434	21.5288	0.0454913	1	1.34207	0.0192308	SLCO4A1
GO:0017081	chloride channel regulator activity	Molecular function	1	12	52	13434	21.5288	0.0454913	1	1.34207	0.0192308	STX8
GO:0070679	inositol 1,4,5 trisphosphate binding	Molecular function	1	12	52	13434	21.5288	0.0454913	1	1.34207	0.0192308	ITPR3
GO:0044325	ion channel binding	Molecular function	2	89	52	13434	5.80553	0.0464744	1	1.33279	0.0384615	CAV3//NEDD4L
GO:0005452	inorganic anion exchanger activity	Molecular function	1	13	52	13434	19.8728	0.0491893	1	1.30813	0.0192308	SLC4A9
GO:0031690	adrenergic receptor binding	Molecular function	1	13	52	13434	19.8728	0.0491893	1	1.30813	0.0192308	RAPGEF2

## Sheet: Hypomethylation BP
#Column "GO.ID" stands for the ID of gene ontology term
#Column "Term" stands for the name of gene ontology term
#Column "Ontology" stands for the ontology of GOID belongs to
#Column "Count" stands for the number of DE genes associated with the listed GOID
#Column "Pop.Hits" stands for the number of background population genes associated with the listed GOID
#Column "List.Total" stands for the total number of DE genes
#Column "Pop.Total" stands for the total number of background population genes
#Column "Fold.Enrichment" stands for the Fold Enrichment value of the GOID, it equals (Count/Pop.Hits)/(List.Total/Pop.Total)
#Column "Pvalue" stands for the significance testing value of the GOID
#Column "FDR" stands for the false discovery rate of the GOID, using Benjamini & Hochberg (1995) method
#Column "Enrichment.Score" stands for the Enrichment Score value of the GOID, it equals (-log10(Pvalue))
#Column "Gene.Ratio" stands for the Gene Ratio value genes associated with the GOID, it equals (Count/List.Total)
#Column "GENES" stands for the DE genes associated with the GOID
GO.ID	Term	Ontology	Count	Pop.Hits	List.Total	Pop.Total	Fold.Enrichment	Pvalue	FDR	Enrichment.Score	Gene.Ratio	GENES
GO:0140056	organelle localization by membrane tethering	Biological process	4	64	99	13692	8.64394	0.00117204	1	2.93106	0.040404	ESYT1//TSNARE1//PPFIA3//VPS45
GO:0001505	regulation of neurotransmitter levels	Biological process	7	231	99	13692	4.191	0.00141963	1	2.84782	0.0707071	DOC2A//SLC6A4//SMAD3//ALDH5A1//PPFIA3//NLGN1//GLDC
GO:0006338	chromatin remodeling	Biological process	5	116	99	13692	5.96134	0.00151981	1	2.81821	0.0505051	INO80E//RSF1//HDAC4//ATRX//RUVBL1
GO:0022406	membrane docking	Biological process	4	71	99	13692	7.79172	0.00172458	1	2.76332	0.040404	ESYT1//TSNARE1//PPFIA3//VPS45
GO:1903543	positive regulation of exosomal secretion	Biological process	2	10	99	13692	27.6606	0.0022426	1	2.64925	0.020202	ATP13A2//TSG101
GO:0042135	neurotransmitter catabolic process	Biological process	2	11	99	13692	25.146	0.00272807	1	2.56414	0.020202	ALDH5A1//GLDC
GO:1903541	regulation of exosomal secretion	Biological process	2	11	99	13692	25.146	0.00272807	1	2.56414	0.020202	ATP13A2//TSG101
GO:0006887	exocytosis	Biological process	7	262	99	13692	3.69512	0.00289191	1	2.53882	0.0707071	ATP13A2//TSG101//RAB33B//DOC2A//PPFIA3//VPS45//NLGN1
GO:1990182	exosomal secretion	Biological process	2	12	99	13692	23.0505	0.00325829	1	2.48701	0.020202	ATP13A2//TSG101
GO:0097734	extracellular exosome biogenesis	Biological process	2	13	99	13692	21.2774	0.00383262	1	2.4165	0.020202	ATP13A2//TSG101
GO:0018193	peptidyl-amino acid modification	Biological process	15	987	99	13692	2.10187	0.00471185	1	2.32681	0.151515	ATP13A2//ATRX//RBBP5//EP400//HDAC4//DDOST//PRMT7//MORC3//EEF2KMT//RSF1//RUVBL1//CADM4//TSG101//EPGN//CWC27
GO:0033365	protein localization to organelle	Biological process	11	618	99	13692	2.4617	0.00497212	1	2.30346	0.111111	TSG101//LZTFL1//TRIM29//ATP13A2//KIAA0753//ATRX//MORC3//RIPOR1//RAB33B//SEC61A1//IPO13
GO:0140112	extracellular vesicle biogenesis	Biological process	2	15	99	13692	18.4404	0.00511097	1	2.2915	0.020202	TSG101//ATP13A2
GO:0018205	peptidyl-lysine modification	Biological process	7	297	99	13692	3.25967	0.00572826	1	2.24198	0.0707071	ATRX//RBBP5//EP400//HDAC4//EEF2KMT//RSF1//RUVBL1
GO:0002076	osteoblast development	Biological process	2	16	99	13692	17.2879	0.00581371	1	2.23555	0.020202	HDAC4//SMAD3
GO:0043968	histone H2A acetylation	Biological process	2	16	99	13692	17.2879	0.00581371	1	2.23555	0.020202	EP400//RUVBL1
GO:0017157	regulation of exocytosis	Biological process	5	161	99	13692	4.29513	0.00622204	1	2.20607	0.0505051	NLGN1//ATP13A2//TSG101//RAB33B//DOC2A
GO:0045408	regulation of interleukin-6 biosynthetic process	Biological process	2	17	99	13692	16.2709	0.00655799	1	2.18323	0.020202	EREG//TIRAP
GO:0048278	vesicle docking	Biological process	3	53	99	13692	7.82847	0.00661244	1	2.17964	0.030303	TSNARE1//PPFIA3//VPS45
GO:0010468	regulation of gene expression	Biological process	34	3168	99	13692	1.48431	0.00729294	1	2.1371	0.343434	NGRN//TRIM52//TIRAP//GABPB2//TCF20//ATRX//ACTR3//MLLT11//SSBP3//EREG//TSG101//DIP2A//ATP13A2//SLC6A4//CTDSPL//RUVBL1//ZNF789//HOXA10//MLXIP//RSF1//FOXL1//ZNF236//ZNF341//PRMT7//ZC3H10//RBM4B//HOXC8//SP3//SP2//TRIM29//DNAJC17//HDAC4//SMAD3//REL
GO:0042226	interleukin-6 biosynthetic process	Biological process	2	18	99	13692	15.367	0.00734317	1	2.13412	0.020202	EREG//TIRAP
GO:0007176	regulation of epidermal growth factor-activated receptor activity	Biological process	2	19	99	13692	14.5582	0.00816864	1	2.08785	0.020202	TSG101//EPGN
GO:0010467	gene expression	Biological process	40	3954	99	13692	1.39912	0.00894543	1	2.0484	0.40404	NGRN//TRIM52//TIRAP//GABPB2//TCF20//ATRX//ACTR3//MLLT11//SSBP3//CHCHD1//TSG101//DIP2A//ATP13A2//SLC6A4//EREG//RPL27A//SEM1//CTDSPL//RUVBL1//ZNF789//HOXA10//MLXIP//FOXL1//ZNF236//ZNF341//RSF1//GTF2A1//NOL9//TFIP11//PRMT7//ZC3H10//RBM4B//HOXC8//SP3//SP2//TRIM29//DNAJC17//HDAC4//SMAD3//REL
GO:0045921	positive regulation of exocytosis	Biological process	3	62	99	13692	6.69208	0.0101886	1	1.99188	0.030303	NLGN1//ATP13A2//TSG101
GO:0006351	transcription, DNA-templated	Biological process	28	2539	99	13692	1.5252	0.0115002	1	1.9393	0.282828	TRIM52//TIRAP//GABPB2//TCF20//ATRX//ACTR3//MLLT11//SSBP3//TSG101//EREG//CTDSPL//RUVBL1//ZNF789//HOXA10//MLXIP//FOXL1//ZNF236//ZNF341//RSF1//GTF2A1//HOXC8//SP3//SP2//TRIM29//DNAJC17//HDAC4//SMAD3//REL
GO:0032755	positive regulation of interleukin-6 production	Biological process	3	65	99	13692	6.38322	0.011586	1	1.93607	0.030303	IL17D//EREG//TIRAP
GO:0140029	exocytic process	Biological process	3	65	99	13692	6.38322	0.011586	1	1.93607	0.030303	PPFIA3//VPS45//NLGN1
GO:0009649	entrainment of circadian clock	Biological process	2	23	99	13692	12.0264	0.0118613	1	1.92587	0.020202	PHLPP1//RBM4B
GO:0034067	protein localization to Golgi apparatus	Biological process	2	23	99	13692	12.0264	0.0118613	1	1.92587	0.020202	RIPOR1//RAB33B
GO:0045740	positive regulation of DNA replication	Biological process	2	23	99	13692	12.0264	0.0118613	1	1.92587	0.020202	EREG//ATRX
GO:0006355	regulation of transcription, DNA-templated	Biological process	27	2448	99	13692	1.5254	0.0132264	1	1.87856	0.272727	ZNF789//HOXA10//ZNF236//TRIM52//TIRAP//GABPB2//TCF20//ATRX//ACTR3//MLLT11//SSBP3//ZNF341//EREG//RSF1//TSG101//MLXIP//FOXL1//CTDSPL//RUVBL1//HOXC8//SP3//SP2//TRIM29//DNAJC17//HDAC4//SMAD3//REL
GO:0016070	RNA metabolic process	Biological process	34	3298	99	13692	1.4258	0.0135921	1	1.86671	0.343434	EXOG//TRIM52//TIRAP//GABPB2//TCF20//ATRX//ACTR3//MLLT11//SSBP3//TSG101//EREG//CTDSPL//RUVBL1//ZNF789//HOXA10//MLXIP//FOXL1//ZNF236//ZNF341//RSF1//GTF2A1//NOL9//TFIP11//PRMT7//ZC3H10//RBM4B//HOXC8//SP3//SP2//TRIM29//DNAJC17//HDAC4//SMAD3//REL
GO:0051252	regulation of RNA metabolic process	Biological process	29	2697	99	13692	1.48713	0.0140207	1	1.85323	0.292929	TRIM52//TIRAP//GABPB2//TCF20//ATRX//ACTR3//MLLT11//SSBP3//EREG//TSG101//CTDSPL//RUVBL1//ZNF789//HOXA10//MLXIP//RSF1//FOXL1//ZNF236//ZNF341//ZC3H10//RBM4B//HOXC8//SP3//SP2//TRIM29//DNAJC17//HDAC4//SMAD3//REL
GO:0097659	nucleic acid-templated transcription	Biological process	28	2578	99	13692	1.50213	0.014039	1	1.85266	0.282828	TRIM52//TIRAP//GABPB2//TCF20//ATRX//ACTR3//MLLT11//SSBP3//TSG101//EREG//CTDSPL//RUVBL1//ZNF789//HOXA10//MLXIP//FOXL1//ZNF236//ZNF341//RSF1//GTF2A1//HOXC8//SP3//SP2//TRIM29//DNAJC17//HDAC4//SMAD3//REL
GO:0032774	RNA biosynthetic process	Biological process	28	2588	99	13692	1.49632	0.0147592	1	1.83094	0.282828	TRIM52//TIRAP//GABPB2//TCF20//ATRX//ACTR3//MLLT11//SSBP3//TSG101//EREG//CTDSPL//RUVBL1//ZNF789//HOXA10//MLXIP//FOXL1//ZNF236//ZNF341//RSF1//GTF2A1//HOXC8//SP3//SP2//TRIM29//DNAJC17//HDAC4//SMAD3//REL
GO:1903506	regulation of nucleic acid-templated transcription	Biological process	27	2492	99	13692	1.49847	0.01654	1	1.78146	0.272727	TRIM52//TIRAP//GABPB2//TCF20//ATRX//ACTR3//MLLT11//SSBP3//EREG//TSG101//CTDSPL//RUVBL1//ZNF789//HOXA10//MLXIP//RSF1//FOXL1//ZNF236//ZNF341//HOXC8//SP3//SP2//TRIM29//DNAJC17//HDAC4//SMAD3//REL
GO:2001141	regulation of RNA biosynthetic process	Biological process	27	2497	99	13692	1.49547	0.0169558	1	1.77068	0.272727	TRIM52//TIRAP//GABPB2//TCF20//ATRX//ACTR3//MLLT11//SSBP3//EREG//TSG101//CTDSPL//RUVBL1//ZNF789//HOXA10//MLXIP//RSF1//FOXL1//ZNF236//ZNF341//HOXC8//SP3//SP2//TRIM29//DNAJC17//HDAC4//SMAD3//REL
GO:0032757	positive regulation of interleukin-8 production	Biological process	2	28	99	13692	9.87879	0.0173122	1	1.76165	0.020202	IL17D//TIRAP
GO:0007173	epidermal growth factor receptor signaling pathway	Biological process	3	76	99	13692	5.45933	0.0176173	1	1.75406	0.030303	EREG//TSG101//EPGN
GO:0034645	cellular macromolecule biosynthetic process	Biological process	35	3484	99	13692	1.38938	0.0178669	1	1.74795	0.353535	NGRN//TRIM52//TIRAP//GABPB2//TCF20//ACTR3//MLLT11//SSBP3//CHCHD1//TSG101//ATRX//EREG//PIGL//DDOST//ALG1//RBM4B//RPL27A//CTDSPL//RUVBL1//ZNF789//HOXA10//MLXIP//FOXL1//ZNF236//ZNF341//RSF1//GTF2A1//HOXC8//SP3//SP2//TRIM29//DNAJC17//HDAC4//SMAD3//REL
GO:0051253	negative regulation of RNA metabolic process	Biological process	14	1049	99	13692	1.8458	0.0184264	1	1.73456	0.141414	ZC3H10//ATRX//TIRAP//EREG//RSF1//TSG101//HOXC8//SP3//SP2//TRIM29//DNAJC17//HDAC4//SMAD3//REL
GO:0090304	nucleic acid metabolic process	Biological process	37	3743	99	13692	1.36714	0.0184713	1	1.7335	0.373737	TRIM52//TIRAP//GABPB2//TCF20//ACTR3//MLLT11//SSBP3//YLPM1//TSG101//ATRX//EREG//CTDSPL//ZNF789//HOXA10//MLXIP//FOXL1//ZNF236//ZNF341//RSF1//INO80E//RUVBL1//GTF2A1//EXOG//SEM1//NOL9//TFIP11//PRMT7//ZC3H10//RBM4B//HOXC8//SP3//SP2//TRIM29//DNAJC17//HDAC4//SMAD3//REL
GO:0042752	regulation of circadian rhythm	Biological process	3	79	99	13692	5.25201	0.0195135	1	1.70967	0.030303	RBM4B//NLGN1//PHLPP1
GO:2000112	regulation of cellular macromolecule biosynthetic process	Biological process	29	2776	99	13692	1.44481	0.0204221	1	1.6899	0.292929	NGRN//TRIM52//TIRAP//GABPB2//TCF20//ACTR3//MLLT11//SSBP3//EREG//TSG101//ATRX//RBM4B//CTDSPL//RUVBL1//ZNF789//HOXA10//MLXIP//RSF1//FOXL1//ZNF236//ZNF341//HOXC8//SP3//SP2//TRIM29//DNAJC17//HDAC4//SMAD3//REL
GO:0009791	post-embryonic development	Biological process	3	81	99	13692	5.12233	0.0208379	1	1.68115	0.030303	ALDH5A1//MORC3//ATRX
GO:0007623	circadian rhythm	Biological process	4	145	99	13692	3.81526	0.0209378	1	1.67907	0.040404	SRRD//RBM4B//NLGN1//PHLPP1
GO:0042133	neurotransmitter metabolic process	Biological process	3	82	99	13692	5.05987	0.0215182	1	1.66719	0.030303	SMAD3//ALDH5A1//GLDC
GO:0016570	histone modification	Biological process	7	388	99	13692	2.49516	0.022326	1	1.65119	0.0707071	ATRX//RBBP5//EP400//HDAC4//RSF1//RUVBL1//PRMT7
GO:0038127	ERBB signaling pathway	Biological process	3	84	99	13692	4.93939	0.0229152	1	1.63988	0.030303	EREG//TSG101//EPGN
GO:0010628	positive regulation of gene expression	Biological process	19	1627	99	13692	1.61509	0.022969	1	1.63886	0.191919	ATP13A2//RBM4B//SLC6A4//ZC3H10//TIRAP//NGRN//MLXIP//GABPB2//TCF20//ATRX//ACTR3//RSF1//SP3//MLLT11//SSBP3//ZNF341//HDAC4//SMAD3//REL
GO:0051641	cellular localization	Biological process	23	2088	99	13692	1.52345	0.0231825	1	1.63484	0.232323	TSG101//LZTFL1//TRIM29//ATP13A2//KIAA0753//ATRX//ESYT1//DOC2A//SLC6A4//MORC3//RIPOR1//ACTR3//GUSB//PPFIA3//VPS45//TSNARE1//RAB33B//NAPG//SEC61A1//HPS4//SEM1//NLGN1//IPO13
GO:0019219	regulation of nucleobase-containing compound metabolic process	Biological process	30	2927	99	13692	1.41752	0.0232895	1	1.63284	0.30303	TRIM52//TIRAP//GABPB2//TCF20//ACTR3//MLLT11//SSBP3//YLPM1//EREG//TSG101//ATRX//CTDSPL//RUVBL1//ZNF789//HOXA10//MLXIP//RSF1//FOXL1//ZNF236//ZNF341//ZC3H10//RBM4B//HOXC8//SP3//SP2//TRIM29//DNAJC17//HDAC4//SMAD3//REL
GO:1902893	regulation of pri-miRNA transcription by RNA polymerase II	Biological process	2	33	99	13692	8.382	0.0236249	1	1.62663	0.020202	SMAD3//HDAC4
GO:0006904	vesicle docking involved in exocytosis	Biological process	2	34	99	13692	8.13547	0.0249849	1	1.60232	0.020202	VPS45//PPFIA3
GO:0016569	covalent chromatin modification	Biological process	7	401	99	13692	2.41427	0.0261334	1	1.5828	0.0707071	ATRX//RBBP5//EP400//HDAC4//RSF1//RUVBL1//PRMT7
GO:0009059	macromolecule biosynthetic process	Biological process	35	3583	99	13692	1.35099	0.0268726	1	1.57069	0.353535	NGRN//TRIM52//GABPB2//TCF20//ACTR3//MLLT11//SSBP3//TIRAP//CHCHD1//TSG101//ATRX//EREG//PIGL//DDOST//ALG1//RBM4B//RPL27A//CTDSPL//RUVBL1//ZNF789//HOXA10//MLXIP//FOXL1//ZNF236//ZNF341//RSF1//GTF2A1//HOXC8//SP3//SP2//TRIM29//DNAJC17//HDAC4//SMAD3//REL
GO:0018023	peptidyl-lysine trimethylation	Biological process	2	37	99	13692	7.47584	0.0292504	1	1.53387	0.020202	EEF2KMT//ATRX
GO:0006479	protein methylation	Biological process	4	162	99	13692	3.41489	0.0298914	1	1.52445	0.040404	ATRX//RBBP5//EEF2KMT//PRMT7
GO:0008213	protein alkylation	Biological process	4	162	99	13692	3.41489	0.0298914	1	1.52445	0.040404	ATRX//RBBP5//EEF2KMT//PRMT7
GO:0061614	pri-miRNA transcription by RNA polymerase II	Biological process	2	38	99	13692	7.27911	0.0307324	1	1.5124	0.020202	SMAD3//HDAC4
GO:0010556	regulation of macromolecule biosynthetic process	Biological process	29	2869	99	13692	1.39797	0.0307743	1	1.51181	0.292929	NGRN//TRIM52//GABPB2//TCF20//ACTR3//MLLT11//SSBP3//TIRAP//EREG//TSG101//ATRX//RBM4B//CTDSPL//RUVBL1//ZNF789//HOXA10//MLXIP//RSF1//FOXL1//ZNF236//ZNF341//HOXC8//SP3//SP2//TRIM29//DNAJC17//HDAC4//SMAD3//REL
GO:0045668	negative regulation of osteoblast differentiation	Biological process	2	39	99	13692	7.09246	0.0322437	1	1.49156	0.020202	HDAC4//SMAD3
GO:0009889	regulation of biosynthetic process	Biological process	30	3014	99	13692	1.37661	0.0336665	1	1.4728	0.30303	NGRN//TRIM52//GABPB2//TCF20//ACTR3//MLLT11//SSBP3//TIRAP//EREG//TSG101//ATRX//GCHFR//RBM4B//CTDSPL//RUVBL1//ZNF789//HOXA10//MLXIP//RSF1//FOXL1//ZNF236//ZNF341//HOXC8//SP3//SP2//TRIM29//DNAJC17//HDAC4//SMAD3//REL
GO:0051148	negative regulation of muscle cell differentiation	Biological process	2	40	99	13692	6.91515	0.0337836	1	1.47129	0.020202	EREG//HDAC4
GO:0044089	positive regulation of cellular component biogenesis	Biological process	7	426	99	13692	2.27259	0.0346634	1	1.46013	0.0707071	ATP13A2//TSG101//SMAD3//NLGN1//ACTR3//TIRAP//C10H15orf62
GO:0034613	cellular protein localization	Biological process	16	1363	99	13692	1.62351	0.0349787	1	1.4562	0.161616	TSG101//LZTFL1//TRIM29//ATP13A2//NLGN1//KIAA0753//ATRX//MORC3//RIPOR1//TSNARE1//RAB33B//NAPG//SEC61A1//HPS4//SEM1//IPO13
GO:0006366	transcription by RNA polymerase II	Biological process	19	1707	99	13692	1.5394	0.0355786	1	1.44881	0.191919	RSF1//GABPB2//SSBP3//TCF20//ATRX//ACTR3//GTF2A1//MLXIP//FOXL1//CTDSPL//RUVBL1//HOXC8//SP3//SP2//TRIM29//DNAJC17//HDAC4//SMAD3//REL
GO:0032675	regulation of interleukin-6 production	Biological process	3	100	99	13692	4.14909	0.035826	1	1.4458	0.030303	EREG//TIRAP//IL17D
GO:0045934	negative regulation of nucleobase-containing compound metabolic process	Biological process	14	1146	99	13692	1.68957	0.0358631	1	1.44535	0.141414	ZC3H10//ATRX//TIRAP//EREG//RSF1//TSG101//HOXC8//SP3//SP2//TRIM29//DNAJC17//HDAC4//SMAD3//REL
GO:0031146	SCF-dependent proteasomal ubiquitin-dependent protein catabolic process	Biological process	2	42	99	13692	6.58586	0.0369479	1	1.43241	0.020202	FBXO33//CUL1
GO:0070727	cellular macromolecule localization	Biological process	16	1373	99	13692	1.61169	0.0370566	1	1.43113	0.161616	TSG101//LZTFL1//TRIM29//ATP13A2//NLGN1//KIAA0753//ATRX//MORC3//RIPOR1//TSNARE1//RAB33B//NAPG//SEC61A1//HPS4//SEM1//IPO13
GO:0032677	regulation of interleukin-8 production	Biological process	2	44	99	13692	6.2865	0.0402214	1	1.39554	0.020202	IL17D//TIRAP
GO:0042108	positive regulation of cytokine biosynthetic process	Biological process	2	44	99	13692	6.2865	0.0402214	1	1.39554	0.020202	EREG//TIRAP
GO:0050732	negative regulation of peptidyl-tyrosine phosphorylation	Biological process	2	44	99	13692	6.2865	0.0402214	1	1.39554	0.020202	CADM4//TSG101
GO:0045892	negative regulation of transcription, DNA-templated	Biological process	12	948	99	13692	1.75067	0.040422	1	1.39338	0.121212	EREG//RSF1//TSG101//ATRX//HOXC8//SP3//SP2//TRIM29//DNAJC17//HDAC4//SMAD3//REL
GO:0044260	cellular macromolecule metabolic process	Biological process	54	6209	99	13692	1.20283	0.0408996	1	1.38828	0.545455	ATP13A2//NGRN//RBBP5//MAGI3//GABPB2//TCF20//ACTR3//MLLT11//SSBP3//EP400//CHCHD1//YLPM1//FBXO33//DNAJB12//EEF2KMT//ATRX//EREG//TIRAP//CUL1//PIGL//DDOST//ALG1//PRMT7//PHLPP1//MORC3//RBM4B//RPL27A//ZNF789//HOXA10//MLXIP//FOXL1//ZNF236//ZNF341//RSF1//INO80E//RUVBL1//TRIM52//TSG101//GTF2A1//CTDSPL//CADM4//ROPN1L//EXOG//SEM1//CWC27//EPGN//HOXC8//SP3//SP2//TRIM29//DNAJC17//HDAC4//SMAD3//REL
GO:0010469	regulation of signaling receptor activity	Biological process	3	107	99	13692	3.87766	0.0424325	1	1.3723	0.030303	NLGN1//TSG101//EPGN
GO:0018022	peptidyl-lysine methylation	Biological process	3	107	99	13692	3.87766	0.0424325	1	1.3723	0.030303	ATRX//RBBP5//EEF2KMT
GO:0061041	regulation of wound healing	Biological process	3	107	99	13692	3.87766	0.0424325	1	1.3723	0.030303	CADM4//ALOX12//SMAD3
GO:0032635	interleukin-6 production	Biological process	3	109	99	13692	3.80651	0.0444249	1	1.35237	0.030303	EREG//TIRAP//IL17D
GO:0010557	positive regulation of macromolecule biosynthetic process	Biological process	17	1520	99	13692	1.54681	0.0445326	1	1.35132	0.171717	RUVBL1//NGRN//MLXIP//GABPB2//TCF20//ACTR3//RSF1//SP3//MLLT11//SSBP3//ZNF341//HDAC4//SMAD3//REL//TIRAP//EREG//ATRX
GO:0042058	regulation of epidermal growth factor receptor signaling pathway	Biological process	2	47	99	13692	5.88524	0.0453284	1	1.34363	0.020202	TSG101//EPGN
GO:0045840	positive regulation of mitotic nuclear division	Biological process	2	47	99	13692	5.88524	0.0453284	1	1.34363	0.020202	EREG//EPGN
GO:0031326	regulation of cellular biosynthetic process	Biological process	29	2973	99	13692	1.34907	0.0468055	1	1.3297	0.292929	NGRN//TRIM52//GABPB2//TCF20//ACTR3//MLLT11//SSBP3//TIRAP//EREG//TSG101//ATRX//RBM4B//CTDSPL//RUVBL1//ZNF789//HOXA10//MLXIP//RSF1//FOXL1//ZNF236//ZNF341//HOXC8//SP3//SP2//TRIM29//DNAJC17//HDAC4//SMAD3//REL
GO:0006357	regulation of transcription by RNA polymerase II	Biological process	18	1653	99	13692	1.50602	0.048677	1	1.31268	0.181818	FOXL1//CTDSPL//RUVBL1//MLXIP//RSF1//GABPB2//SSBP3//TCF20//ATRX//ACTR3//HOXC8//SP3//SP2//TRIM29//DNAJC17//HDAC4//SMAD3//REL
GO:0006325	chromatin organization	Biological process	8	558	99	13692	1.98284	0.0488377	1	1.31124	0.0808081	RBBP5//EP400//PRMT7//INO80E//HDAC4//RUVBL1//RSF1//ATRX
GO:1902679	negative regulation of RNA biosynthetic process	Biological process	12	978	99	13692	1.69697	0.0492629	1	1.30748	0.121212	ATRX//EREG//RSF1//TSG101//HOXC8//SP3//SP2//TRIM29//DNAJC17//HDAC4//SMAD3//REL
GO:1903507	negative regulation of nucleic acid-templated transcription	Biological process	12	978	99	13692	1.69697	0.0492629	1	1.30748	0.121212	ATRX//EREG//RSF1//TSG101//HOXC8//SP3//SP2//TRIM29//DNAJC17//HDAC4//SMAD3//REL

## Sheet: Hypomethylation CC
#Column "GO.ID" stands for the ID of gene ontology term
#Column "Term" stands for the name of gene ontology term
#Column "Ontology" stands for the ontology of GOID belongs to
#Column "Count" stands for the number of DE genes associated with the listed GOID
#Column "Pop.Hits" stands for the number of background population genes associated with the listed GOID
#Column "List.Total" stands for the total number of DE genes
#Column "Pop.Total" stands for the total number of background population genes
#Column "Fold.Enrichment" stands for the Fold Enrichment value of the GOID, it equals (Count/Pop.Hits)/(List.Total/Pop.Total)
#Column "Pvalue" stands for the significance testing value of the GOID
#Column "FDR" stands for the false discovery rate of the GOID, using Benjamini & Hochberg (1995) method
#Column "Enrichment.Score" stands for the Enrichment Score value of the GOID, it equals (-log10(Pvalue))
#Column "Gene.Ratio" stands for the Gene Ratio value genes associated with the GOID, it equals (Count/List.Total)
#Column "GENES" stands for the DE genes associated with the GOID
GO.ID	Term	Ontology	Count	Pop.Hits	List.Total	Pop.Total	Fold.Enrichment	Pvalue	FDR	Enrichment.Score	Gene.Ratio	GENES
GO:0097346	INO80-type complex	Cellular component	3	22	108	14137	17.8497	0.000600737	0.457761	3.22132	0.0277778	INO80E//EP400//RUVBL1
GO:0070603	SWI/SNF superfamily-type complex	Cellular component	4	68	108	14137	7.69989	0.00180216	0.629408	2.74421	0.037037	INO80E//EP400//RUVBL1//RSF1
GO:0000812	Swr1 complex	Cellular component	2	10	108	14137	26.1796	0.0025001	0.629408	2.60204	0.0185185	EP400//RUVBL1
GO:1904949	ATPase complex	Cellular component	4	84	108	14137	6.23325	0.00389022	0.629408	2.41003	0.037037	INO80E//EP400//RUVBL1//RSF1
GO:0031011	Ino80 complex	Cellular component	2	14	108	14137	18.6997	0.00495597	0.629408	2.30487	0.0185185	INO80E//RUVBL1
GO:0033202	DNA helicase complex	Cellular component	2	14	108	14137	18.6997	0.00495597	0.629408	2.30487	0.0185185	INO80E//RUVBL1
GO:0005654	nucleoplasm	Cellular component	33	2831	108	14137	1.52584	0.00598707	0.651736	2.22279	0.305556	LCOR//HOXC8//ZNF789//PELP1//GCHFR//INO80E//CHCHD1//HIRIP3//MLLT11//SP2//DOC2A//ARMC5//SMAD3//PRMT7//REL//DENND4B//ZC3H10//TIMMDC1//CWC27//RUVBL1//RBBP5//YLPM1//EP400//TFIP11//RBM4B//MORC3//TRIM52//TCF20//ATRX//NGRN//GTF2A1//RSF1//HDAC4
GO:0035267	NuA4 histone acetyltransferase complex	Cellular component	2	19	108	14137	13.7788	0.00908424	0.769132	2.04171	0.0185185	EP400//RUVBL1
GO:0043189	H4/H2A histone acetyltransferase complex	Cellular component	2	19	108	14137	13.7788	0.00908424	0.769132	2.04171	0.0185185	EP400//RUVBL1
GO:0044451	nucleoplasm part	Cellular component	14	929	108	14137	1.97263	0.011045	0.841625	1.95684	0.12963	RUVBL1//YLPM1//EP400//TFIP11//RBM4B//MORC3//RBBP5//TRIM52//TCF20//ATRX//NGRN//GTF2A1//RSF1//HDAC4
GO:0044665	MLL1/2 complex	Cellular component	2	26	108	14137	10.0691	0.016677	1	1.77788	0.0185185	RUVBL1//RBBP5
GO:0071339	MLL1 complex	Cellular component	2	26	108	14137	10.0691	0.016677	1	1.77788	0.0185185	RUVBL1//RBBP5
GO:0031981	nuclear lumen	Cellular component	35	3275	108	14137	1.39891	0.0174775	1	1.75752	0.324074	TRIM52//EP400//NOL9//TFIP11//TSG101//LCOR//HOXC8//ZNF789//PELP1//GTF2A1//GCHFR//INO80E//RSF1//YLPM1//CHCHD1//HIRIP3//MLLT11//SP2//DOC2A//TCF20//HDAC4//ARMC5//SMAD3//PRMT7//MORC3//RUVBL1//RBBP5//REL//DENND4B//NGRN//ZC3H10//TIMMDC1//RBM4B//CWC27//ATRX
GO:0016604	nuclear body	Cellular component	10	627	108	14137	2.08769	0.0215492	1	1.66657	0.0925926	TRIM52//TCF20//NGRN//YLPM1//EP400//HDAC4//TFIP11//RBM4B//ATRX//MORC3
GO:0000123	histone acetyltransferase complex	Cellular component	3	79	108	14137	4.97082	0.0225463	1	1.64692	0.0277778	RSF1//EP400//RUVBL1
GO:0000790	nuclear chromatin	Cellular component	6	291	108	14137	2.69893	0.0241184	1	1.61765	0.0555556	SMAD3//RSF1//INO80E//EP400//RUVBL1//ATRX
GO:1902494	catalytic complex	Cellular component	15	1134	108	14137	1.73146	0.0253788	1	1.59553	0.138889	GTF2A1//PIK3R5//SEM1//RSF1//EP400//RBBP5//FBXO33//CUL1//DDOST//GLDC//INO80E//RUVBL1//TFIP11//CWC27//HDAC4
GO:0044428	nuclear part	Cellular component	37	3621	108	14137	1.33754	0.0278255	1	1.55556	0.342593	EP400//TRIM52//PHLPP1//DNAJB12//NOL9//TSG101//TFIP11//LCOR//HOXC8//ZNF789//PELP1//GTF2A1//GCHFR//INO80E//RSF1//YLPM1//CHCHD1//HIRIP3//MLLT11//SP2//DOC2A//TCF20//HDAC4//ARMC5//SMAD3//PRMT7//MORC3//RUVBL1//RBBP5//REL//DENND4B//NGRN//ZC3H10//TIMMDC1//RBM4B//CWC27//ATRX
GO:0031248	protein acetyltransferase complex	Cellular component	3	89	108	14137	4.4123	0.0306659	1	1.51334	0.0277778	EP400//RUVBL1//RSF1
GO:1902493	acetyltransferase complex	Cellular component	3	89	108	14137	4.4123	0.0306659	1	1.51334	0.0277778	EP400//RUVBL1//RSF1
GO:0005730	nucleolus	Cellular component	10	689	108	14137	1.89983	0.037755	1	1.42302	0.0925926	PELP1//INO80E//HIRIP3//DOC2A//NOL9//RBBP5//TFIP11//TSG101//CHCHD1//PRMT7
GO:0005634	nucleus	Cellular component	50	5305	108	14137	1.23372	0.0379082	1	1.42127	0.462963	HOXA10//MLXIP//SRRD//GABPB2//SP3//FOXL1//SOBP//ZNF236//DNAJC17//EXOG//IPO13//ZNF341//ACTR3//PHLPP1//DNAJB12//TRIM52//NOL9//TSG101//LCOR//HOXC8//ZNF789//PELP1//GTF2A1//GCHFR//INO80E//YLPM1//HIRIP3//MLLT11//SP2//DOC2A//TCF20//ARMC5//MORC3//RBBP5//REL//DENND4B//NGRN//ZC3H10//TIMMDC1//RBM4B//CWC27//CHCHD1//PRMT7//EP400//RUVBL1//SMAD3//TFIP11//ATRX//RSF1//HDAC4
GO:0031974	membrane-enclosed lumen	Cellular component	36	3596	108	14137	1.31044	0.0402451	1	1.39529	0.333333	TRIM52//EP400//NOL9//TFIP11//TSG101//LCOR//HOXC8//ZNF789//PELP1//GTF2A1//GCHFR//INO80E//RSF1//YLPM1//HIRIP3//MLLT11//SP2//DOC2A//TCF20//HDAC4//ARMC5//SMAD3//PRMT7//MORC3//RUVBL1//RBBP5//REL//DENND4B//NGRN//ZC3H10//TIMMDC1//RBM4B//CWC27//ATRX//CHCHD1//RAB33B
GO:0043233	organelle lumen	Cellular component	36	3596	108	14137	1.31044	0.0402451	1	1.39529	0.333333	TRIM52//EP400//NOL9//TFIP11//TSG101//LCOR//HOXC8//ZNF789//PELP1//GTF2A1//GCHFR//INO80E//RSF1//YLPM1//HIRIP3//MLLT11//SP2//DOC2A//TCF20//HDAC4//ARMC5//SMAD3//PRMT7//MORC3//RUVBL1//RBBP5//REL//DENND4B//NGRN//ZC3H10//TIMMDC1//RBM4B//CWC27//ATRX//CHCHD1//RAB33B
GO:0070013	intracellular organelle lumen	Cellular component	36	3596	108	14137	1.31044	0.0402451	1	1.39529	0.333333	TRIM52//EP400//NOL9//TFIP11//TSG101//LCOR//HOXC8//ZNF789//PELP1//GTF2A1//GCHFR//INO80E//RSF1//YLPM1//HIRIP3//MLLT11//SP2//DOC2A//TCF20//HDAC4//ARMC5//SMAD3//PRMT7//MORC3//RUVBL1//RBBP5//REL//DENND4B//NGRN//ZC3H10//TIMMDC1//RBM4B//CWC27//ATRX//CHCHD1//RAB33B
GO:1902562	H4 histone acetyltransferase complex	Cellular component	2	44	108	14137	5.94992	0.0444319	1	1.35231	0.0185185	EP400//RUVBL1

## Sheet: Hypomethylation MF
#Column "GO.ID" stands for the ID of gene ontology term
#Column "Term" stands for the name of gene ontology term
#Column "Ontology" stands for the ontology of GOID belongs to
#Column "Count" stands for the number of DE genes associated with the listed GOID
#Column "Pop.Hits" stands for the number of background population genes associated with the listed GOID
#Column "List.Total" stands for the total number of DE genes
#Column "Pop.Total" stands for the total number of background population genes
#Column "Fold.Enrichment" stands for the Fold Enrichment value of the GOID, it equals (Count/Pop.Hits)/(List.Total/Pop.Total)
#Column "Pvalue" stands for the significance testing value of the GOID
#Column "FDR" stands for the false discovery rate of the GOID, using Benjamini & Hochberg (1995) method
#Column "Enrichment.Score" stands for the Enrichment Score value of the GOID, it equals (-log10(Pvalue))
#Column "Gene.Ratio" stands for the Gene Ratio value genes associated with the GOID, it equals (Count/List.Total)
#Column "GENES" stands for the DE genes associated with the GOID
GO.ID	Term	Ontology	Count	Pop.Hits	List.Total	Pop.Total	Fold.Enrichment	Pvalue	FDR	Enrichment.Score	Gene.Ratio	GENES
GO:0017025	TBP-class protein binding	Molecular function	2	16	98	13434	17.1352	0.00591377	1	2.22814	0.0204082	GTF2A1//RUVBL1
GO:0005154	epidermal growth factor receptor binding	Molecular function	2	24	98	13434	11.4235	0.0130966	1	1.88284	0.0204082	EREG//EPGN
GO:0001085	RNA polymerase II transcription factor binding	Molecular function	4	139	98	13434	3.9448	0.0187615	1	1.72673	0.0408163	HDAC4//GTF2A1//SMAD3//RUVBL1
GO:0032182	ubiquitin-like protein binding	Molecular function	3	80	98	13434	5.14056	0.0206364	1	1.68537	0.0306122	SMAD3//TSG101//SOBP
GO:0019213	deacetylase activity	Molecular function	2	37	98	13434	7.40982	0.0297287	1	1.52682	0.0204082	HDAC4//PIGL
GO:0016810	hydrolase activity, acting on carbon-nitrogen (but not peptide) bonds	Molecular function	3	99	98	13434	4.15399	0.0357084	1	1.44723	0.0306122	MTHFD2L//HDAC4//PIGL
GO:0042165	neurotransmitter binding	Molecular function	2	42	98	13434	6.5277	0.0375446	1	1.42545	0.0204082	SLC6A4//GLDC
GO:0070851	growth factor receptor binding	Molecular function	3	106	98	13434	3.87967	0.0423655	1	1.37299	0.0306122	CADM4//EREG//EPGN
GO:0005544	calcium-dependent phospholipid binding	Molecular function	2	49	98	13434	5.59517	0.0496342	1	1.30422	0.0204082	DOC2A//ESYT1
