# Supplementary material for: ALKBH5 Stabilized N6-Methyladenosine—Modified LOC4191 to Suppress E. coli-Induced Apoptosis
Source: Cells. 2023 Nov 10;12(22):2604. doi: 10.3390/cells12222604 (PMC10670315; doi:10.3390/cells12222604)
Supplement: Supplementary file 1 [file cells-12-02604-s001.zip › Table S6 KEGG analysis in MAC-T cells induced by E. coli.xls]

## Sheet: KEGG hypermethylation
#Column "PathwayID" stands for Pathway identifiers used in KEGG
#Column "Definition" stands for the definition of the PathwayID
#Column "OriginalWebSite"stands for The map's website,the nodes with red frame and red symbol are associated with the DE genes, green nodes have no significance
#Column "p-value"
"Fisher-Pvalue" stands for the enrichment p-value of the PathwayID used Fisher's exact test
#Column "SelectionCounts" stands for the Count of the DE genes' entities directly associated with the listed PathwayID
#Column "SelectionSize" stands for the total number of the DE genes' entities
#Column "Count" stands for the count of the chosen background population genes' entities associated with the listed PathwayID
#Column "Size" stands for the total number of chosen background population genes' entities
#Column "FDR" stands for the false discovery rate of the PathwayID
#Column "Enrichment_Score" stands for the Enrichment Score value of the PathwayID, it equals "-log10(Pvalue)"
#Column "GeneRatio" stands for the Gene Ratio value of the PathwayID, it equals "SelectionCounts/SelectionSize"
#Column "GENES" stands for the DE genes associated with the PathwayID
PathwayID	Definition	OriginalWebSite	Fisher-Pvalue	SelectionCounts	SelectionSize	Count	Size	FDR	Enrichment_Score	GeneRatio	Genes
bta04064	NF-kappa B signaling pathway	http://www.genome.jp/kegg-bin/show_pathway?bta04064+281020+280845+280943	0.00340154	3	26	91	7707	0.501961	2.46832	0.115385	BCL2//LTA//TNF
bta05205	Proteoglycans in cancer	http://www.genome.jp/kegg-bin/show_pathway?bta05205+615310+281814+281879+280943	0.00420338	4	26	200	7707	0.501961	2.3764	0.153846	CAV3//HIF1A//ITPR3//TNF
bta04933	AGE-RAGE signaling pathway in diabetic complications	http://www.genome.jp/kegg-bin/show_pathway?bta04933+281020+282382+280943	0.00508744	3	26	105	7707	0.501961	2.2935	0.115385	BCL2//TGFBR1//TNF
bta04071	Sphingolipid signaling pathway	http://www.genome.jp/kegg-bin/show_pathway?bta04071+540732+281020+280943	0.0077146	3	26	122	7707	0.556983	2.11269	0.115385	ACER2//BCL2//TNF
bta05161	Hepatitis B	http://www.genome.jp/kegg-bin/show_pathway?bta05161+281020+282382+280943	0.0130554	3	26	148	7707	0.556983	1.88421	0.115385	BCL2//TGFBR1//TNF
bta04940	Type I diabetes mellitus	http://www.genome.jp/kegg-bin/show_pathway?bta04940+280845+280943	0.0135706	2	26	53	7707	0.556983	1.8674	0.076923	LTA//TNF
bta05014	Amyotrophic lateral sclerosis (ALS)	http://www.genome.jp/kegg-bin/show_pathway?bta05014+281020+280943	0.0140635	2	26	54	7707	0.556983	1.85191	0.076923	BCL2//TNF
bta04730	Long-term depression	http://www.genome.jp/kegg-bin/show_pathway?bta04730+536367+281879	0.016643	2	26	59	7707	0.556983	1.77877	0.076923	GRID2//ITPR3
bta04150	mTOR signaling pathway	http://www.genome.jp/kegg-bin/show_pathway?bta04150+281814+280943	0.0177273	2	26	61	7707	0.556983	1.75136	0.076923	HIF1A//TNF
bta05210	Colorectal cancer	http://www.genome.jp/kegg-bin/show_pathway?bta05210+281020+282382	0.019984	2	26	65	7707	0.556983	1.69932	0.076923	BCL2//TGFBR1
bta05010	Alzheimer's disease	http://www.genome.jp/kegg-bin/show_pathway?bta05010+281879+613541+280943	0.0206987	3	26	176	7707	0.556983	1.68406	0.115385	ITPR3//NDUFA4L2//TNF
bta05168	Herpes simplex infection	http://www.genome.jp/kegg-bin/show_pathway?bta05168+281061+280845+280943	0.0256237	3	26	191	7707	0.632051	1.59136	0.115385	CDK1//LTA//TNF
bta04210	Apoptosis	http://www.genome.jp/kegg-bin/show_pathway?bta04210+281020+280943	0.0308124	2	26	82	7707	0.647991	1.51127	0.076923	BCL2//TNF
bta04350	TGF-beta signaling pathway	http://www.genome.jp/kegg-bin/show_pathway?bta04350+282382+280943	0.0315086	2	26	83	7707	0.647991	1.50157	0.076923	TGFBR1//TNF
bta04540	Gap junction	http://www.genome.jp/kegg-bin/show_pathway?bta04540+281061+281879	0.0358154	2	26	89	7707	0.647991	1.44593	0.076923	CDK1//ITPR3
bta04066	HIF-1 signaling pathway	http://www.genome.jp/kegg-bin/show_pathway?bta04066+281020+281814	0.0442649	2	26	100	7707	0.647991	1.35394	0.076923	BCL2//HIF1A
bta04060	Cytokine-cytokine receptor interaction	http://www.genome.jp/kegg-bin/show_pathway?bta04060+280845+282382+280943	0.0452881	3	26	239	7707	0.647991	1.34402	0.115385	LTA//TGFBR1//TNF
bta04723	Retrograde endocannabinoid signaling	http://www.genome.jp/kegg-bin/show_pathway?bta04723+281879+505290	0.0466875	2	26	103	7707	0.647991	1.3308	0.076923	ITPR3//MGLL

## Sheet: KEGG hypomethylation
#Column "PathwayID" stands for Pathway identifiers used in KEGG
#Column "Definition" stands for the definition of the PathwayID
#Column "OriginalWebSite"stands for The map's website,the nodes with red frame and red symbol are associated with the DE genes, green nodes have no significance
#Column "p-value"
"Fisher-Pvalue" stands for the enrichment p-value of the PathwayID used Fisher's exact test
#Column "SelectionCounts" stands for the Count of the DE genes' entities directly associated with the listed PathwayID
#Column "SelectionSize" stands for the total number of the DE genes' entities
#Column "Count" stands for the count of the chosen background population genes' entities associated with the listed PathwayID
#Column "Size" stands for the total number of chosen background population genes' entities
#Column "FDR" stands for the false discovery rate of the PathwayID
#Column "Enrichment_Score" stands for the Enrichment Score value of the PathwayID, it equals "-log10(Pvalue)"
#Column "GeneRatio" stands for the Gene Ratio value of the PathwayID, it equals "SelectionCounts/SelectionSize"
#Column "GENES" stands for the DE genes associated with the PathwayID
PathwayID	Definition	OriginalWebSite	Fisher-Pvalue	SelectionCounts	SelectionSize	Count	Size	FDR	Enrichment_Score	GeneRatio	Genes
bta04141	Protein processing in endoplasmic reticulum	http://www.genome.jp/kegg-bin/show_pathway?bta04141+407228+510682+533603+505064	0.00632468	4	34	170	7707	1	2.19896	0.117647	CUL1//DDOST//DNAJB12//SEC61A1
bta05203	Viral carcinogenesis	http://www.genome.jp/kegg-bin/show_pathway?bta05203+785612+517559+614838+509135	0.0190702	4	34	235	7707	1	1.71965	0.117647	GTF2A1//HDAC4//PIK3R5//REL
bta00510	N-Glycan biosynthesis	http://www.genome.jp/kegg-bin/show_pathway?bta00510+507210+510682	0.0195175	2	34	49	7707	1	1.70958	0.058824	ALG1//DDOST
bta04932	Non-alcoholic fatty liver disease (NAFLD)	http://www.genome.jp/kegg-bin/show_pathway?bta04932+783217+327704+614838	0.0318012	3	34	158	7707	1	1.49756	0.088235	MLXIP//NDUFA4//PIK3R5
bta05210	Colorectal cancer	http://www.genome.jp/kegg-bin/show_pathway?bta05210+614838+515125	0.0330435	2	34	65	7707	1	1.48091	0.058824	PIK3R5//SMAD3
bta05212	Pancreatic cancer	http://www.genome.jp/kegg-bin/show_pathway?bta05212+614838+515125	0.0339833	2	34	66	7707	1	1.46873	0.058824	PIK3R5//SMAD3
bta04350	TGF-beta signaling pathway	http://www.genome.jp/kegg-bin/show_pathway?bta04350+407228+515125	0.0514774	2	34	83	7707	1	1.28838	0.058824	CUL1//SMAD3
bta04012	ErbB signaling pathway	http://www.genome.jp/kegg-bin/show_pathway?bta04012+100295476+614838	0.0559797	2	34	87	7707	1	1.25197	0.058824	EREG//PIK3R5
bta04015	Rap1 signaling pathway	http://www.genome.jp/kegg-bin/show_pathway?bta04015+100298336+532952+614838	0.0672947	3	34	214	7707	1	1.17202	0.088235	MAGI2//MAGI3//PIK3R5
bta00670	One carbon pool by folate	http://www.genome.jp/kegg-bin/show_pathway?bta00670+536269	0.0765809	1	34	18	7707	1	1.11588	0.029412	MTHFD2L
bta04933	AGE-RAGE signaling pathway in diabetic complications	http://www.genome.jp/kegg-bin/show_pathway?bta04933+614838+515125	0.0778215	2	34	105	7707	1	1.1089	0.058824	PIK3R5//SMAD3
bta04750	Inflammatory mediator regulation of TRP channels	http://www.genome.jp/kegg-bin/show_pathway?bta04750+407169+614838	0.0791045	2	34	106	7707	1	1.1018	0.058824	ALOX12//PIK3R5
bta04620	Toll-like receptor signaling pathway	http://www.genome.jp/kegg-bin/show_pathway?bta04620+614838+531079	0.0803942	2	34	107	7707	1	1.09478	0.058824	PIK3R5//TIRAP
bta04668	TNF signaling pathway	http://www.genome.jp/kegg-bin/show_pathway?bta04668+100298336+614838	0.0856193	2	34	111	7707	1	1.06743	0.058824	MAGI2//PIK3R5
bta04931	Insulin resistance	http://www.genome.jp/kegg-bin/show_pathway?bta04931+783217+614838	0.0869417	2	34	112	7707	1	1.06077	0.058824	MLXIP//PIK3R5
bta05142	Chagas disease (American trypanosomiasis)	http://www.genome.jp/kegg-bin/show_pathway?bta05142+614838+515125	0.0882704	2	34	113	7707	1	1.05418	0.058824	PIK3R5//SMAD3
bta04726	Serotonergic synapse	http://www.genome.jp/kegg-bin/show_pathway?bta04726+407169+282365	0.0922934	2	34	116	7707	1	1.03483	0.058824	ALOX12//SLC6A4
bta00531	Glycosaminoglycan degradation	http://www.genome.jp/kegg-bin/show_pathway?bta00531+515687	0.0968227	1	34	23	7707	1	1.01402	0.029412	GUSB
bta03060	Protein export	http://www.genome.jp/kegg-bin/show_pathway?bta03060+505064	0.0968227	1	34	23	7707	1	1.01402	0.029412	SEC61A1
bta04110	Cell cycle	http://www.genome.jp/kegg-bin/show_pathway?bta04110+407228+515125	0.104678	2	34	125	7707	1	0.980146	0.058824	CUL1//SMAD3
bta00062	Fatty acid elongation	http://www.genome.jp/kegg-bin/show_pathway?bta00062+353301	0.104798	1	34	25	7707	1	0.979646	0.029412	MECR
bta00563	Glycosylphosphatidylinositol(GPI)-anchor biosynthesis	http://www.genome.jp/kegg-bin/show_pathway?bta00563+507080	0.104798	1	34	25	7707	1	0.979646	0.029412	PIGL
bta04144	Endocytosis	http://www.genome.jp/kegg-bin/show_pathway?bta04144+515125+507659+541230	0.108473	3	34	263	7707	1	0.964677	0.088235	SMAD3//TSG101//VPS45
bta00630	Glyoxylate and dicarboxylate metabolism	http://www.genome.jp/kegg-bin/show_pathway?bta00630+507688	0.112706	1	34	27	7707	1	0.948055	0.029412	GLDC
bta04068	FoxO signaling pathway	http://www.genome.jp/kegg-bin/show_pathway?bta04068+614838+515125	0.114611	2	34	132	7707	1	0.940773	0.058824	PIK3R5//SMAD3
bta00650	Butanoate metabolism	http://www.genome.jp/kegg-bin/show_pathway?bta00650+532724	0.116634	1	34	28	7707	1	0.933176	0.029412	ALDH5A1
bta00040	Pentose and glucuronate interconversions	http://www.genome.jp/kegg-bin/show_pathway?bta00040+515687	0.120545	1	34	29	7707	1	0.918851	0.029412	GUSB
bta04530	Tight junction	http://www.genome.jp/kegg-bin/show_pathway?bta04530+100298336+532952	0.123315	2	34	138	7707	1	0.908983	0.058824	MAGI2//MAGI3
bta04310	Wnt signaling pathway	http://www.genome.jp/kegg-bin/show_pathway?bta04310+407228+511475	0.124782	2	34	139	7707	1	0.903848	0.058824	CUL1//RUVBL1
bta04550	Signaling pathways regulating pluripotency of stem cells	http://www.genome.jp/kegg-bin/show_pathway?bta04550+614838+515125	0.124782	2	34	139	7707	1	0.903848	0.058824	PIK3R5//SMAD3
bta04710	Circadian rhythm	http://www.genome.jp/kegg-bin/show_pathway?bta04710+407228	0.128317	1	34	31	7707	1	0.891716	0.029412	CUL1
bta05161	Hepatitis B	http://www.genome.jp/kegg-bin/show_pathway?bta05161+614838+531079	0.138171	2	34	148	7707	1	0.859583	0.058824	PIK3R5//TIRAP
bta00250	Alanine, aspartate and glutamate metabolism	http://www.genome.jp/kegg-bin/show_pathway?bta00250+532724	0.143662	1	34	35	7707	1	0.842659	0.029412	ALDH5A1
bta00860	Porphyrin and chlorophyll metabolism	http://www.genome.jp/kegg-bin/show_pathway?bta00860+515687	0.147457	1	34	36	7707	1	0.831335	0.029412	GUSB
bta00983	Drug metabolism - other enzymes	http://www.genome.jp/kegg-bin/show_pathway?bta00983+515687	0.147457	1	34	36	7707	1	0.831335	0.029412	GUSB
bta04960	Aldosterone-regulated sodium reabsorption	http://www.genome.jp/kegg-bin/show_pathway?bta04960+614838	0.158744	1	34	39	7707	1	0.799302	0.029412	PIK3R5
bta04145	Phagosome	http://www.genome.jp/kegg-bin/show_pathway?bta04145+529049+505064	0.162712	2	34	164	7707	1	0.788582	0.058824	MRC2//SEC61A1
bta04630	Jak-STAT signaling pathway	http://www.genome.jp/kegg-bin/show_pathway?bta04630+614982+614838	0.165836	2	34	166	7707	1	0.780321	0.058824	IL17D//PIK3R5
bta04022	cGMP-PKG signaling pathway	http://www.genome.jp/kegg-bin/show_pathway?bta04022+534568+614838	0.167403	2	34	167	7707	1	0.776238	0.058824	KCNMB2//PIK3R5
bta00260	Glycine, serine and threonine metabolism	http://www.genome.jp/kegg-bin/show_pathway?bta00260+507688	0.169886	1	34	42	7707	1	0.769841	0.029412	GLDC
bta02010	ABC transporters	http://www.genome.jp/kegg-bin/show_pathway?bta02010+511762	0.169886	1	34	42	7707	1	0.769841	0.029412	ABCA7
bta03022	Basal transcription factors	http://www.genome.jp/kegg-bin/show_pathway?bta03022+785612	0.177235	1	34	44	7707	1	0.751451	0.029412	GTF2A1
bta04973	Carbohydrate digestion and absorption	http://www.genome.jp/kegg-bin/show_pathway?bta04973+614838	0.177235	1	34	44	7707	1	0.751451	0.029412	PIK3R5
bta00500	Starch and sucrose metabolism	http://www.genome.jp/kegg-bin/show_pathway?bta00500+515687	0.18814	1	34	47	7707	1	0.72552	0.029412	GUSB
bta01212	Fatty acid metabolism	http://www.genome.jp/kegg-bin/show_pathway?bta01212+353301	0.191743	1	34	48	7707	1	0.71728	0.029412	MECR
bta04930	Type II diabetes mellitus	http://www.genome.jp/kegg-bin/show_pathway?bta04930+614838	0.191743	1	34	48	7707	1	0.71728	0.029412	PIK3R5
bta05152	Tuberculosis	http://www.genome.jp/kegg-bin/show_pathway?bta05152+529049+531079	0.194412	2	34	184	7707	1	0.711277	0.058824	MRC2//TIRAP
bta05213	Endometrial cancer	http://www.genome.jp/kegg-bin/show_pathway?bta05213+614838	0.202461	1	34	51	7707	1	0.693659	0.029412	PIK3R5
bta05169	Epstein-Barr virus infection	http://www.genome.jp/kegg-bin/show_pathway?bta05169+517559+614838	0.205707	2	34	191	7707	1	0.68675	0.058824	HDAC4//PIK3R5
bta04923	Regulation of lipolysis in adipocytes	http://www.genome.jp/kegg-bin/show_pathway?bta04923+614838	0.216537	1	34	55	7707	1	0.664468	0.029412	PIK3R5
bta05221	Acute myeloid leukemia	http://www.genome.jp/kegg-bin/show_pathway?bta05221+614838	0.220018	1	34	56	7707	1	0.657542	0.029412	PIK3R5
bta05223	Non-small cell lung cancer	http://www.genome.jp/kegg-bin/show_pathway?bta05223+614838	0.220018	1	34	56	7707	1	0.657542	0.029412	PIK3R5
bta04370	VEGF signaling pathway	http://www.genome.jp/kegg-bin/show_pathway?bta04370+614838	0.230372	1	34	59	7707	1	0.637571	0.029412	PIK3R5
bta04150	mTOR signaling pathway	http://www.genome.jp/kegg-bin/show_pathway?bta04150+614838	0.2372	1	34	61	7707	1	0.624886	0.029412	PIK3R5
bta04213	Longevity regulating pathway - multiple species	http://www.genome.jp/kegg-bin/show_pathway?bta04213+614838	0.243969	1	34	63	7707	1	0.612665	0.029412	PIK3R5
bta05230	Central carbon metabolism in cancer	http://www.genome.jp/kegg-bin/show_pathway?bta05230+614838	0.243969	1	34	63	7707	1	0.612665	0.029412	PIK3R5
bta05211	Renal cell carcinoma	http://www.genome.jp/kegg-bin/show_pathway?bta05211+614838	0.25068	1	34	65	7707	1	0.60088	0.029412	PIK3R5
bta05214	Glioma	http://www.genome.jp/kegg-bin/show_pathway?bta05214+614838	0.25068	1	34	65	7707	1	0.60088	0.029412	PIK3R5
bta04520	Adherens junction	http://www.genome.jp/kegg-bin/show_pathway?bta04520+515125	0.257333	1	34	67	7707	1	0.589504	0.029412	SMAD3
bta04664	Fc epsilon RI signaling pathway	http://www.genome.jp/kegg-bin/show_pathway?bta04664+614838	0.263929	1	34	69	7707	1	0.578513	0.029412	PIK3R5
bta05321	Inflammatory bowel disease (IBD)	http://www.genome.jp/kegg-bin/show_pathway?bta05321+515125	0.267206	1	34	70	7707	1	0.573154	0.029412	SMAD3
bta05218	Melanoma	http://www.genome.jp/kegg-bin/show_pathway?bta05218+614838	0.270468	1	34	71	7707	1	0.567884	0.029412	PIK3R5
bta05220	Chronic myeloid leukemia	http://www.genome.jp/kegg-bin/show_pathway?bta05220+614838	0.273716	1	34	72	7707	1	0.562699	0.029412	PIK3R5
bta04014	Ras signaling pathway	http://www.genome.jp/kegg-bin/show_pathway?bta04014+614838+509135	0.276282	2	34	234	7707	1	0.558647	0.058824	PIK3R5//REL
bta00590	Arachidonic acid metabolism	http://www.genome.jp/kegg-bin/show_pathway?bta00590+407169	0.276951	1	34	73	7707	1	0.557598	0.029412	ALOX12
bta04662	B cell receptor signaling pathway	http://www.genome.jp/kegg-bin/show_pathway?bta04662+614838	0.280171	1	34	74	7707	1	0.552577	0.029412	PIK3R5
bta04917	Prolactin signaling pathway	http://www.genome.jp/kegg-bin/show_pathway?bta04917+614838	0.280171	1	34	74	7707	1	0.552577	0.029412	PIK3R5
bta05100	Bacterial invasion of epithelial cells	http://www.genome.jp/kegg-bin/show_pathway?bta05100+614838	0.289749	1	34	77	7707	1	0.537979	0.029412	PIK3R5
bta05133	Pertussis	http://www.genome.jp/kegg-bin/show_pathway?bta05133+531079	0.289749	1	34	77	7707	1	0.537979	0.029412	TIRAP
bta04210	Apoptosis	http://www.genome.jp/kegg-bin/show_pathway?bta04210+614838	0.305437	1	34	82	7707	1	0.515078	0.029412	PIK3R5
bta04911	Insulin secretion	http://www.genome.jp/kegg-bin/show_pathway?bta04911+534568	0.308534	1	34	83	7707	1	0.510697	0.029412	KCNMB2
bta05222	Small cell lung cancer	http://www.genome.jp/kegg-bin/show_pathway?bta05222+614838	0.314688	1	34	85	7707	1	0.50212	0.029412	PIK3R5
bta04666	Fc gamma R-mediated phagocytosis	http://www.genome.jp/kegg-bin/show_pathway?bta04666+614838	0.317745	1	34	86	7707	1	0.497921	0.029412	PIK3R5
bta05215	Prostate cancer	http://www.genome.jp/kegg-bin/show_pathway?bta05215+614838	0.320789	1	34	87	7707	1	0.493781	0.029412	PIK3R5
bta04914	Progesterone-mediated oocyte maturation	http://www.genome.jp/kegg-bin/show_pathway?bta04914+614838	0.329841	1	34	90	7707	1	0.481695	0.029412	PIK3R5
bta04064	NF-kappa B signaling pathway	http://www.genome.jp/kegg-bin/show_pathway?bta04064+531079	0.332833	1	34	91	7707	1	0.477774	0.029412	TIRAP
bta05166	HTLV-I infection	http://www.genome.jp/kegg-bin/show_pathway?bta05166+614838+515125	0.333868	2	34	269	7707	1	0.476425	0.058824	PIK3R5//SMAD3
bta04211	Longevity regulating pathway - mammal	http://www.genome.jp/kegg-bin/show_pathway?bta04211+614838	0.344669	1	34	95	7707	1	0.462598	0.029412	PIK3R5
bta04070	Phosphatidylinositol signaling system	http://www.genome.jp/kegg-bin/show_pathway?bta04070+614838	0.353413	1	34	98	7707	1	0.451718	0.029412	PIK3R5
bta04915	Estrogen signaling pathway	http://www.genome.jp/kegg-bin/show_pathway?bta04915+614838	0.356302	1	34	99	7707	1	0.448182	0.029412	PIK3R5
bta04066	HIF-1 signaling pathway	http://www.genome.jp/kegg-bin/show_pathway?bta04066+614838	0.359178	1	34	100	7707	1	0.44469	0.029412	PIK3R5
bta05231	Choline metabolism in cancer	http://www.genome.jp/kegg-bin/show_pathway?bta05231+614838	0.359178	1	34	100	7707	1	0.44469	0.029412	PIK3R5
bta04660	T cell receptor signaling pathway	http://www.genome.jp/kegg-bin/show_pathway?bta04660+614838	0.378969	1	34	107	7707	1	0.421397	0.029412	PIK3R5
bta05146	Amoebiasis	http://www.genome.jp/kegg-bin/show_pathway?bta05146+614838	0.381747	1	34	108	7707	1	0.418224	0.029412	PIK3R5
bta01200	Carbon metabolism	http://www.genome.jp/kegg-bin/show_pathway?bta01200+507688	0.384513	1	34	109	7707	1	0.415089	0.029412	GLDC
bta04725	Cholinergic synapse	http://www.genome.jp/kegg-bin/show_pathway?bta04725+614838	0.39001	1	34	111	7707	1	0.408925	0.029412	PIK3R5
bta04919	Thyroid hormone signaling pathway	http://www.genome.jp/kegg-bin/show_pathway?bta04919+614838	0.395458	1	34	113	7707	1	0.402899	0.029412	PIK3R5
bta04114	Oocyte meiosis	http://www.genome.jp/kegg-bin/show_pathway?bta04114+407228	0.406215	1	34	117	7707	1	0.391244	0.029412	CUL1
bta04650	Natural killer cell mediated cytotoxicity	http://www.genome.jp/kegg-bin/show_pathway?bta04650+614838	0.406215	1	34	117	7707	1	0.391244	0.029412	PIK3R5
bta04670	Leukocyte transendothelial migration	http://www.genome.jp/kegg-bin/show_pathway?bta04670+614838	0.408875	1	34	118	7707	1	0.38841	0.029412	PIK3R5
bta04270	Vascular smooth muscle contraction	http://www.genome.jp/kegg-bin/show_pathway?bta04270+534568	0.411523	1	34	119	7707	1	0.385606	0.029412	KCNMB2
bta04611	Platelet activation	http://www.genome.jp/kegg-bin/show_pathway?bta04611+614838	0.411523	1	34	119	7707	1	0.385606	0.029412	PIK3R5
bta05145	Toxoplasmosis	http://www.genome.jp/kegg-bin/show_pathway?bta05145+614838	0.41416	1	34	120	7707	1	0.382832	0.029412	PIK3R5
bta04071	Sphingolipid signaling pathway	http://www.genome.jp/kegg-bin/show_pathway?bta04071+614838	0.419399	1	34	122	7707	1	0.377373	0.029412	PIK3R5
bta04152	AMPK signaling pathway	http://www.genome.jp/kegg-bin/show_pathway?bta04152+614838	0.419399	1	34	122	7707	1	0.377373	0.029412	PIK3R5
bta04722	Neurotrophin signaling pathway	http://www.genome.jp/kegg-bin/show_pathway?bta04722+614838	0.424593	1	34	124	7707	1	0.372027	0.029412	PIK3R5
bta04142	Lysosome	http://www.genome.jp/kegg-bin/show_pathway?bta04142+515687	0.429742	1	34	126	7707	1	0.366793	0.029412	GUSB
bta03010	Ribosome	http://www.genome.jp/kegg-bin/show_pathway?bta03010+404190	0.449893	1	34	134	7707	1	0.346891	0.029412	RPL27A
bta05160	Hepatitis C	http://www.genome.jp/kegg-bin/show_pathway?bta05160+614838	0.449893	1	34	134	7707	1	0.346891	0.029412	PIK3R5
bta04151	PI3K-Akt signaling pathway	http://www.genome.jp/kegg-bin/show_pathway?bta04151+615982+614838	0.450814	2	34	343	7707	1	0.346003	0.058824	PHLPP1//PIK3R5
bta04120	Ubiquitin mediated proteolysis	http://www.genome.jp/kegg-bin/show_pathway?bta04120+407228	0.454822	1	34	136	7707	1	0.342159	0.029412	CUL1
bta04910	Insulin signaling pathway	http://www.genome.jp/kegg-bin/show_pathway?bta04910+614838	0.45727	1	34	137	7707	1	0.339827	0.029412	PIK3R5
bta05162	Measles	http://www.genome.jp/kegg-bin/show_pathway?bta05162+614838	0.462135	1	34	139	7707	1	0.335232	0.029412	PIK3R5
bta00190	Oxidative phosphorylation	http://www.genome.jp/kegg-bin/show_pathway?bta00190+327704	0.464551	1	34	140	7707	1	0.332967	0.029412	NDUFA4
bta04380	Osteoclast differentiation	http://www.genome.jp/kegg-bin/show_pathway?bta04380+614838	0.464551	1	34	140	7707	1	0.332967	0.029412	PIK3R5
bta04072	Phospholipase D signaling pathway	http://www.genome.jp/kegg-bin/show_pathway?bta04072+614838	0.476476	1	34	145	7707	1	0.321959	0.029412	PIK3R5
bta04261	Adrenergic signaling in cardiomyocytes	http://www.genome.jp/kegg-bin/show_pathway?bta04261+614838	0.47883	1	34	146	7707	1	0.319819	0.029412	PIK3R5
bta05012	Parkinson's disease	http://www.genome.jp/kegg-bin/show_pathway?bta05012+327704	0.48583	1	34	149	7707	1	0.313516	0.029412	NDUFA4
bta04390	Hippo signaling pathway	http://www.genome.jp/kegg-bin/show_pathway?bta04390+515125	0.492739	1	34	152	7707	1	0.307383	0.029412	SMAD3
bta04921	Oxytocin signaling pathway	http://www.genome.jp/kegg-bin/show_pathway?bta04921+614838	0.495021	1	34	153	7707	1	0.305376	0.029412	PIK3R5
bta04514	Cell adhesion molecules (CAMs)	http://www.genome.jp/kegg-bin/show_pathway?bta04514+530042	0.497294	1	34	154	7707	1	0.303387	0.029412	NLGN1
bta05200	Pathways in cancer	http://www.genome.jp/kegg-bin/show_pathway?bta05200+614838+515125	0.529071	2	34	397	7707	1	0.276486	0.058824	PIK3R5//SMAD3
bta05202	Transcriptional misregulation in cancer	http://www.genome.jp/kegg-bin/show_pathway?bta05202+509135	0.532338	1	34	170	7707	1	0.273813	0.029412	REL
bta05010	Alzheimer's disease	http://www.genome.jp/kegg-bin/show_pathway?bta05010+327704	0.544858	1	34	176	7707	1	0.263717	0.029412	NDUFA4
bta05164	Influenza A	http://www.genome.jp/kegg-bin/show_pathway?bta05164+614838	0.546913	1	34	177	7707	1	0.262082	0.029412	PIK3R5
bta04062	Chemokine signaling pathway	http://www.genome.jp/kegg-bin/show_pathway?bta04062+614838	0.56893	1	34	188	7707	1	0.244941	0.029412	PIK3R5
bta05168	Herpes simplex infection	http://www.genome.jp/kegg-bin/show_pathway?bta05168+407228	0.574752	1	34	191	7707	1	0.24052	0.029412	CUL1
bta05016	Huntington's disease	http://www.genome.jp/kegg-bin/show_pathway?bta05016+327704	0.586168	1	34	197	7707	1	0.231978	0.029412	NDUFA4
bta04024	cAMP signaling pathway	http://www.genome.jp/kegg-bin/show_pathway?bta04024+614838	0.589907	1	34	199	7707	1	0.229216	0.029412	PIK3R5
bta05205	Proteoglycans in cancer	http://www.genome.jp/kegg-bin/show_pathway?bta05205+614838	0.591764	1	34	200	7707	1	0.227851	0.029412	PIK3R5
bta04510	Focal adhesion	http://www.genome.jp/kegg-bin/show_pathway?bta04510+614838	0.595454	1	34	202	7707	1	0.225152	0.029412	PIK3R5
bta04810	Regulation of actin cytoskeleton	http://www.genome.jp/kegg-bin/show_pathway?bta04810+614838	0.613422	1	34	212	7707	1	0.21224	0.029412	PIK3R5
bta05034	Alcoholism	http://www.genome.jp/kegg-bin/show_pathway?bta05034+517559	0.615176	1	34	213	7707	1	0.211001	0.029412	HDAC4
